# Supplementary material for: Differential Contributions of mSWI/SNF Chromatin Remodeler Sub-Families to Myoblast Differentiation
Source: Int J Mol Sci. 2023 Jul 9;24(14):11256. doi: 10.3390/ijms241411256 (PMC10378909; doi:10.3390/ijms241411256)
Supplement: Supplementary file 1 [file ijms-24-11256-s001.zip]

Archive with 2 entries (2 files):
- Padilla-Benavides supplemental information IJMS - FINAL.pdf
- PADILLA-BENAVIDES. SUPPLEMENTAL TABLE 2. RNA-SEQ ANALYSES KD C2C12.xlsx
