# Supplementary material for: Differential Contributions of mSWI/SNF Chromatin Remodeler Sub-Families to Myoblast Differentiation
Source: Int J Mol Sci. 2023 Jul 9;24(14):11256. doi: 10.3390/ijms241411256 (PMC10378909; doi:10.3390/ijms241411256)
Supplement: Supplementary file 1 [file ijms-24-11256-s001.zip › PADILLA-BENAVIDES. SUPPLEMENTAL TABLE 2. RNA-SEQ ANALYSES KD C2C12.xlsx]

## Sheet: Baf250A DESeq2
GeneID	Symbol	BaseMean	log2(FC)	StdErr	Wald	p-value	p-adj
353204	Aldoart1	36888.1	-12.1693	0.573681	-21.2126	7.3e-100	1.2e-95
100568459	Bc1	30753.5	-9.70994	0.463507	-20.9488	1.92e-97	1.58e-93
20090	Rps29	9099.93	9.28805	0.459912	20.1953	1.08e-90	5.91e-87
624662	Gm6517	14406.8	-10.7786	0.534782	-20.1551	2.43e-90	9.98e-87
15959	Ifit3	21011.6	-10.2498	0.512266	-20.0088	4.62e-89	1.52e-85
667518	Gm8680	14677.8	-10.2169	0.560065	-18.2423	2.38e-74	6.53e-71
319480	Itga11	5880.06	8.56418	0.477145	17.9488	4.9e-72	1.15e-68
100042025	Gapdh-ps15	6776.74	-8.79832	0.505043	-17.4209	5.72e-68	1.18e-64
71832	Csl	4040.97	-9.16172	0.527067	-17.3825	1.12e-67	2.05e-64
227885	Gm13498	7848.1	-11.3567	0.654666	-17.3473	2.07e-67	3.4e-64
329941	Col8a2	4153.82	7.90601	0.457136	17.2947	5.16e-67	7.72e-64
14264	Fmod	5973.5	8.03935	0.467791	17.1858	3.39e-66	4.65e-63
620248	NA	18422.1	-8.65667	0.529427	-16.351	4.28e-60	5.41e-57
68193	Rpl24	15955.7	6.98818	0.441822	15.8167	2.39e-56	2.8e-53
100504632	Gm11478	72988.6	-7.93839	0.506418	-15.6756	2.22e-55	2.44e-52
67671	Rpl38	4910.32	7.14132	0.455983	15.6614	2.78e-55	2.86e-52
621697	Rpl32l	10722.6	-7.7126	0.494951	-15.5826	9.56e-55	9.26e-52
66481	Rps21	4717.82	7.83354	0.503909	15.5456	1.71e-54	1.56e-51
631331	NA	5742.46	-11.2859	0.730084	-15.4584	6.63e-54	5.74e-51
12903	Crabp1	2188.5	10.7639	0.697209	15.4385	9.02e-54	7.42e-51
626009	Gm6644	13390.1	-7.63548	0.498668	-15.3117	6.38e-53	5e-50
24110	Usp18	5096.82	-10.3498	0.678919	-15.2445	1.79e-52	1.34e-49
18619	Penk	6330.63	7.32191	0.481798	15.1971	3.7e-52	2.65e-49
20005	Rpl9	16244.8	6.70456	0.44398	15.1011	1.59e-51	1.09e-48
114641	Rpl31	10484.7	6.3994	0.424302	15.0822	2.12e-51	1.4e-48
19288	Ptx3	5073.46	6.61649	0.443911	14.905	3.06e-50	1.94e-47
12814	Col11a1	1484.25	10.0188	0.67286	14.8899	3.83e-50	2.34e-47
54127	Rps28	16711.7	7.65467	0.520515	14.706	5.9e-49	3.47e-46
22422	Wnt7b	2197.3	-8.78206	0.600427	-14.6264	1.91e-48	1.08e-45
625421	C230062I16Rik	34140	-7.08338	0.485235	-14.5978	2.9e-48	1.59e-45
621961	Anp32b-ps1	2982.51	-7.1834	0.494759	-14.519	9.19e-48	4.87e-45
22121	Rpl13a	12869.9	6.87603	0.473931	14.5085	1.07e-47	5.5e-45
79459	Aldoart2	11857.6	-13.7127	0.946341	-14.4903	1.4e-47	6.96e-45
100503192	NA	2324.74	-8.20588	0.569177	-14.4171	4.04e-47	1.95e-44
384275	Gm5297	4158.95	-6.77355	0.471275	-14.3728	7.67e-47	3.6e-44
66477	Atp5md	1285.81	7.24827	0.505716	14.3327	1.37e-46	6.25e-44
669393	Gm9457	2018.41	-9.49724	0.66293	-14.3262	1.5e-46	6.68e-44
623672	Gm6444	3021.73	-9.37635	0.658895	-14.2304	5.93e-46	2.57e-43
99899	Ifi44	2184.5	-8.75332	0.615789	-14.2148	7.42e-46	3.13e-43
15957	Ifit1	4336.35	-7.56964	0.535546	-14.1344	2.33e-45	9.58e-43
19982	Rpl36a	5127.84	6.33181	0.448647	14.1131	3.15e-45	1.26e-42
19736	Rgs4	821.63	7.40733	0.525708	14.0902	4.36e-45	1.71e-42
433297	Gm5526	12034.8	-7.02391	0.499718	-14.0558	7.1e-45	2.72e-42
100038882	Isg15	17170.3	-7.09369	0.505783	-14.0252	1.09e-44	4.09e-42
18039	Nefl	1556.53	-6.88626	0.491425	-14.0128	1.3e-44	4.76e-42
100039731	Gm10051	9489.46	-7.34204	0.527696	-13.9134	5.25e-44	1.88e-41
16832	Ldhb	944.97	6.95938	0.503465	13.823	1.85e-43	6.48e-41
100042740	Rpl31-ps9	1313.65	-6.99031	0.511686	-13.6613	1.73e-42	5.92e-40
238074	Gm4928	1298.19	-8.91091	0.65467	-13.6113	3.43e-42	1.15e-39
100503571	NA	1315.67	-8.43618	0.621634	-13.571	5.95e-42	1.96e-39
18040	Nefm	1230.53	-7.99465	0.592009	-13.5043	1.48e-41	4.76e-39
20513	Slc1a6	680.437	7.15035	0.531681	13.4486	3.14e-41	9.93e-39
100042547	Gm3897	1490.31	-7.40792	0.551127	-13.4414	3.46e-41	1.07e-38
100040416	Rpl13-ps6	7404.33	-7.08517	0.530146	-13.3646	9.74e-41	2.97e-38
17858	Mx2	957.993	-7.66373	0.574155	-13.3478	1.22e-40	3.65e-38
621837	NA	3167.08	-6.75904	0.506469	-13.3454	1.26e-40	3.7e-38
433806	Chchd2-ps	2218.69	-6.75452	0.506629	-13.3323	1.5e-40	4.34e-38
665964	Uba52-ps	2548.79	-7.84213	0.590856	-13.2725	3.34e-40	9.48e-38
433968	Gm5566	3173.13	-7.87606	0.594496	-13.2483	4.62e-40	1.29e-37
319192	H2ac19	2050.4	-9.8725	0.745943	-13.2349	5.51e-40	1.51e-37
625409	Gm6581	2267.3	-10.6599	0.807963	-13.1935	9.56e-40	2.58e-37
246727	Oas3	1845.3	-9.75326	0.7411	-13.1605	1.48e-39	3.93e-37
75030	4930503E24Rik	5646.59	-12.7673	0.970586	-13.1543	1.61e-39	4.2e-37
98221	Eif3m	1577.09	6.76265	0.515141	13.1278	2.28e-39	5.87e-37
16728	L1cam	971.732	-6.66837	0.50893	-13.1027	3.18e-39	8.04e-37
14432	Gap43	1621.76	-6.10559	0.468147	-13.042	7.05e-39	1.76e-36
64833	Acot10	1225.57	-9.26253	0.710972	-13.028	8.48e-39	2.08e-36
433287	Gm15455	1143.63	-8.71095	0.671673	-12.969	1.83e-38	4.44e-36
667847	NA	3387.8	-6.89812	0.532448	-12.9555	2.19e-38	5.22e-36
667728	H2af-ps2	2915.01	-5.71281	0.441909	-12.9276	3.15e-38	7.39e-36
20084	Rps18	6826.06	5.83472	0.452473	12.8952	4.79e-38	1.11e-35
23962	Oasl2	9489.99	-5.65707	0.44002	-12.8564	7.92e-38	1.81e-35
170658	Ndufs5-ps	1509.62	-6.67735	0.521332	-12.8082	1.47e-37	3.32e-35
100041120	Gm3150	1037.66	-6.64602	0.518985	-12.8058	1.52e-37	3.38e-35
667952	Gm8894	3987.37	-6.72292	0.525064	-12.804	1.56e-37	3.42e-35
239760	Ndufa11b	4373.4	-12.4643	0.976089	-12.7696	2.42e-37	5.25e-35
15267	H2ac18	2501.86	-7.09182	0.556235	-12.7497	3.13e-37	6.69e-35
100043674	Rbx1-ps	3071.9	-6.55518	0.515841	-12.7077	5.36e-37	1.13e-34
54123	Irf7	10496.8	-6.40541	0.50428	-12.7021	5.76e-37	1.2e-34
67405	Nts	1176.16	6.37402	0.503729	12.6537	1.07e-36	2.2e-34
623286	Ndufs6b	1105.11	-7.29357	0.577533	-12.6288	1.46e-36	2.97e-34
100504640	Gm16089	1186.84	-6.04731	0.479281	-12.6175	1.69e-36	3.39e-34
100043507	Gng5-ps	779.141	-7.36623	0.584982	-12.5922	2.33e-36	4.62e-34
100504524	Cisd3b	1268.71	-8.62088	0.68775	-12.5349	4.81e-36	9.42e-34
68588	Cthrc1	789.948	6.03852	0.482979	12.5027	7.22e-36	1.4e-33
12577	Cdkn1c	511.881	6.49484	0.520051	12.4889	8.59e-36	1.64e-33
668436	Gm9169	858.694	-8.32716	0.671232	-12.4058	2.43e-35	4.6e-33
54396	Irgm2	2961.78	-5.50741	0.44467	-12.3854	3.14e-35	5.86e-33
20753	Sprr1a	2250.28	-7.1134	0.575687	-12.3564	4.5e-35	8.32e-33
226691	Ifi207	930.153	-7.47314	0.607128	-12.309	8.1e-35	1.48e-32
665562	Rpl31-ps12	809.689	-7.03952	0.572442	-12.2973	9.36e-35	1.69e-32
20527	Slc2a3	443.746	7.79576	0.634301	12.2903	1.02e-34	1.83e-32
57294	Rps27	9588.25	6.2	0.504513	12.2891	1.04e-34	1.83e-32
246728	Oas2	1254.21	-9.90009	0.80583	-12.2856	1.08e-34	1.89e-32
15945	Cxcl10	1793.72	-5.80277	0.47356	-12.2535	1.61e-34	2.79e-32
19946	Rpl30	8112.12	5.24343	0.428552	12.2352	2.02e-34	3.45e-32
269261	Rpl12	20974.7	5.89227	0.481652	12.2335	2.06e-34	3.49e-32
67281	Rpl37	10196.9	5.78473	0.473405	12.2194	2.45e-34	4.11e-32
667686	Gm8762	843.391	-7.94446	0.651812	-12.1883	3.59e-34	5.92e-32
668773	Gm9349	1100.24	-9.05576	0.743001	-12.1881	3.6e-34	5.92e-32
100039422	Gm2225	3030.33	-6.22994	0.512529	-12.1553	5.38e-34	8.76e-32
619973	Gm12538	862.371	-8.30848	0.683795	-12.1505	5.7e-34	9.19e-32
100862004	NA	1269.1	-6.01869	0.49614	-12.131	7.23e-34	1.16e-31
20115	Rps7	13594.7	5.4933	0.453335	12.1175	8.53e-34	1.35e-31
320769	Prdx6b	2926.33	-11.9699	0.988237	-12.1124	9.08e-34	1.42e-31
73736	Fcf1	823.499	5.57228	0.460239	12.1074	9.66e-34	1.5e-31
330256	Gm20559	780.819	-7.44639	0.615143	-12.1051	9.92e-34	1.53e-31
100043882	NA	1398.53	-7.45095	0.615625	-12.1031	1.02e-33	1.55e-31
667350	Gm8587	974.58	-6.63123	0.548994	-12.0789	1.37e-33	2.06e-31
11535	Adm	566.363	7.24331	0.600207	12.068	1.56e-33	2.33e-31
16145	Igtp	4132.31	-5.29844	0.439206	-12.0637	1.64e-33	2.44e-31
51788	H2az1	1810.34	5.76314	0.478168	12.0525	1.88e-33	2.76e-31
434401	Gm5616	783.537	-6.16146	0.51196	-12.035	2.33e-33	3.38e-31
100043755	Gm10132	4352.06	-5.11852	0.426235	-12.0087	3.2e-33	4.62e-31
665825	NA	3462.45	-5.84588	0.488083	-11.9772	4.68e-33	6.69e-31
621381	Gm6222	1092.59	-9.0243	0.757449	-11.9141	1e-32	1.42e-30
73385	Fam177a	599.353	-6.62751	0.556356	-11.9124	1.02e-32	1.43e-30
629595	Gm6988	1798.08	-6.69711	0.562567	-11.9045	1.12e-32	1.56e-30
21824	Thbd	909.369	5.48855	0.461248	11.8993	1.19e-32	1.65e-30
100043172	Gm10080	10175.4	-5.78528	0.486742	-11.8857	1.4e-32	1.92e-30
58203	Zbp1	3248.21	-6.49126	0.547195	-11.8628	1.85e-32	2.51e-30
627110	Tubb2a-ps2	3645.15	-5.73272	0.483699	-11.8518	2.11e-32	2.84e-30
100039826	NA	713.21	-6.43666	0.543281	-11.8478	2.21e-32	2.96e-30
668896	Spcs2-ps	711.684	-6.0246	0.509635	-11.8214	3.03e-32	4.01e-30
620966	Gm6194	1125.08	-9.7152	0.825435	-11.7698	5.59e-32	7.35e-30
620678	Gm12174	10156.9	-5.25397	0.449799	-11.6807	1.6e-31	2.09e-29
18605	Enpp1	3265.15	5.21683	0.447854	11.6485	2.34e-31	3.02e-29
20102	Rps4x	15156.8	5.26446	0.45292	11.6234	3.13e-31	4.03e-29
545531	Gm5848	736.747	-8.08132	0.696069	-11.6099	3.67e-31	4.68e-29
22070	Tpt1	32159.2	4.90593	0.422865	11.6016	4.04e-31	5.12e-29
70550	5730416F02Rik	2205.76	-11.6003	1.00092	-11.5896	4.65e-31	5.84e-29
434050	Gm5576	2203.42	-11.5896	1.00248	-11.5609	6.5e-31	8.1e-29
100041294	Supt4b	1228.28	-6.73739	0.583014	-11.5561	6.87e-31	8.5e-29
12867	Cox7c	1809.13	5.30385	0.459342	11.5466	7.68e-31	9.4e-29
382823	Atp5c1-ps	2132.64	-11.5626	1.00142	-11.5462	7.72e-31	9.4e-29
22359	Vldlr	1291.88	5.83041	0.506745	11.5056	1.24e-30	1.5e-28
667537	Gm8692	1478.57	-6.42154	0.559571	-11.4758	1.75e-30	2.1e-28
20042	Rps12	8964.19	5.63448	0.492083	11.4503	2.34e-30	2.79e-28
100040682	Esd-ps	801.982	-5.93022	0.518292	-11.4419	2.58e-30	3.06e-28
666668	Gm8225	1039.64	-9.5798	0.838326	-11.4273	3.05e-30	3.59e-28
100042023	Gm10193	481.814	-7.20215	0.631316	-11.4081	3.81e-30	4.44e-28
67186	Rplp2	14007.7	5.51508	0.485404	11.3618	6.48e-30	7.5e-28
100862081	NA	65346.8	-4.82291	0.424694	-11.3562	6.91e-30	7.95e-28
238328	Vash1	1599.15	-5.25096	0.462452	-11.3546	7.03e-30	8.04e-28
14380	G6pd2	1736.38	-11.346	1.00239	-11.3189	1.06e-29	1.2e-27
243302	Gm4963	683.267	-5.95373	0.527212	-11.2929	1.42e-29	1.6e-27
67891	Rpl4	31232.9	4.68007	0.414769	11.2836	1.58e-29	1.77e-27
267019	Rps15a	7088.23	5.09586	0.451809	11.2788	1.67e-29	1.86e-27
218963	Ubb-ps	19467.3	-5.08269	0.450978	-11.2704	1.84e-29	2.03e-27
100043039	Gm4184	608.855	-6.62269	0.588386	-11.2557	2.17e-29	2.38e-27
27370	Rps26	23497.8	5.4308	0.482547	11.2544	2.2e-29	2.4e-27
16341	Eif3e	5592.45	5.16408	0.459087	11.2486	2.35e-29	2.55e-27
100862072	Gm21451	690.697	-8.73212	0.776859	-11.2403	2.59e-29	2.78e-27
20307	Ccl8	577.808	-6.20519	0.552295	-11.2353	2.74e-29	2.92e-27
20319	Sfrp2	2989.91	4.74669	0.423253	11.2148	3.45e-29	3.66e-27
100039796	Tgtp2	955.169	-5.26147	0.470427	-11.1845	4.86e-29	5.12e-27
22172	Tyms-ps	721.898	-9.16271	0.819603	-11.1794	5.14e-29	5.39e-27
100043718	Rpl36-ps12	11125.5	-5.45615	0.489854	-11.1383	8.17e-29	8.5e-27
319713	Ablim3	1149.38	-5.48712	0.492699	-11.1368	8.3e-29	8.59e-27
100043462	Nutf2-ps1	1854.27	-4.96555	0.445938	-11.1351	8.47e-29	8.71e-27
66425	Pcp4l1	318.931	6.16078	0.554856	11.1034	1.21e-28	1.23e-26
20556	Slfn2	968.05	-7.36591	0.664547	-11.0841	1.5e-28	1.52e-26
12842	Col1a1	240736	4.58158	0.414487	11.0536	2.11e-28	2.13e-26
66961	Neat1	6553.85	-5.24545	0.474598	-11.0524	2.13e-28	2.14e-26
16775	Lama4	4813.34	4.65324	0.421221	11.047	2.27e-28	2.26e-26
231655	Oasl1	612.09	-7.80825	0.706898	-11.0458	2.3e-28	2.28e-26
17150	Mfap2	274.229	6.84245	0.620273	11.0314	2.7e-28	2.66e-26
666377	Gm8069	670.313	-6.32673	0.573566	-11.0305	2.72e-28	2.67e-26
12869	Cox8b	1029.26	-9.50071	0.862338	-11.0174	3.15e-28	3.07e-26
100504090	NA	605.221	-7.45197	0.676618	-11.0136	3.29e-28	3.18e-26
100861531	Rn45s	111461	6.14543	0.558588	11.0017	3.75e-28	3.61e-26
68052	Rps13	6929.44	5.28109	0.480529	10.9902	4.26e-28	4.08e-26
20335	Sec61g	1574.7	4.87756	0.445106	10.9582	6.07e-28	5.77e-26
108096	Slco1a5	367.64	6.29322	0.575504	10.9351	7.83e-28	7.4e-26
20210	Saa3	2010.66	-6.07534	0.55643	-10.9184	9.41e-28	8.85e-26
625631	Bloc1s2-ps	662.652	-5.89865	0.542595	-10.8712	1.58e-27	1.48e-25
72058	Igsf5	415.523	-7.32981	0.674587	-10.8656	1.68e-27	1.56e-25
625054	Gm6548	5532.49	-4.65622	0.428942	-10.8551	1.89e-27	1.74e-25
20091	Rps3a1	12243.8	5.19767	0.479284	10.8447	2.11e-27	1.94e-25
434693	Mrto4-ps2	915.872	-6.07992	0.562086	-10.8167	2.87e-27	2.62e-25
19428	Rasl2-9	1317.34	-10.9834	1.01603	-10.8102	3.08e-27	2.8e-25
100041273	Ndufb4c	1693.52	-5.29715	0.490403	-10.8016	3.38e-27	3.06e-25
65963	Tmem176b	7548.24	-4.92791	0.45669	-10.7905	3.82e-27	3.43e-25
100504187	Gm13392	848.857	-6.86216	0.637425	-10.7654	5.01e-27	4.48e-25
100041680	Gm3470	512.539	-5.74501	0.535547	-10.7274	7.57e-27	6.73e-25
67775	Rtp4	1741.17	-4.72389	0.441123	-10.7088	9.26e-27	8.19e-25
100047183	NA	990.62	-5.6649	0.529387	-10.7009	1.01e-26	8.87e-25
667631	NA	535.211	-8.07805	0.757055	-10.6704	1.4e-26	1.23e-24
16000	Igf1	2233.13	5.53666	0.519113	10.6656	1.47e-26	1.28e-24
19659	Rbp1	2550.8	5.55495	0.521188	10.6583	1.6e-26	1.38e-24
241593	Pin1rt1	1351.32	-10.9391	1.02774	-10.6439	1.86e-26	1.6e-24
108176	Npm3-ps1	1495.43	-5.81614	0.548316	-10.6073	2.76e-26	2.35e-24
219132	Phf11d	504.576	-5.3604	0.505359	-10.6071	2.76e-26	2.35e-24
19188	Psme2	1762.62	4.88497	0.462252	10.5678	4.2e-26	3.57e-24
100862258	Gm21596	696.667	-9.55941	0.905831	-10.5532	4.91e-26	4.14e-24
544791	Myh13	434.918	-7.01418	0.665895	-10.5335	6.06e-26	5.08e-24
16391	Irf9	2409.75	-4.98708	0.473579	-10.5306	6.24e-26	5.21e-24
100042503	Ndufb4b	1785.93	-5.27726	0.50204	-10.5116	7.64e-26	6.34e-24
100043002	Llph-ps2	459.975	-5.93029	0.565024	-10.4956	9.05e-26	7.48e-24
239102	Zfhx2	506.857	-5.44498	0.518824	-10.4948	9.12e-26	7.5e-24
71182	4933417G07Rik	1140.47	-10.7713	1.02727	-10.4853	1.01e-25	8.26e-24
58185	Rsad2	408.117	-7.74622	0.739917	-10.469	1.2e-25	9.76e-24
55932	Gbp3	1005.54	-5.7562	0.550811	-10.4504	1.46e-25	1.18e-23
100040123	Gm2614	910.61	-5.26203	0.504286	-10.4346	1.72e-25	1.39e-23
329278	Tnn	236.217	6.1435	0.588881	10.4325	1.76e-25	1.41e-23
668745	NA	1415.29	-5.51453	0.529503	-10.4145	2.13e-25	1.7e-23
622568	Gm6334	1073.14	-10.6823	1.03197	-10.3513	4.13e-25	3.28e-23
213436	Rtl3	487.585	5.04026	0.487464	10.3398	4.66e-25	3.68e-23
100041925	Gm14586	6005.16	-4.48942	0.434489	-10.3327	5.02e-25	3.95e-23
620016	Gm12669	2011.7	-4.5175	0.438216	-10.3088	6.43e-25	5.03e-23
100503642	NA	5751.36	-5.30228	0.514924	-10.2972	7.25e-25	5.66e-23
12843	Col1a2	126110	4.25819	0.413716	10.2926	7.61e-25	5.91e-23
71898	Apol9b	16730.5	-5.1219	0.49867	-10.2711	9.51e-25	7.34e-23
76459	Car12	778.365	4.97945	0.48531	10.2603	1.06e-24	8.17e-23
11676	Aldoc	281.54	5.6488	0.551685	10.2392	1.32e-24	1.01e-22
630499	H2-K2	591.381	-6.38166	0.626151	-10.1919	2.16e-24	1.64e-22
19981	Rpl37a	13789.5	5.31744	0.522304	10.1807	2.42e-24	1.83e-22
100039786	Gm2423	1236.01	-4.6885	0.461551	-10.1581	3.05e-24	2.3e-22
78552	E130201H02Rik	436.869	-8.47968	0.836473	-10.1374	3.77e-24	2.83e-22
624251	Gm6485	2484.54	-4.35485	0.429691	-10.1348	3.87e-24	2.89e-22
67464	Entpd4	343.453	-6.86699	0.678096	-10.1269	4.2e-24	3.13e-22
75617	Rps25	9924.54	4.58417	0.454609	10.0838	6.52e-24	4.83e-22
23961	Oas1b	392.514	-6.1744	0.612696	-10.0774	6.95e-24	5.13e-22
100503670	Rpl5	15564.7	4.52981	0.449755	10.0717	7.37e-24	5.41e-22
65019	Rpl23	11711.7	4.22546	0.41981	10.0652	7.87e-24	5.76e-22
215378	Brinp3	1397.45	4.39855	0.437236	10.0599	8.31e-24	6.05e-22
50781	Dkk3	665.603	4.82121	0.479613	10.0523	8.97e-24	6.5e-22
100689	Spon2	6201.35	4.59411	0.457239	10.0475	9.42e-24	6.8e-22
626534	Gm6682	15449.4	-4.82233	0.481207	-10.0213	1.23e-23	8.82e-22
17896	Myl4	38947.1	-5.68833	0.567826	-10.0177	1.27e-23	9.11e-22
667558	Gm8702	791.397	-10.3626	1.03457	-10.0164	1.29e-23	9.2e-22
100038992	Gm2001	357.317	-7.53473	0.752996	-10.0063	1.43e-23	1.01e-21
268449	Rpl23a	12564.5	4.14832	0.415348	9.98756	1.73e-23	1.22e-21
78294	Rps27a	3498.74	4.3595	0.436934	9.97749	1.91e-23	1.34e-21
67025	Rpl11	13835.3	4.91031	0.492433	9.97152	2.03e-23	1.42e-21
17883	Myh3	33539.6	-4.38192	0.439556	-9.96897	2.08e-23	1.45e-21
665181	Gm11964	6832.73	-5.09206	0.510899	-9.96685	2.13e-23	1.48e-21
30926	Glrx3	3708.94	4.18565	0.42025	9.95992	2.28e-23	1.58e-21
380698	Obscn	689.622	-4.82373	0.484443	-9.95729	2.34e-23	1.61e-21
83453	Chrdl1	195.982	6.41361	0.647191	9.90993	3.77e-23	2.58e-21
100039304	NA	393.91	-8.33351	0.842524	-9.89113	4.55e-23	3.1e-21
100042856	Gvin2	452.825	-6.53503	0.660915	-9.88786	4.7e-23	3.19e-21
239405	Rspo2	202.249	6.26275	0.633578	9.88474	4.85e-23	3.28e-21
243958	Siglecg	2800.64	-4.23936	0.429453	-9.87152	5.53e-23	3.73e-21
21761	Morf4l1	6353.1	4.12391	0.417898	9.86823	5.72e-23	3.84e-21
100102	Pcsk9	298.22	6.45762	0.654695	9.86356	5.99e-23	4e-21
666646	Gm12115	490.462	-4.83165	0.490903	-9.84237	7.39e-23	4.92e-21
331392	Gm5124	707.354	-10.2235	1.03934	-9.83654	7.84e-23	5.2e-21
223672	Apol9a	18540.9	-4.87431	0.49566	-9.83397	8.04e-23	5.31e-21
74558	Gvin1	411.646	-7.0562	0.718736	-9.81751	9.47e-23	6.23e-21
216459	Myl6b	4185.5	-4.74676	0.484458	-9.79808	1.15e-22	7.52e-21
434168	Gm5590	715.633	-10.2151	1.04279	-9.79593	1.17e-22	7.65e-21
233637	Gm4887	481.399	-7.08707	0.724361	-9.78389	1.32e-22	8.58e-21
434782	Gm5637	5436.86	-4.68853	0.479529	-9.77736	1.41e-22	9.12e-21
269959	Adamtsl3	521.785	4.57104	0.467538	9.77681	1.42e-22	9.13e-21
21822	Tgtp1	681.765	-10.1767	1.04113	-9.77468	1.45e-22	9.29e-21
668448	NA	744.012	-10.2197	1.04866	-9.74547	1.93e-22	1.23e-20
69550	Bst2	15403.4	-4.90312	0.503185	-9.74417	1.95e-22	1.24e-20
234779	Plcg2	308.525	-6.04356	0.620239	-9.74392	1.96e-22	1.24e-20
320184	Lrrc58	14235.6	-4.13709	0.424906	-9.73649	2.11e-22	1.33e-20
14186	Fgfr4	782.8	4.35663	0.448494	9.71389	2.63e-22	1.66e-20
19167	Psma3	1899.98	4.32062	0.445638	9.69535	3.16e-22	1.98e-20
100041965	Oaz1-ps	18033.5	-4.95206	0.510905	-9.69272	3.24e-22	2.03e-20
623169	Gm6402	786.185	-4.5519	0.469762	-9.68979	3.33e-22	2.08e-20
545056	Gm5801	1419.95	-4.64471	0.47954	-9.68575	3.47e-22	2.15e-20
17884	Myh4	309.162	-7.64621	0.790537	-9.67218	3.96e-22	2.45e-20
100043348	Gm10045	363.548	-5.14796	0.533639	-9.64691	5.07e-22	3.12e-20
66412	Arrdc4	259.964	5.18614	0.538392	9.63264	5.82e-22	3.57e-20
100039503	Gm2274	318.798	-7.67168	0.798404	-9.60877	7.34e-22	4.49e-20
56612	Pfdn5	5221.02	4.67898	0.487106	9.60568	7.57e-22	4.61e-20
12391	Cav3	1349.76	-5.31546	0.553541	-9.60265	7.79e-22	4.73e-20
319158	H4c9	401.285	-5.85564	0.610267	-9.59522	8.37e-22	5.06e-20
12373	Casq2	4295.9	-4.65983	0.486499	-9.5783	9.87e-22	5.94e-20
93695	Gpnmb	608.603	-10.0272	1.04762	-9.57143	1.05e-21	6.33e-20
20128	Trim30a	383.509	-5.95099	0.621779	-9.57091	1.06e-21	6.34e-20
12715	Ckm	7648.16	-5.23501	0.549309	-9.53017	1.57e-21	9.36e-20
328451	Gm5088	4079.44	-3.9909	0.420434	-9.49235	2.26e-21	1.34e-19
20304	Ccl5	2817.33	-4.87034	0.513117	-9.49167	2.27e-21	1.35e-19
242553	Kank4	175.96	7.55919	0.797048	9.48397	2.45e-21	1.44e-19
620499	Gm6158	695.77	-5.24297	0.552948	-9.48185	2.5e-21	1.47e-19
114676	4930519F09Rik	586.194	-9.96719	1.05174	-9.4769	2.62e-21	1.53e-19
100382	AW011738	506.048	-4.60112	0.485513	-9.47682	2.62e-21	1.53e-19
100504089	Gm20056	470.286	-4.73104	0.499371	-9.47401	2.69e-21	1.57e-19
18383	Tnfrsf11b	221.33	5.91482	0.624893	9.46533	2.93e-21	1.69e-19
668137	Eif4a3l1	611.493	-9.98088	1.05651	-9.44699	3.49e-21	2.01e-19
66139	Mymk	28372	-4.85961	0.514457	-9.4461	3.52e-21	2.02e-19
20068	Rps17	9676.51	3.93767	0.4178	9.42478	4.31e-21	2.47e-19
545062	Gm5802	337.065	-8.08899	0.858402	-9.42332	4.37e-21	2.5e-19
218772	Rarb	241.114	5.57432	0.593306	9.39535	5.7e-21	3.25e-19
22169	Cmpk2	289.253	-7.92547	0.845234	-9.37665	6.81e-21	3.86e-19
77633	4930594C11Rik	603.377	-9.94267	1.06098	-9.37121	7.17e-21	4.05e-19
11898	Ass1	2046.43	4.50086	0.480666	9.36381	7.69e-21	4.33e-19
11468	Actg2	20231.9	3.94173	0.421661	9.34808	8.92e-21	5.01e-19
628898	Gm6929	560.409	-9.88762	1.05796	-9.34593	9.11e-21	5.1e-19
628161	NA	249.171	-5.55035	0.595443	-9.32138	1.15e-20	6.4e-19
14165	Fgf10	735.687	4.33549	0.466725	9.28918	1.55e-20	8.64e-19
637957	NA	529.425	-9.8258	1.05892	-9.27907	1.71e-20	9.47e-19
26549	Itgb1bp2	2321.22	-5.11738	0.551808	-9.27384	1.8e-20	9.91e-19
67888	Tmem100	164.426	5.62134	0.606299	9.27157	1.83e-20	1.01e-18
433855	AI506816	608.923	4.55923	0.492056	9.26568	1.94e-20	1.06e-18
270106	Rpl13	6473.57	4.55244	0.492263	9.24797	2.29e-20	1.25e-18
80861	Dhx58	2582.12	-4.61276	0.498998	-9.24405	2.37e-20	1.29e-18
626578	Gbp10	254.048	-6.26254	0.678852	-9.22519	2.83e-20	1.54e-18
16772	Lama1	857.56	4.38695	0.475729	9.22153	2.93e-20	1.58e-18
666259	NA	505.949	-9.76961	1.061	-9.20791	3.33e-20	1.79e-18
622657	NA	507.599	-9.76684	1.06205	-9.19623	3.71e-20	1.99e-18
665892	NA	639.999	-4.96389	0.541489	-9.1671	4.86e-20	2.6e-18
13885	Esd	5766.27	4.08386	0.445601	9.16484	4.96e-20	2.65e-18
665137	NA	311.649	-7.9703	0.870178	-9.15939	5.22e-20	2.78e-18
622335	Gm6314	318.525	-6.27346	0.686929	-9.13262	6.69e-20	3.55e-18
12804	Cntfr	643.619	-4.24161	0.465326	-9.11534	7.84e-20	4.15e-18
100043876	Gm4705	1198.64	-4.22031	0.463049	-9.11417	7.93e-20	4.18e-18
74318	Hopx	478.969	4.29573	0.471498	9.11081	8.18e-20	4.3e-18
665685	Ppp1r2-ps2	239.629	-5.68411	0.624848	-9.0968	9.3e-20	4.87e-18
627317	Gm6745	1095.21	-4.93733	0.542999	-9.0927	9.66e-20	5.05e-18
233424	Tmc3	411.501	-5.44185	0.599013	-9.08469	1.04e-19	5.41e-18
544741	Gm5781	1145.86	-4.68357	0.516461	-9.06858	1.21e-19	6.26e-18
242914	Gm4961	325.525	-5.18854	0.572371	-9.06499	1.25e-19	6.43e-18
170835	Inpp5j	289.881	-5.02994	0.554878	-9.06496	1.25e-19	6.43e-18
69564	Nmrk2	732.081	-5.13748	0.56722	-9.05729	1.34e-19	6.87e-18
56277	Tmem45a	2135.28	4.13715	0.46008	8.99225	2.42e-19	1.24e-17
23966	Tenm4	209.745	4.85068	0.53951	8.9909	2.45e-19	1.25e-17
100041864	Gm3552	1303.37	-4.50259	0.500806	-8.99067	2.46e-19	1.25e-17
11754	Aoc3	243.89	4.63776	0.516073	8.98664	2.55e-19	1.29e-17
100043872	Rpl17-ps9	3311.98	-4.69163	0.522079	-8.98643	2.55e-19	1.29e-17
20512	Slc1a3	2233.06	4.10442	0.457073	8.97978	2.71e-19	1.37e-17
22337	Vdr	5452.72	3.80532	0.424719	8.95962	3.26e-19	1.64e-17
244189	Gm4972	712.25	-5.01085	0.560626	-8.93796	3.96e-19	1.99e-17
19842	Rnu1a1	406.139	-9.52755	1.066	-8.93763	3.98e-19	1.99e-17
434428	Gm5620	10257.2	-4.38167	0.490584	-8.93155	4.2e-19	2.09e-17
217012	Unc45b	1748.44	-4.53583	0.507871	-8.93106	4.22e-19	2.1e-17
100043813	Rps27rt	11158.9	-4.30339	0.482091	-8.92653	4.4e-19	2.18e-17
100040972	Tceal7	270.83	-7.78541	0.873993	-8.90786	5.2e-19	2.57e-17
100041230	H4c17	289.627	-6.73253	0.756157	-8.90362	5.41e-19	2.66e-17
24067	Srp54a	645.567	-5.30537	0.596492	-8.89429	5.88e-19	2.89e-17
74366	4932422M17Rik	379.35	-4.73705	0.532939	-8.88854	6.19e-19	3.03e-17
239739	Lamp3	199.51	-6.75351	0.760056	-8.88555	6.36e-19	3.1e-17
17885	Myh8	259.933	-5.05086	0.568527	-8.88411	6.44e-19	3.14e-17
100041231	Gm3219	1470.17	-4.50971	0.508173	-8.87436	7.03e-19	3.41e-17
236749	Tesl1	188.927	-6.68693	0.755337	-8.85292	8.53e-19	4.13e-17
100041948	Gm9800	7869.36	-3.79446	0.428668	-8.85174	8.62e-19	4.16e-17
223513	Abra	298.327	-5.7599	0.651426	-8.84198	9.4e-19	4.52e-17
621832	Nutf2-ps2	755.165	-4.38114	0.495715	-8.83801	9.74e-19	4.67e-17
16181	Il1rn	1747.83	3.9568	0.447895	8.83422	1.01e-18	4.82e-17
109700	Itga1	161.041	5.15646	0.583773	8.83299	1.02e-18	4.86e-17
11670	Aldh3a1	1665.29	-4.1593	0.471607	-8.81941	1.15e-18	5.47e-17
229003	Helz2	6059.13	-3.72101	0.422211	-8.81315	1.22e-18	5.77e-17
11567	Avil	790.341	4.07704	0.463018	8.80536	1.3e-18	6.17e-17
319161	H4c18	318.851	-8.43998	0.959977	-8.79185	1.47e-18	6.93e-17
12859	Cox5b	4832.43	4.14195	0.471166	8.79086	1.48e-18	6.98e-17
19943	Rpl28	23025.6	4.44641	0.506377	8.78082	1.62e-18	7.61e-17
22437	Xirp1	3688.78	-3.89157	0.443226	-8.78009	1.63e-18	7.63e-17
68028	Rpl22l1	601.747	4.89262	0.558744	8.75646	2.01e-18	9.39e-17
17681	Msc	387.42	-9.42272	1.07651	-8.753	2.08e-18	9.65e-17
94249	Slc24a3	1156.37	-4.05002	0.462938	-8.74851	2.16e-18	1e-16
433224	Gm5512	388.154	-5.11807	0.585848	-8.73616	2.41e-18	1.11e-16
20315	Cxcl12	3813.12	3.66335	0.419432	8.73409	2.46e-18	1.13e-16
13610	S1pr3	1057.4	3.78928	0.433874	8.73361	2.47e-18	1.13e-16
623174	Rpl34-ps2	219.918	-7.54246	0.863656	-8.73318	2.48e-18	1.13e-16
66106	Smpx	196.762	-6.72408	0.770917	-8.72218	2.73e-18	1.25e-16
69386	H4c8	361.424	-6.16674	0.707111	-8.72104	2.76e-18	1.26e-16
620883	Gm12696	2969.49	-4.06134	0.465723	-8.72051	2.77e-18	1.26e-16
12487	Cd28	242.748	-5.90467	0.677947	-8.70963	3.05e-18	1.38e-16
27367	Rpl3	30560.7	4.10413	0.472107	8.69322	3.52e-18	1.59e-16
433938	Mn1	177.962	5.06899	0.583488	8.6874	3.71e-18	1.67e-16
234311	Ddx60	212.015	-7.48871	0.863918	-8.66831	4.39e-18	1.97e-16
384622	Gm5331	216.018	-7.50371	0.867233	-8.65247	5.04e-18	2.26e-16
229900	Gbp7	1442.67	-4.66769	0.539475	-8.65229	5.05e-18	2.26e-16
207911	Mchr1	192.999	4.78889	0.55422	8.64076	5.58e-18	2.49e-16
382099	Gm5161	350.544	-9.3098	1.07947	-8.62439	6.44e-18	2.86e-16
260299	Cadm4	1117.36	-4.36941	0.506914	-8.61962	6.72e-18	2.98e-16
67552	Macroh2a3	199.84	-7.42551	0.861493	-8.61935	6.73e-18	2.98e-16
629480	Gm6978	411.016	-5.25873	0.610594	-8.61248	7.15e-18	3.15e-16
668779	Gm9354	198.161	-7.40905	0.860629	-8.60888	7.38e-18	3.25e-16
17060	Blnk	381.254	-4.28592	0.498235	-8.6022	7.82e-18	3.43e-16
100504925	NA	1969.28	-4.21236	0.489949	-8.59756	8.14e-18	3.56e-16
13447	Doc2b	128.142	7.46007	0.869313	8.58157	9.36e-18	4.08e-16
433766	Trim63	319.304	-5.31047	0.619042	-8.57853	9.61e-18	4.18e-16
17992	Ndufa4	2577.87	3.64045	0.424452	8.57683	9.75e-18	4.23e-16
15114	Hap1	261.177	-5.56809	0.649339	-8.57502	9.91e-18	4.29e-16
53311	Mybph	26242.8	-4.47257	0.521778	-8.57179	1.02e-17	4.4e-16
100044526	Gm17764	210.687	-7.47061	0.871597	-8.57117	1.02e-17	4.41e-16
100862206	Gm21559	203.391	-7.42731	0.867215	-8.56455	1.09e-17	4.66e-16
14613	Gja5	194.665	4.89601	0.57212	8.55765	1.15e-17	4.93e-16
107747	Aldh1l1	537.81	4.18776	0.489461	8.55588	1.17e-17	5e-16
60440	Iigp1	907.715	-4.83809	0.565786	-8.55109	1.22e-17	5.2e-16
76933	Ifi27l2a	1848.05	-5.10085	0.596647	-8.54919	1.24e-17	5.27e-16
100039532	Gm10029	722.993	-4.69898	0.550062	-8.54264	1.31e-17	5.56e-16
23876	Fbln5	2224.32	3.64695	0.426957	8.54174	1.32e-17	5.59e-16
100042584	Gm16523	347.857	-9.26788	1.08562	-8.53692	1.38e-17	5.81e-16
100503055	NA	251.82	-5.80688	0.680922	-8.52797	1.49e-17	6.27e-16
434175	Ccnb1-ps	645.884	-3.97367	0.466156	-8.52433	1.54e-17	6.45e-16
100502686	NA	312.762	-9.19935	1.07968	-8.52043	1.59e-17	6.65e-16
100042786	Gm16381	318.093	-9.20851	1.08092	-8.51915	1.61e-17	6.71e-16
225724	Mapk4	251.526	-5.06583	0.595508	-8.50675	1.79e-17	7.45e-16
320297	A830009L08Rik	190.051	-6.0197	0.707818	-8.50459	1.82e-17	7.57e-16
28080	Atp5o	8172.86	4.28574	0.504646	8.49256	2.02e-17	8.38e-16
14869	Gstp2	1677.4	-4.22904	0.498107	-8.49022	2.06e-17	8.52e-16
751556	Mir682	12484	-4.74186	0.558619	-8.48854	2.09e-17	8.63e-16
68436	Rpl34	4775.32	4.12218	0.485699	8.48709	2.12e-17	8.71e-16
20088	Rps24	23462.1	3.84559	0.453564	8.47861	2.28e-17	9.35e-16
100041106	Gm3141	598.319	-4.3637	0.514713	-8.47794	2.29e-17	9.38e-16
654432	Gm7334	654.693	-4.42814	0.522517	-8.47464	2.36e-17	9.63e-16
665635	Gm14486	179.612	-6.58385	0.778595	-8.45607	2.77e-17	1.13e-15
100043899	R3hdml	976.798	-4.69448	0.555232	-8.45498	2.79e-17	1.13e-15
100503981	NA	251.682	-5.50756	0.652477	-8.44101	3.15e-17	1.27e-15
57808	Rpl35a	6297.01	4.40145	0.523092	8.4143	3.95e-17	1.6e-15
93841	Uchl4	248.212	-5.17907	0.616178	-8.40515	4.27e-17	1.72e-15
23918	Impdh2	3930.33	4.00918	0.477028	8.4045	4.3e-17	1.73e-15
229613	6330549D23Rik	235.097	-5.11107	0.608537	-8.39895	4.5e-17	1.81e-15
667510	Gm8675	207.842	-6.74069	0.80372	-8.38686	4.99e-17	2e-15
667977	Gm8909	266.251	-5.77371	0.688737	-8.38304	5.16e-17	2.06e-15
278676	AY358078	282.588	-9.07094	1.08535	-8.35761	6.4e-17	2.55e-15
15162	Hck	123.46	5.18831	0.620857	8.3567	6.45e-17	2.56e-15
545864	Gm5879	1881.07	-4.23584	0.507636	-8.34426	7.17e-17	2.84e-15
22152	Tubb3	3216.62	-3.70874	0.44535	-8.3277	8.24e-17	3.26e-15
69126	Rbis	540.149	4.02278	0.483075	8.32744	8.26e-17	3.26e-15
21345	Tagln	18683.2	3.47395	0.417296	8.32491	8.44e-17	3.32e-15
17329	Cxcl9	194.139	-6.65001	0.799183	-8.32101	8.72e-17	3.42e-15
100503724	Dnajc19-ps	455.114	-4.01095	0.482537	-8.31222	9.39e-17	3.68e-15
57266	Cxcl14	169.021	9.05671	1.09021	8.3073	9.79e-17	3.83e-15
666642	Gm8210	6073.52	-3.80086	0.45774	-8.30355	1.01e-16	3.94e-15
12159	Bmp4	2569.02	3.83715	0.462491	8.2967	1.07e-16	4.16e-15
12797	Cnn1	2786.26	3.60287	0.434391	8.29407	1.09e-16	4.25e-15
624710	Gm6524	270.641	-9.01688	1.08773	-8.28963	1.14e-16	4.4e-15
17857	Mx1	271.967	-9.01924	1.08809	-8.28905	1.14e-16	4.41e-15
68735	Mrps18c	268.977	4.20087	0.507106	8.28401	1.19e-16	4.59e-15
21371	Tbca	1553.12	3.84121	0.463788	8.28225	1.21e-16	4.65e-15
668829	Gm9385	9547.37	-4.01275	0.484586	-8.28077	1.22e-16	4.69e-15
15078	H3f3a	2300.47	4.08462	0.494635	8.25785	1.48e-16	5.67e-15
59006	Myoz2	862.762	-4.52479	0.54814	-8.2548	1.52e-16	5.81e-15
624855	Cks1brt	272.131	-8.99755	1.0921	-8.23874	1.74e-16	6.63e-15
19989	Rpl7	29200.7	3.72481	0.452869	8.22492	1.95e-16	7.42e-15
52443	Mrpl48	385.993	4.14487	0.504522	8.21543	2.11e-16	8.01e-15
622178	NA	282.782	-9.0058	1.09717	-8.20822	2.24e-16	8.49e-15
228785	Mylk2	636.814	-4.50987	0.549502	-8.2072	2.26e-16	8.54e-15
668459	Gm9182	170.315	-4.99777	0.609248	-8.20317	2.34e-16	8.81e-15
100503154	Gm19579	166.772	-5.27831	0.643474	-8.20283	2.35e-16	8.82e-15
19220	Ptgfr	465.41	3.8665	0.47156	8.19938	2.42e-16	9.05e-15
100043257	Rbm3-ps	1771.78	-3.82165	0.466113	-8.19897	2.42e-16	9.06e-15
109272	Mybpc1	194.68	-4.7107	0.575472	-8.18579	2.71e-16	1.01e-14
432730	Gm5446	265.764	-5.2446	0.640945	-8.1826	2.78e-16	1.03e-14
17390	Mmp2	11551.7	4.00293	0.489544	8.17686	2.91e-16	1.08e-14
100862375	Entpd4b	915.714	-4.03174	0.493563	-8.16865	3.12e-16	1.16e-14
18053	Ngfr	259.828	-8.93931	1.0947	-8.166	3.19e-16	1.18e-14
11815	Apod	161.938	-5.97256	0.731961	-8.15967	3.36e-16	1.24e-14
12738	Cldn2	163.722	-6.44105	0.791481	-8.13798	4.02e-16	1.48e-14
623781	Gm14137	826.746	-4.00598	0.492512	-8.13376	4.16e-16	1.53e-14
100038358	Gm10857	255.25	-8.90651	1.09758	-8.11466	4.87e-16	1.78e-14
665649	NA	21634.8	-4.01088	0.494785	-8.1063	5.22e-16	1.91e-14
69709	Ptrhd1	744.106	-3.76121	0.464421	-8.0987	5.55e-16	2.03e-14
668706	NA	818.904	-4.48003	0.553222	-8.09806	5.58e-16	2.03e-14
66277	Klf15	101.308	5.99738	0.740898	8.09475	5.74e-16	2.08e-14
11602	Angpt4	1587.58	-3.53474	0.436858	-8.09127	5.9e-16	2.14e-14
20085	Rps19	11804.7	4.29047	0.530748	8.08381	6.28e-16	2.27e-14
100503586	Gm11702	192.826	-4.98072	0.616413	-8.08017	6.47e-16	2.33e-14
270151	Nlrx1	582.105	4.15839	0.514692	8.07938	6.51e-16	2.34e-14
327959	Xaf1	3068.56	-3.83404	0.47476	-8.07576	6.71e-16	2.41e-14
75694	2310058D17Rik	150.824	-5.39367	0.667973	-8.07468	6.77e-16	2.42e-14
242702	Myom3	1082.29	-3.74707	0.464363	-8.06926	7.07e-16	2.53e-14
98932	Myl9	6774.87	3.6103	0.448014	8.05846	7.73e-16	2.76e-14
20538	Slc6a2	272.948	5.19728	0.64508	8.05681	7.83e-16	2.79e-14
74482	Ifitm7	249.162	-8.86539	1.10089	-8.05291	8.09e-16	2.87e-14
50527	Ero1a	8211.87	3.54348	0.440251	8.04877	8.36e-16	2.96e-14
14913	Guca1a	182.554	4.87238	0.606304	8.0362	9.27e-16	3.28e-14
11958	Atp5k	587.802	4.21336	0.524466	8.03362	9.46e-16	3.34e-14
12833	Col6a1	33685	3.51011	0.437624	8.02083	1.05e-15	3.7e-14
15229	Foxd1	141.306	8.8269	1.10115	8.01609	1.09e-15	3.84e-14
17130	Smad6	648.731	3.60621	0.450682	8.00168	1.23e-15	4.3e-14
625347	Gm6578	224.495	-8.78269	1.09812	-7.99791	1.27e-15	4.43e-14
50915	Grb14	1140.08	3.45382	0.432028	7.99443	1.3e-15	4.54e-14
51799	Rundc3a	1186.49	-3.99434	0.499653	-7.99424	1.3e-15	4.54e-14
50709	H1f4	401.455	-4.47565	0.560234	-7.98889	1.36e-15	4.74e-14
233752	Insc	574.955	3.85553	0.483083	7.98109	1.45e-15	5.03e-14
30878	Apln	2819.82	3.94809	0.495573	7.96673	1.63e-15	5.64e-14
15077	H3c14	237.314	-4.71541	0.591904	-7.9665	1.63e-15	5.64e-14
100039719	NA	228.074	-8.77386	1.10238	-7.95902	1.73e-15	5.98e-14
21859	Timp3	10339.6	3.90272	0.49038	7.95857	1.74e-15	5.99e-14
100861947	Gm13123	831.887	-3.97211	0.499282	-7.95564	1.78e-15	6.12e-14
100502825	Rpl37rt	13565.7	-3.97158	0.499922	-7.94439	1.95e-15	6.69e-14
97122	H4c14	152.207	-7.02875	0.885421	-7.93832	2.05e-15	7.01e-14
320332	H4f16	158.565	-7.06203	0.88982	-7.93647	2.08e-15	7.1e-14
100502641	Gm17511	168.217	-5.66111	0.713426	-7.9351	2.1e-15	7.16e-14
319171	H2ac24	3682.42	-4.25513	0.536332	-7.93375	2.13e-15	7.23e-14
26897	Acot1	424.909	3.67794	0.464806	7.91286	2.52e-15	8.53e-14
109050	Inka2	1413.79	-3.40221	0.429972	-7.91265	2.52e-15	8.53e-14
66058	Tmem176a	3368.42	-3.6768	0.464875	-7.90922	2.59e-15	8.75e-14
100038999	Gm13552	593.976	-4.06918	0.514686	-7.90613	2.66e-15	8.95e-14
20055	Rps16	28597.8	4.09036	0.517394	7.90569	2.66e-15	8.96e-14
57875	Angptl4	7583.33	-4.04714	0.511983	-7.90483	2.68e-15	9.01e-14
319195	Rpl17	8496.29	3.74412	0.475092	7.88082	3.25e-15	1.09e-13
381760	Ssbp1	404.155	3.80292	0.482788	7.87701	3.35e-15	1.12e-13
12176	Bnip3	6349.83	3.53358	0.44869	7.87532	3.4e-15	1.13e-13
11472	Actn2	296.877	-4.33255	0.551404	-7.8573	3.93e-15	1.31e-13
56522	Papolb	169.784	-7.12341	0.906843	-7.85517	3.99e-15	1.33e-13
14469	Gbp2	974.495	-3.5079	0.447064	-7.84654	4.28e-15	1.42e-13
110842	Etfa	1648.19	3.55937	0.45506	7.82176	5.21e-15	1.72e-13
20502	Slc16a2	3978.75	-3.41959	0.437304	-7.8197	5.3e-15	1.75e-13
665820	NA	213.701	-8.67134	1.1099	-7.81269	5.6e-15	1.85e-13
100041703	NA	209.26	-4.44399	0.569861	-7.79837	6.27e-15	2.06e-13
100040260	Atf1-ps	237.368	-4.82682	0.619123	-7.79623	6.38e-15	2.09e-13
100038982	Gm1995	148.934	-4.89797	0.628544	-7.79257	6.57e-15	2.15e-13
667766	Gm8801	258.905	-4.0396	0.518719	-7.78765	6.83e-15	2.23e-13
56360	Acot9	1535.76	3.34725	0.429976	7.78473	6.99e-15	2.28e-13
12389	Cav1	19630.1	3.56468	0.45823	7.77925	7.3e-15	2.38e-13
104303	Arl1	2213.29	3.48844	0.448566	7.77688	7.43e-15	2.42e-13
20148	Dhrs3	1493.67	3.89399	0.501644	7.76246	8.33e-15	2.7e-13
16421	Itgb7	224.238	-5.00674	0.645399	-7.75759	8.66e-15	2.8e-13
672511	Rnf213	14525.6	-3.51536	0.453566	-7.75047	9.15e-15	2.96e-13
19275	Ptprn	518.495	-3.85635	0.498356	-7.73813	1.01e-14	3.25e-13
23893	Grem2	118.857	8.6034	1.11234	7.73453	1.04e-14	3.34e-13
110557	H2-Q6	212.906	-8.63152	1.11647	-7.73107	1.07e-14	3.43e-13
15042	H2-T24	122.7	-5.60339	0.724876	-7.73013	1.07e-14	3.45e-13
12931	Crlf1	11386.6	4.06307	0.526164	7.72205	1.14e-14	3.66e-13
20355	Sema4f	300.985	-5.10966	0.662281	-7.71525	1.21e-14	3.86e-13
277154	Nynrin	1610.08	3.44467	0.446592	7.71323	1.23e-14	3.91e-13
74309	Osbp2	2899.86	-3.28508	0.426194	-7.70794	1.28e-14	4.07e-13
17901	Myl1	3678.67	-3.29477	0.427534	-7.70646	1.29e-14	4.11e-13
12834	Col6a2	30536.3	3.54921	0.460959	7.69962	1.36e-14	4.33e-13
11811	Apobec2	1905.88	-4.04632	0.525664	-7.69754	1.39e-14	4.39e-13
213948	Atg9b	338.986	-4.19606	0.545138	-7.69725	1.39e-14	4.39e-13
622708	Gm6345	193.552	-8.56144	1.11308	-7.69168	1.45e-14	4.58e-13
110196	Fdps	14063.7	3.72686	0.485592	7.67488	1.66e-14	5.21e-13
100040052	Gm2573	897.903	-3.81284	0.498719	-7.64527	2.09e-14	6.55e-13
68659	Gask1b	772.901	4.01934	0.526428	7.63512	2.26e-14	7.07e-13
19858	Snord3b1	185.254	-8.49979	1.11689	-7.61023	2.74e-14	8.56e-13
15446	Hpgd	152.765	4.75366	0.624936	7.60664	2.81e-14	8.78e-13
70045	2610528A11Rik	652.362	4.58654	0.60441	7.58846	3.24e-14	1.01e-12
67749	Mgarp	743.7	3.35885	0.442749	7.58635	3.29e-14	1.02e-12
381413	Gpr176	889.993	3.32382	0.438188	7.58537	3.32e-14	1.03e-12
97114	H3c15	213.913	-5.08883	0.672272	-7.5696	3.74e-14	1.16e-12
320502	Lmod3	989.461	-3.39634	0.449146	-7.56177	3.98e-14	1.23e-12
100043338	Gm4374	121.476	-6.73075	0.891481	-7.55008	4.35e-14	1.34e-12
621542	NA	169.232	-8.41683	1.11673	-7.537	4.81e-14	1.48e-12
667035	Rps27a-ps3	2322.34	-3.59842	0.477694	-7.5329	4.96e-14	1.53e-12
21912	Tspan7	833.49	-3.38451	0.449467	-7.53004	5.07e-14	1.56e-12
546723	Ppp1r2-ps3	169.329	-8.41152	1.11802	-7.52362	5.33e-14	1.63e-12
14109	Fau	12174.1	3.55483	0.472607	7.52175	5.4e-14	1.65e-12
207777	Tspoap1	141.181	4.2005	0.559489	7.50776	6.01e-14	1.84e-12
13723	Emb	1032.81	3.37967	0.450315	7.50511	6.14e-14	1.87e-12
100043121	Gm10175	7229.2	-3.55539	0.473783	-7.50425	6.18e-14	1.88e-12
226041	Pgm5	2501.85	-3.6427	0.485512	-7.50279	6.25e-14	1.9e-12
12398	Cbfa2t3	320.476	-3.96175	0.528201	-7.50045	6.36e-14	1.92e-12
70110	Ifi35	8661.35	-3.76768	0.502331	-7.5004	6.36e-14	1.92e-12
620695	Gm13889	453.001	-4.33279	0.578539	-7.48919	6.93e-14	2.09e-12
621156	Apoo-ps	253.334	-3.93744	0.526202	-7.48276	7.28e-14	2.19e-12
17240	Mdfi	128.045	4.9138	0.659674	7.44883	9.42e-14	2.83e-12
100040462	Mndal	744.852	-3.88145	0.521493	-7.44295	9.85e-14	2.96e-12
219151	Scara3	412.643	-3.49876	0.470121	-7.44226	9.9e-14	2.97e-12
666919	Gm8363	165.105	-8.35563	1.12376	-7.4354	1.04e-13	3.12e-12
667422	Gm8623	1163.78	-3.99993	0.538025	-7.43446	1.05e-13	3.13e-12
100504401	NA	161.116	-5.30786	0.714003	-7.43395	1.05e-13	3.14e-12
68219	Nudt21	1205.16	3.7546	0.505351	7.42968	1.09e-13	3.24e-12
14972	H2-K1	14764	-3.90354	0.52552	-7.42796	1.1e-13	3.27e-12
100861653	NA	348.414	-4.37629	0.589251	-7.42688	1.11e-13	3.3e-12
111241	Hmga1b	12041.3	-3.54911	0.478621	-7.41529	1.21e-13	3.59e-12
21925	Tnnc2	10759.3	-3.89721	0.52557	-7.41522	1.21e-13	3.59e-12
75599	Pcdh1	4024.15	-3.1924	0.431074	-7.40568	1.3e-13	3.85e-12
628746	Rybp-ps	139.109	-5.72538	0.77342	-7.40268	1.33e-13	3.93e-12
319167	H2ac11	597.161	-4.11528	0.556486	-7.39511	1.41e-13	4.15e-12
19791	Rn18s	2027.62	3.92816	0.531332	7.39304	1.44e-13	4.21e-12
17001	Ltc4s	128.467	4.2517	0.575413	7.38895	1.48e-13	4.33e-12
66695	Aspn	248.69	4.36559	0.591116	7.38534	1.52e-13	4.44e-12
667253	NA	169.826	-8.34524	1.13077	-7.38012	1.58e-13	4.61e-12
100217422	Snord13	159.226	-8.30937	1.12612	-7.37877	1.6e-13	4.65e-12
100862012	Gm21399	4437.33	-3.35419	0.454727	-7.37628	1.63e-13	4.73e-12
20116	Rps8	17886.5	3.52006	0.477489	7.37201	1.68e-13	4.87e-12
100041585	Amd2	372.438	-3.82268	0.518543	-7.37197	1.68e-13	4.87e-12
546052	Gm5908	1140.74	-4.10675	0.55715	-7.37098	1.69e-13	4.89e-12
545423	NA	148.099	-4.60341	0.62454	-7.37089	1.69e-13	4.89e-12
100502708	NA	1530.57	-3.41698	0.463917	-7.3655	1.76e-13	5.08e-12
27176	Rpl7a	9633.31	3.33256	0.452658	7.36222	1.81e-13	5.2e-12
18148	Npm1	8864.6	3.26974	0.444474	7.35642	1.89e-13	5.41e-12
12654	Chil1	194.867	-5.11321	0.695069	-7.35641	1.89e-13	5.41e-12
100042959	Gm4130	1942.45	-3.3827	0.460024	-7.35332	1.93e-13	5.53e-12
246730	Oas1a	3240.71	-9.33224	1.27065	-7.34446	2.07e-13	5.9e-12
70638	Fam189a1	115.304	-5.14922	0.701674	-7.33847	2.16e-13	6.16e-12
67138	Herc6	580.808	-3.97442	0.542132	-7.33109	2.28e-13	6.5e-12
100040961	Gm10145	1041.95	-3.25387	0.444031	-7.32801	2.34e-13	6.64e-12
20706	Serpinb9b	393.109	-4.16168	0.568134	-7.32516	2.39e-13	6.77e-12
381438	Gm5148	20075.1	-3.90337	0.533168	-7.32109	2.46e-13	6.96e-12
19848	Rnu2-10	154.446	-8.25908	1.1302	-7.30761	2.72e-13	7.69e-12
100039252	Gm12693	930.555	-3.33182	0.456278	-7.30218	2.83e-13	7.99e-12
547253	Parp14	1274.69	-3.9931	0.547867	-7.28843	3.14e-13	8.83e-12
668714	Gm9315	117.746	-6.6386	0.91216	-7.27789	3.39e-13	9.53e-12
319153	H3c11	233.707	-4.55337	0.626772	-7.2648	3.74e-13	1.05e-11
100042625	Gstp-ps	25693.6	-3.52881	0.48575	-7.26466	3.74e-13	1.05e-11
23959	Nt5e	809.359	4.038	0.55703	7.24915	4.19e-13	1.17e-11
225638	Alpk2	310.512	-3.51659	0.486103	-7.23426	4.68e-13	1.31e-11
19941	Rpl26	1725.16	3.24816	0.449068	7.23311	4.72e-13	1.32e-11
353242	Mrpl21	413.061	3.57365	0.494188	7.23137	4.78e-13	1.33e-11
93677	Lmod2	778.738	-3.21031	0.44428	-7.22588	4.98e-13	1.38e-11
100040298	Gm15501	22543.3	-3.38224	0.469447	-7.20475	5.82e-13	1.61e-11
12759	Clu	122.665	-4.51753	0.627611	-7.19798	6.11e-13	1.69e-11
230099	Car9	1957.49	3.47629	0.483932	7.18342	6.8e-13	1.88e-11
66290	Atp6v1g1	1479.04	3.29284	0.458863	7.17608	7.17e-13	1.98e-11
18459	Pabpc2	132.14	-8.11168	1.13122	-7.17072	7.46e-13	2.06e-11
69038	Tmem258	1827.92	3.33116	0.464895	7.1654	7.76e-13	2.13e-11
665463	Rps12-ps12	145.469	-8.15733	1.13879	-7.16314	7.88e-13	2.17e-11
27027	Tspan32	331.279	-4.51681	0.631718	-7.15004	8.68e-13	2.38e-11
622473	Ripply1	130.718	-5.82197	0.814266	-7.14996	8.68e-13	2.38e-11
625785	Gm6623	149.505	-8.16521	1.14233	-7.14787	8.81e-13	2.41e-11
319154	H3c13	138.62	-8.11443	1.1386	-7.12665	1.03e-12	2.8e-11
319176	H2ac20	121.507	-5.35581	0.751523	-7.12661	1.03e-12	2.8e-11
64817	Svep1	1668.63	3.07581	0.431645	7.12578	1.03e-12	2.81e-11
319166	H2ac8	138.957	-4.9721	0.697828	-7.12511	1.04e-12	2.82e-11
14113	Fbl	2094.17	3.44698	0.48446	7.11509	1.12e-12	3.03e-11
227659	Slc2a6	1968.53	-4.02819	0.566699	-7.10817	1.18e-12	3.18e-11
100503116	NA	220.813	-4.23999	0.59688	-7.1036	1.22e-12	3.28e-11
638580	Gm7244	130.831	-8.07033	1.13704	-7.09769	1.27e-12	3.42e-11
27226	Pla2g7	362.065	3.42754	0.48297	7.0968	1.28e-12	3.44e-11
12816	Col12a1	41799.4	3.50974	0.494609	7.09598	1.28e-12	3.45e-11
668455	Mrto4-ps1	1047.98	-3.73568	0.527345	-7.08394	1.4e-12	3.76e-11
100046034	NA	116.283	-5.14012	0.725713	-7.08285	1.41e-12	3.78e-11
57355	BC051019	436.647	-4.46571	0.630898	-7.07834	1.46e-12	3.9e-11
232714	Mgam	184.472	-4.57405	0.64787	-7.06015	1.66e-12	4.44e-11
22138	Ttn	5788.96	-3.14162	0.444981	-7.06012	1.66e-12	4.44e-11
192734	Lrrc75b	643.706	3.12788	0.443062	7.05969	1.67e-12	4.44e-11
26451	Rpl27a	23448.1	3.52759	0.499835	7.0575	1.7e-12	4.5e-11
665611	Rps12-ps14	141.666	-8.09024	1.14661	-7.05582	1.72e-12	4.55e-11
211652	Wwc1	133.926	-4.30276	0.610287	-7.05039	1.78e-12	4.73e-11
26442	Psma5	2134.21	3.44858	0.489379	7.04684	1.83e-12	4.84e-11
621312	Gm6211	130.545	-8.04113	1.14205	-7.04099	1.91e-12	5.04e-11
17888	Myh6	346.519	-3.56154	0.505891	-7.04012	1.92e-12	5.06e-11
668090	Gm8971	2709.45	-3.52901	0.501743	-7.0335	2.01e-12	5.3e-11
11839	Areg	348.129	-3.42364	0.486809	-7.03281	2.02e-12	5.32e-11
319151	H3c6	128.89	-4.40367	0.626347	-7.03072	2.05e-12	5.39e-11
93689	Lmod1	1966.06	3.35538	0.478412	7.01358	2.32e-12	6.08e-11
218490	Btf3	11298.6	3.26816	0.466278	7.00904	2.4e-12	6.28e-11
11910	Atf3	1175.56	-3.28568	0.469108	-7.00411	2.49e-12	6.49e-11
11539	Adora1	115.94	-4.98643	0.712104	-7.00239	2.52e-12	6.56e-11
434843	Rps12-ps11	133.598	-8.02868	1.14815	-6.9927	2.7e-12	7.02e-11
19951	Rpl32	25312.3	3.41423	0.488739	6.98578	2.83e-12	7.36e-11
68922	Dnaic1	337.447	-3.52911	0.505488	-6.98158	2.92e-12	7.57e-11
218215	Rnf144b	109.38	-4.78942	0.686655	-6.975	3.06e-12	7.92e-11
228413	Prrg4	213.896	-4.58356	0.657375	-6.97252	3.11e-12	8.05e-11
12292	Cacna1s	1089.33	-3.38219	0.485262	-6.96982	3.17e-12	8.2e-11
16647	Kpna2	3128.5	3.14216	0.450998	6.96713	3.23e-12	8.34e-11
68982	1500015A07Rik	144.999	-4.26509	0.612422	-6.96429	3.3e-12	8.5e-11
73181	Nfatc4	1602.29	3.17241	0.455623	6.96281	3.34e-12	8.57e-11
100041098	NA	2024.73	-3.10191	0.445806	-6.95797	3.45e-12	8.86e-11
240753	Plekha6	212.2	-3.8445	0.552605	-6.95704	3.47e-12	8.9e-11
117600	Srgap1	130.278	-4.58182	0.658972	-6.95298	3.58e-12	9.15e-11
67255	Zfp422	77.9484	4.68091	0.673351	6.95167	3.61e-12	9.22e-11
67713	Dnajc19	243.178	3.42374	0.493129	6.94289	3.84e-12	9.8e-11
100504048	NA	119.709	-5.01717	0.7233	-6.9365	4.02e-12	1.02e-10
665579	Rps12-ps13	132.004	-7.99349	1.15257	-6.93538	4.05e-12	1.03e-10
64074	Smoc2	602.717	3.58612	0.517637	6.92786	4.27e-12	1.08e-10
56642	Ankrd2	643.439	-3.89274	0.561903	-6.92778	4.27e-12	1.08e-10
216725	Adamts2	2787.1	3.07064	0.443239	6.92773	4.28e-12	1.08e-10
66889	Rnf128	302.129	-3.90767	0.564186	-6.9262	4.32e-12	1.09e-10
66414	Ndufa12	517.503	3.39118	0.489964	6.92128	4.48e-12	1.13e-10
26970	Pla2g2e	150.161	-4.30218	0.621596	-6.92118	4.48e-12	1.13e-10
18596	Pdgfrb	12623.4	2.91715	0.421822	6.9156	4.66e-12	1.17e-10
260423	H3c7	108.085	-5.38212	0.778342	-6.91486	4.68e-12	1.18e-10
319172	H2ac4	115.616	-4.97472	0.720174	-6.90767	4.93e-12	1.24e-10
15464	Hrc	1536.03	-3.05345	0.442061	-6.90731	4.94e-12	1.24e-10
26561	Mmp23	294.711	3.43911	0.498094	6.90454	5.04e-12	1.26e-10
76808	Rpl18a	47824.3	3.4394	0.498773	6.89572	5.36e-12	1.34e-10
11550	Adra1d	687.743	3.7191	0.53947	6.89399	5.42e-12	1.35e-10
66142	Cox7b	1996.02	3.1645	0.459113	6.89264	5.48e-12	1.36e-10
74153	Uba7	1206.34	-3.46164	0.503176	-6.87959	6e-12	1.49e-10
16186	Il2rg	165.974	-3.76161	0.547035	-6.87636	6.14e-12	1.52e-10
69908	Rab3b	138.853	4.38216	0.637832	6.8704	6.4e-12	1.59e-10
319168	H2ac12	146.195	-4.91934	0.7161	-6.86963	6.44e-12	1.59e-10
666474	Gm13167	87.3869	-6.27265	0.913818	-6.86422	6.69e-12	1.65e-10
70001	1700028B04Rik	113.697	-7.88001	1.14873	-6.85974	6.9e-12	1.7e-10
213945	Col28a1	63.4302	5.20937	0.759457	6.85934	6.92e-12	1.7e-10
100038496	Gm10655	100.074	-6.92849	1.01039	-6.85728	7.02e-12	1.73e-10
667846	NA	4107.53	-4.64459	0.677699	-6.85347	7.21e-12	1.77e-10
16979	Lrrn1	966.279	-4.29129	0.626364	-6.85111	7.33e-12	1.8e-10
408028	Arhgap20os	111.52	-7.86181	1.14888	-6.84301	7.75e-12	1.9e-10
207742	Rnf43	62.3912	5.38501	0.787465	6.83842	8.01e-12	1.96e-10
243385	Gprin3	273.035	3.57263	0.52259	6.8364	8.12e-12	1.98e-10
14585	Gfra1	1304.33	-3.38132	0.494626	-6.83612	8.14e-12	1.98e-10
64103	Tnmd	59.7053	6.95002	1.01678	6.8353	8.18e-12	1.99e-10
69837	Pcgf1	214.835	3.5267	0.51599	6.83482	8.21e-12	2e-10
12322	Camk2a	2315.66	-3.09775	0.453338	-6.8332	8.3e-12	2.01e-10
19896	Rpl10a	32124.2	3.23646	0.473776	6.83119	8.42e-12	2.04e-10
269630	5031425E22Rik	526.7	-3.40438	0.498767	-6.82559	8.76e-12	2.12e-10
546663	NA	4509.2	-3.52641	0.517566	-6.81345	9.53e-12	2.3e-10
433874	Gm5553	108.13	-7.83088	1.14948	-6.81255	9.59e-12	2.31e-10
68507	Ppfia4	960.925	-3.37824	0.496571	-6.80313	1.02e-11	2.47e-10
106393	Srl	8037.41	-2.97397	0.437189	-6.80249	1.03e-11	2.47e-10
100039192	Tmem254c	80.7387	-5.48031	0.805732	-6.80166	1.03e-11	2.48e-10
667597	BC023105	91.4488	-5.91673	0.869996	-6.80087	1.04e-11	2.49e-10
20312	Cx3cl1	2046.07	3.22062	0.474112	6.79295	1.1e-11	2.63e-10
76884	Cyfip2	113.036	-4.21498	0.621411	-6.78291	1.18e-11	2.82e-10
20536	Slc4a3	1410.7	-3.29592	0.486253	-6.77819	1.22e-11	2.91e-10
326620	H4c2	99.1174	-4.91875	0.726423	-6.77118	1.28e-11	3.04e-10
14964	H2-D1	5230.79	-3.46825	0.512218	-6.77105	1.28e-11	3.04e-10
75556	Cfap161	120.475	3.92869	0.581141	6.76031	1.38e-11	3.27e-10
15958	Ifit2	2195.03	-3.43123	0.507729	-6.75801	1.4e-11	3.32e-10
74770	Hhatl	244.715	-3.77943	0.560264	-6.74579	1.52e-11	3.61e-10
620986	NA	213.871	-3.77552	0.559967	-6.7424	1.56e-11	3.69e-10
108121	U2af1	1305.34	3.08415	0.457687	6.73855	1.6e-11	3.78e-10
667034	Pnp2	176.862	-4.43355	0.658306	-6.73478	1.64e-11	3.87e-10
23960	Oas1g	1699.99	-8.69592	1.29132	-6.73415	1.65e-11	3.89e-10
233549	Mogat2	862.546	3.18875	0.473946	6.72808	1.72e-11	4.05e-10
232431	Gprc5a	1174.14	-3.08089	0.458082	-6.72562	1.75e-11	4.11e-10
110954	Rpl10	23364.5	3.29771	0.490691	6.72054	1.81e-11	4.25e-10
54725	Cadm1	137.304	-3.9333	0.585695	-6.71561	1.87e-11	4.39e-10
12372	Casq1	276.554	-3.93539	0.586333	-6.71188	1.92e-11	4.5e-10
546049	Rps23rg1	2809.85	-3.74631	0.558431	-6.70864	1.96e-11	4.59e-10
15018	H2-Q7	227.287	-4.09335	0.610652	-6.70325	2.04e-11	4.76e-10
207596	Thsd4	79.0687	4.47929	0.668265	6.70286	2.04e-11	4.76e-10
629147	Ctxn3	208.354	-3.61476	0.539303	-6.70265	2.05e-11	4.76e-10
72789	Veph1	96.7821	4.22371	0.63017	6.70249	2.05e-11	4.76e-10
21393	Tcap	96.4045	-5.21189	0.778649	-6.69349	2.18e-11	5.06e-10
12380	Cast	2416.83	3.36391	0.50299	6.68783	2.27e-11	5.25e-10
116904	Alpk3	553.288	-3.23998	0.484911	-6.68158	2.36e-11	5.47e-10
100529082	Gm11127	98.3115	-5.23861	0.784517	-6.6775	2.43e-11	5.62e-10
16425	Itih2	72.7574	4.48911	0.672643	6.67385	2.49e-11	5.75e-10
234797	6430548M08Rik	1047.89	-3.01655	0.452288	-6.66954	2.57e-11	5.91e-10
19652	Rbm3	5262.27	2.81445	0.422365	6.66355	2.67e-11	6.15e-10
68135	Eif3h	23164.1	2.99296	0.449198	6.6629	2.68e-11	6.17e-10
23887	Ggt5	163.957	3.50665	0.526854	6.65582	2.82e-11	6.46e-10
100039636	Atp6v0c-ps2	16146.5	-3.09004	0.464267	-6.65573	2.82e-11	6.46e-10
432798	NA	3241.75	-3.35199	0.503915	-6.6519	2.89e-11	6.62e-10
17476	Mpeg1	95.2125	-7.68553	1.15566	-6.65032	2.92e-11	6.68e-10
71310	Tbc1d9	342.196	-3.46117	0.520592	-6.64852	2.96e-11	6.75e-10
239447	Colec10	868.945	-3.88438	0.584599	-6.64452	3.04e-11	6.93e-10
13819	Epas1	136.123	4.22221	0.637185	6.62635	3.44e-11	7.83e-10
66118	Sarnp	367.153	3.12541	0.471811	6.62429	3.49e-11	7.93e-10
94180	Acsbg1	252.692	-3.58001	0.540627	-6.62196	3.54e-11	8.04e-10
56460	Pkp3	81.2203	-5.0043	0.756195	-6.61773	3.65e-11	8.26e-10
19859	Snord3b2	94.5635	-7.66411	1.15821	-6.61719	3.66e-11	8.28e-10
106877	Afap1l1	315.765	-3.33622	0.504408	-6.61413	3.74e-11	8.45e-10
100043240	Gm15583	85.7624	-6.20115	0.938712	-6.60602	3.95e-11	8.91e-10
233335	Synm	360.812	3.25904	0.493463	6.60443	3.99e-11	8.99e-10
50765	Tfr2	171.744	3.50566	0.5313	6.59826	4.16e-11	9.36e-10
15006	H2-Q1	1289.98	-3.50924	0.531914	-6.59738	4.18e-11	9.4e-10
239337	Adamts12	901.216	3.58643	0.543765	6.59556	4.24e-11	9.51e-10
69638	Enho	5377	-3.24921	0.492748	-6.59406	4.28e-11	9.59e-10
16149	Cd74	809.706	3.16315	0.479765	6.59312	4.31e-11	9.64e-10
114643	Oas1c	133.782	-4.58181	0.695777	-6.58517	4.54e-11	1.02e-09
59050	Nsa2	3434.18	2.97291	0.452009	6.57711	4.8e-11	1.07e-09
595139	E030024N20Rik	512.494	-3.54865	0.539842	-6.5735	4.91e-11	1.1e-09
66871	Cpne8	1149.77	2.99704	0.456096	6.57107	5e-11	1.11e-09
320456	B330016D10Rik	320.664	-3.36417	0.512313	-6.56663	5.15e-11	1.14e-09
21952	Tnni1	20886.4	-3.6357	0.553816	-6.56482	5.21e-11	1.16e-09
142980	Tlr3	311.229	-3.64324	0.555014	-6.56423	5.23e-11	1.16e-09
170677	Cdhr1	372.815	4.11415	0.627025	6.56139	5.33e-11	1.18e-09
224792	Adgrf5	106.849	4.0095	0.611324	6.55872	5.43e-11	1.2e-09
57373	Akip1	106.104	3.83165	0.584434	6.55618	5.52e-11	1.22e-09
668216	Gm9049	82.4294	-6.15192	0.938514	-6.55496	5.57e-11	1.23e-09
72289	Malat1	10926.5	-2.76488	0.421896	-6.55346	5.62e-11	1.24e-09
545700	Smarca5-ps	226.347	-4.28311	0.65365	-6.5526	5.65e-11	1.24e-09
76252	Atp6v0e2	552.302	-3.28752	0.501944	-6.54959	5.77e-11	1.27e-09
12323	Camk2b	104.286	-4.69256	0.717158	-6.54327	6.02e-11	1.32e-09
140477	Dmbx1	626.519	-2.92057	0.446495	-6.5411	6.11e-11	1.34e-09
27389	Dusp13	410.941	-3.408	0.521036	-6.5408	6.12e-11	1.34e-09
16542	Kdr	89.6388	-7.59888	1.16191	-6.53999	6.15e-11	1.34e-09
100504305	Gm16534	153.484	-4.37893	0.669957	-6.53613	6.31e-11	1.38e-09
100504611	NA	86.9338	-7.58017	1.16013	-6.53387	6.41e-11	1.4e-09
223780	Adm2	455.497	3.81266	0.584002	6.52851	6.64e-11	1.44e-09
665413	NA	121.558	-4.06503	0.622665	-6.52844	6.65e-11	1.44e-09
66039	Tmem254a	87.7457	-7.58077	1.1614	-6.52729	6.7e-11	1.45e-09
12552	Cdh11	2198.13	3.68154	0.564977	6.51626	7.21e-11	1.56e-09
628061	Rps13-ps4	931.239	-3.21485	0.495222	-6.49173	8.49e-11	1.84e-09
11489	Adam12	633.484	3.29135	0.507067	6.49096	8.53e-11	1.84e-09
13602	Sparcl1	55.9002	5.12513	0.79033	6.48479	8.89e-11	1.92e-09
236604	Pisd-ps1	331.447	-3.09673	0.477812	-6.48107	9.11e-11	1.96e-09
94190	Ophn1	158.129	3.81817	0.589293	6.47923	9.22e-11	1.98e-09
666693	NA	602.244	-3.23167	0.499446	-6.4705	9.77e-11	2.1e-09
633057	Gm7102	72.7279	-5.32099	0.822645	-6.46815	9.92e-11	2.13e-09
29818	Hspb7	547.63	-3.31012	0.511871	-6.46669	1e-10	2.15e-09
434246	Trim72	1457.44	-3.32701	0.514563	-6.46571	1.01e-10	2.16e-09
18655	Pgk1	72566.5	3.28201	0.507775	6.46351	1.02e-10	2.19e-09
16170	Il16	98.478	3.87434	0.599671	6.46077	1.04e-10	2.23e-09
58178	Sorcs1	196.606	3.86044	0.597589	6.46003	1.05e-10	2.23e-09
381337	Fam178b	179.973	-4.64738	0.719652	-6.45782	1.06e-10	2.26e-09
19988	Rpl6	20512.2	2.92359	0.452892	6.45539	1.08e-10	2.3e-09
12040	Bckdhb	117.794	3.87759	0.601504	6.44649	1.14e-10	2.43e-09
16498	Kcnab2	654.301	3.57435	0.554473	6.4464	1.15e-10	2.43e-09
666351	Gm13232	72.2768	-6.5392	1.01463	-6.4449	1.16e-10	2.45e-09
12877	Cpeb1	159.854	-3.64594	0.56575	-6.44442	1.16e-10	2.46e-09
70598	Filip1	282.981	-3.32872	0.516679	-6.44253	1.18e-10	2.48e-09
68910	Zfp467	361.861	3.41353	0.529985	6.44081	1.19e-10	2.51e-09
100042049	Gm15421	151.639	-4.1673	0.647021	-6.44075	1.19e-10	2.51e-09
100041546	Ly6c2	430.048	-3.94515	0.612555	-6.44048	1.19e-10	2.51e-09
100504084	NA	76.7087	-5.37586	0.835334	-6.43558	1.23e-10	2.59e-09
58522	Trim54	1017.37	-3.44137	0.534845	-6.43433	1.24e-10	2.61e-09
654472	Gm12070	20448.1	-2.94175	0.457339	-6.43233	1.26e-10	2.64e-09
100040500	Gm2808	335.442	-4.05424	0.630348	-6.43175	1.26e-10	2.64e-09
100042773	Tmed10-ps	2327.45	-2.77721	0.432272	-6.42468	1.32e-10	2.76e-09
100039257	Tmem254b	82.4956	-7.49683	1.16689	-6.42464	1.32e-10	2.76e-09
331474	Rtl5	250.31	3.10646	0.483958	6.41885	1.37e-10	2.87e-09
77739	Adamtsl1	224.221	3.15754	0.491955	6.41834	1.38e-10	2.87e-09
666295	NA	3167.91	-2.70461	0.421572	-6.41553	1.4e-10	2.92e-09
76293	Mfap4	159.679	3.37515	0.526262	6.41343	1.42e-10	2.96e-09
237175	Adgrg2	104.42	4.30646	0.671743	6.41087	1.45e-10	3.01e-09
12825	Col3a1	183741	2.70984	0.422771	6.40972	1.46e-10	3.02e-09
22040	Trex1	2049.91	-3.14911	0.491729	-6.40416	1.51e-10	3.13e-09
100042480	Nhsl2	177.247	3.41706	0.533627	6.40347	1.52e-10	3.14e-09
210719	Mkx	177.152	3.33468	0.520943	6.40123	1.54e-10	3.19e-09
239017	Ogdhl	676.401	-3.03742	0.474805	-6.39718	1.58e-10	3.27e-09
17984	Ndn	116.821	3.62774	0.567195	6.39593	1.6e-10	3.29e-09
76633	Lrmda	278.62	3.73284	0.584134	6.39038	1.65e-10	3.41e-09
193280	C030037D09Rik	207.591	-3.50384	0.549045	-6.3817	1.75e-10	3.6e-09
56190	Rbm38	3728.19	-3.09032	0.484797	-6.37447	1.84e-10	3.77e-09
73173	Pcdh18	1281	3.10786	0.487796	6.37123	1.88e-10	3.85e-09
19860	Snord3b3	81.8097	-7.46099	1.17217	-6.36508	1.95e-10	4e-09
621119	Rps11-ps1	5455.19	-3.3452	0.525647	-6.36396	1.97e-10	4.02e-09
17392	Mmp3	66.5192	-5.90031	0.927729	-6.35995	2.02e-10	4.12e-09
330812	Rnf150	1909.53	3.07784	0.484034	6.35872	2.03e-10	4.15e-09
665503	Gm7664	104.032	-4.00702	0.630315	-6.35716	2.06e-10	4.19e-09
22445	Xlr3a	47.734	6.12134	0.963399	6.3539	2.1e-10	4.27e-09
21810	Tgfbi	581.115	2.9307	0.46194	6.34433	2.23e-10	4.54e-09
100041574	9030025P20Rik	289.174	-3.47645	0.548203	-6.34153	2.27e-10	4.62e-09
63830	Kcnq1ot1	258.597	-3.39707	0.535786	-6.34035	2.29e-10	4.65e-09
625995	Gm6642	78.5469	-7.42606	1.17205	-6.33598	2.36e-10	4.78e-09
11878	Arx	74.0384	-5.31132	0.839236	-6.32876	2.47e-10	5e-09
19861	Snord3b4	77.4741	-7.4095	1.17289	-6.31731	2.66e-10	5.38e-09
634834	Gm11821	76.777	-7.40556	1.17254	-6.31583	2.69e-10	5.42e-09
68760	Synpo2l	5721.96	-2.78265	0.441126	-6.30806	2.83e-10	5.7e-09
12763	Cmah	725.095	-3.84693	0.610127	-6.30513	2.88e-10	5.8e-09
19713	Ret	389.731	-2.97423	0.472585	-6.29354	3.1e-10	6.24e-09
100048895	9330020H09Rik	155.72	-3.53263	0.561547	-6.29088	3.16e-10	6.34e-09
434215	Lrrc32	821.633	2.77376	0.441069	6.28874	3.2e-10	6.42e-09
16008	Igfbp2	81330.1	-2.95154	0.469757	-6.28311	3.32e-10	6.65e-09
18132	Notch4	137.003	-3.60201	0.57358	-6.27987	3.39e-10	6.78e-09
209558	Enpp3	998.79	2.80122	0.446651	6.2716	3.57e-10	7.14e-09
56748	Nfu1	1354.01	2.88602	0.46022	6.27096	3.59e-10	7.16e-09
100041621	Gm3435	100.185	-4.11845	0.656769	-6.27077	3.59e-10	7.16e-09
673151	Gm20784	118.087	-4.7103	0.751656	-6.26656	3.69e-10	7.35e-09
70393	2210416O15Rik	109.865	-4.06235	0.649419	-6.25537	3.97e-10	7.89e-09
319162	H2aw	937.991	-3.14648	0.503164	-6.25339	4.02e-10	7.98e-09
18191	Nrxn3	70.2256	-4.79529	0.766954	-6.25239	4.04e-10	8.02e-09
64293	Stk32b	94.7309	-4.55742	0.729031	-6.25134	4.07e-10	8.07e-09
67412	Soga3	171.392	-4.00178	0.64022	-6.25063	4.09e-10	8.09e-09
666514	Gm13160	65.5856	-5.86099	0.937844	-6.24943	4.12e-10	8.15e-09
624262	Gm6489	76.2105	-7.36393	1.17868	-6.24759	4.17e-10	8.23e-09
66489	Rpl35	20092.1	3.16689	0.507338	6.24217	4.32e-10	8.51e-09
93735	Wnt16	47.9106	5.46868	0.876582	6.23863	4.41e-10	8.69e-09
100039419	Gm2223	1544.73	-3.5564	0.570069	-6.23854	4.42e-10	8.69e-09
20256	Clec11a	44.8678	5.94138	0.953522	6.23098	4.64e-10	9.11e-09
69454	Clic3	83.3294	-4.81544	0.773962	-6.22181	4.91e-10	9.64e-09
100042918	Uqcrh-ps1	77.0553	-4.8975	0.787167	-6.22168	4.92e-10	9.64e-09
14588	Gfra4	303.501	3.14675	0.506198	6.21644	5.09e-10	9.95e-09
225362	Reep2	164.033	3.62775	0.583575	6.21643	5.09e-10	9.95e-09
17930	Myom2	9081.53	-2.87444	0.462598	-6.2137	5.18e-10	1.01e-08
243771	Parp12	3281.8	-2.62996	0.423489	-6.21022	5.29e-10	1.03e-08
668205	Gm9045	75.8697	-7.34319	1.18244	-6.21018	5.29e-10	1.03e-08
383075	Enthd1	61.7238	-5.78721	0.932458	-6.20641	5.42e-10	1.06e-08
269152	Kif26b	1250.14	2.68177	0.432613	6.19901	5.68e-10	1.1e-08
100862175	Gm10698	1272.01	-2.76644	0.446402	-6.1972	5.75e-10	1.12e-08
15361	Hmga1	4236.84	-3.04158	0.490825	-6.19687	5.76e-10	1.12e-08
72293	Nkd2	784.238	2.76716	0.446624	6.19573	5.8e-10	1.12e-08
12796	Camp	129.953	3.81911	0.616421	6.19562	5.81e-10	1.12e-08
71690	Esm1	45.7728	7.34495	1.18581	6.19402	5.86e-10	1.13e-08
229949	Ak5	211.716	3.06816	0.495468	6.19244	5.92e-10	1.14e-08
68836	Mrpl52	2414.39	2.73193	0.441504	6.18777	6.1e-10	1.18e-08
19166	Psma2	3638.79	2.66378	0.430755	6.18399	6.25e-10	1.2e-08
68460	Dhrs7c	70.802	-7.29128	1.1803	-6.1775	6.51e-10	1.25e-08
666048	Trabd2b	610.135	2.90888	0.471136	6.17419	6.65e-10	1.28e-08
545652	Gm13275	68.9169	-7.27603	1.17883	-6.17225	6.73e-10	1.29e-08
72433	Rab38	326.554	2.89183	0.4694	6.1607	7.24e-10	1.39e-08
100861753	Gm21188	383.782	-2.96103	0.480708	-6.15972	7.29e-10	1.4e-08
666806	Gm8300	143.803	3.61889	0.588007	6.15451	7.53e-10	1.44e-08
227696	Phyhd1	568.194	2.76554	0.449428	6.15346	7.58e-10	1.45e-08
73121	Rflna	63.5813	4.92118	0.799897	6.15227	7.64e-10	1.46e-08
625603	Gm6607	67.8441	-7.25659	1.17993	-6.15003	7.75e-10	1.48e-08
19228	Pth1r	92.5632	3.64883	0.593777	6.14512	7.99e-10	1.52e-08
442827	Rab44	100.571	-4.19241	0.68224	-6.14507	7.99e-10	1.52e-08
20358	Sema6a	3155.76	-3.00496	0.48944	-6.13958	8.27e-10	1.57e-08
22294	Uxt	250.733	3.13745	0.511111	6.13848	8.33e-10	1.58e-08
667370	Ifit3b	6683.37	-7.94736	1.296	-6.13224	8.67e-10	1.64e-08
27428	Shroom3	336.755	-3.00502	0.490119	-6.13121	8.72e-10	1.65e-08
15387	Hnrnpk	10114.6	2.73925	0.446994	6.12815	8.89e-10	1.68e-08
667203	Gm8512	68.4785	-7.24782	1.18301	-6.12659	8.98e-10	1.7e-08
667114	Gm8465	74.2041	-7.28296	1.18936	-6.1234	9.16e-10	1.73e-08
100502982	BC037704	161.622	-3.42794	0.560064	-6.12062	9.32e-10	1.76e-08
66873	Tril	157.694	3.43386	0.561271	6.11801	9.48e-10	1.78e-08
66643	Lix1	187.393	3.34358	0.54652	6.11795	9.48e-10	1.78e-08
18811	Prl2c2	60.3356	-6.29144	1.02859	-6.11658	9.56e-10	1.8e-08
67097	Rps10	24036.8	2.88281	0.472053	6.10696	1.02e-09	1.9e-08
13421	Dnase1l3	72.7639	-4.81751	0.788901	-6.10661	1.02e-09	1.91e-08
68349	Ndufs3	2926	2.89156	0.473645	6.1049	1.03e-09	1.93e-08
75352	Magea13	273.073	-2.9638	0.485983	-6.09856	1.07e-09	2e-08
16644	Kng1	43.6726	7.26982	1.19221	6.09776	1.08e-09	2.01e-08
442825	A230083G16Rik	96.5276	-4.04731	0.664147	-6.094	1.1e-09	2.05e-08
227721	Plpp7	818.176	-3.28654	0.539391	-6.09306	1.11e-09	2.06e-08
240327	Gm4951	73.1338	-7.25932	1.19212	-6.0894	1.13e-09	2.11e-08
73516	1700086O06Rik	59.117	-5.72655	0.941048	-6.08529	1.16e-09	2.16e-08
16922	Phyh	172.096	3.11016	0.511191	6.08415	1.17e-09	2.17e-08
26446	Psmb3	4342.85	2.85966	0.470373	6.07955	1.21e-09	2.24e-08
100040543	Gm2830	648.066	-2.9481	0.485174	-6.07638	1.23e-09	2.28e-08
14066	F3	1006.83	2.9266	0.481782	6.07453	1.24e-09	2.3e-08
654467	Gm10052	7505.7	-2.62009	0.431417	-6.07321	1.25e-09	2.32e-08
66373	Lsm5	101.294	3.65237	0.602067	6.06639	1.31e-09	2.42e-08
21924	Tnnc1	26757.3	-3.36332	0.554602	-6.06437	1.32e-09	2.44e-08
546643	Ly6a2	71.3537	-7.2318	1.19255	-6.06416	1.33e-09	2.44e-08
11603	Agrn	8971.38	-2.58507	0.426558	-6.0603	1.36e-09	2.5e-08
17394	Mmp8	72.7286	-5.26077	0.868261	-6.05898	1.37e-09	2.52e-08
631323	Gm12250	63.3497	-7.17386	1.18443	-6.05679	1.39e-09	2.55e-08
12484	Cd24a	927.252	2.88725	0.476883	6.05442	1.41e-09	2.58e-08
100502789	NA	112.126	-3.86476	0.638496	-6.05291	1.42e-09	2.61e-08
217262	Abca9	159.917	3.40528	0.563051	6.04791	1.47e-09	2.68e-08
320587	Tmem88b	76.5208	-4.27021	0.706478	-6.04437	1.5e-09	2.74e-08
15331	Hmgn2	2209.45	2.63682	0.436615	6.03923	1.55e-09	2.83e-08
664903	Rps15a-ps4	273.799	-2.91906	0.483894	-6.03244	1.62e-09	2.95e-08
65086	Lpar3	392.783	2.75854	0.457503	6.02956	1.64e-09	3e-08
207683	Igsf11	74.8751	-4.51316	0.74857	-6.02904	1.65e-09	3e-08
240328	F830016B08Rik	65.4137	-7.17311	1.19017	-6.02698	1.67e-09	3.04e-08
30935	Tor3a	10564.2	-2.71631	0.450717	-6.02663	1.67e-09	3.04e-08
77533	C030034I22Rik	98.6507	-4.17283	0.693066	-6.02083	1.74e-09	3.15e-08
330677	Nctc1	64.5949	-5.79484	0.962736	-6.01914	1.75e-09	3.18e-08
20846	Stat1	6461.93	-2.53776	0.421622	-6.01903	1.75e-09	3.18e-08
27425	Atp5l	2768.88	3.12564	0.519749	6.01375	1.81e-09	3.28e-08
100217416	Snora2b	59.3909	-5.71604	0.951697	-6.00615	1.9e-09	3.43e-08
19215	Ptgds	65.9452	-7.16226	1.19286	-6.00428	1.92e-09	3.47e-08
27207	Rps11	17931.9	3.0968	0.515776	6.00415	1.92e-09	3.47e-08
276950	Slfn8	73.9442	-4.50007	0.749989	-6.00018	1.97e-09	3.55e-08
110880	Scn4a	106.451	-3.79269	0.632617	-5.99523	2.03e-09	3.65e-08
56295	Higd1a	2947.63	3.03203	0.50577	5.99489	2.04e-09	3.66e-08
14057	Sfxn1	2304.4	2.723	0.45431	5.99369	2.05e-09	3.68e-08
27528	Nrep	3551.34	2.8048	0.468041	5.99263	2.06e-09	3.7e-08
20044	Rps14	22828.5	2.72479	0.455057	5.98781	2.13e-09	3.81e-08
18812	Prl2c3	54.9012	-6.16931	1.03296	-5.97247	2.34e-09	4.18e-08
319191	H2ac13	178.503	-3.59515	0.602447	-5.96757	2.41e-09	4.3e-08
56332	Amotl2	12712.2	2.47455	0.41467	5.96752	2.41e-09	4.3e-08
233332	Adamts17	318.482	2.94243	0.493177	5.96627	2.43e-09	4.33e-08
667962	Zfp966	63.4284	-5.39339	0.904332	-5.96395	2.46e-09	4.38e-08
12142	Prdm1	76.9009	4.01561	0.674603	5.95255	2.64e-09	4.69e-08
19152	Prtn3	75.9354	3.75469	0.631148	5.94899	2.7e-09	4.79e-08
67690	Prss37	58.9886	-7.08094	1.19044	-5.94816	2.71e-09	4.81e-08
76509	Plet1	108.392	-4.19366	0.705348	-5.94551	2.76e-09	4.89e-08
140781	Myh7	733.379	-2.6654	0.448673	-5.94064	2.84e-09	5.03e-08
100310872	Dynlt1a	307.474	-2.95883	0.498186	-5.9392	2.86e-09	5.07e-08
666634	Gm8203	6118.03	-2.49607	0.420464	-5.93647	2.91e-09	5.14e-08
12452	Ccng2	2427.48	2.85647	0.481176	5.93644	2.91e-09	5.14e-08
11950	Atp5pb	5081.8	2.51406	0.423666	5.93408	2.96e-09	5.21e-08
21819	Tg	1319.47	2.75072	0.46361	5.93326	2.97e-09	5.23e-08
19039	Lgals3bp	4744.58	-2.64759	0.446301	-5.93231	2.99e-09	5.26e-08
18011	Neurl1a	6271.91	-2.91219	0.491095	-5.93	3.03e-09	5.32e-08
244310	Dlgap2	94.5192	-3.93151	0.663312	-5.92708	3.08e-09	5.41e-08
74166	Tmem38a	10253	-3.12586	0.528595	-5.91353	3.35e-09	5.87e-08
17294	Mest	2413	2.84438	0.481194	5.91108	3.4e-09	5.95e-08
69019	Spcs1	3923.28	2.49442	0.422269	5.90719	3.48e-09	6.09e-08
102623	NA	66.3107	-4.35259	0.737204	-5.90419	3.54e-09	6.19e-08
216551	Lgalsl	162.685	3.11429	0.527713	5.90149	3.6e-09	6.29e-08
100502845	Gm19409	67.1533	-4.70248	0.797146	-5.89914	3.65e-09	6.37e-08
100502897	NA	10350.1	-2.83634	0.481241	-5.8938	3.77e-09	6.58e-08
239188	Enox1	244.531	2.92926	0.497053	5.89326	3.79e-09	6.59e-08
66449	Pam16	537.168	2.64873	0.449456	5.8932	3.79e-09	6.59e-08
12350	Car3	1852.19	2.80574	0.476223	5.89165	3.82e-09	6.64e-08
16948	Lox	18664.4	3.05983	0.519934	5.88503	3.98e-09	6.91e-08
100316810	Mir1894	52.9214	-5.57657	0.947909	-5.88302	4.03e-09	6.98e-08
56448	Cyp2d22	419.453	2.72852	0.463819	5.88273	4.04e-09	6.99e-08
15364	Hmga2	1425.4	-2.73085	0.464269	-5.88204	4.05e-09	7.01e-08
108673	Ccdc86	3052.66	-2.84738	0.48442	-5.87791	4.15e-09	7.18e-08
219148	Fam167a	181.726	-3.26671	0.555877	-5.87667	4.19e-09	7.23e-08
66970	Ssbp2	2544.7	2.46852	0.420123	5.87571	4.21e-09	7.26e-08
677044	Gm10653	125.132	-3.75564	0.639657	-5.87134	4.32e-09	7.45e-08
17388	Mmp15	4256.2	-2.59082	0.441436	-5.86907	4.38e-09	7.54e-08
231070	Insig1	1681.86	2.60303	0.443801	5.8653	4.48e-09	7.71e-08
66205	Cd302	285.309	2.86137	0.488083	5.86246	4.56e-09	7.83e-08
23928	Lamc3	80.732	-4.31215	0.735915	-5.85957	4.64e-09	7.96e-08
546957	Gm20749	55.986	-7.00765	1.19595	-5.8595	4.64e-09	7.96e-08
77630	Prdm8	157.802	-3.25432	0.55543	-5.85911	4.65e-09	7.97e-08
66371	Chmp4c	79.6021	-3.97588	0.678789	-5.85732	4.7e-09	8.04e-08
639658	Gm13807	127.622	-3.31123	0.56534	-5.85706	4.71e-09	8.05e-08
12314	Calm2	12517.3	2.46001	0.42011	5.85565	4.75e-09	8.11e-08
243548	Prickle2	79.0334	3.61155	0.617182	5.85167	4.87e-09	8.3e-08
100503362	Rps12-ps26	55.675	-6.99319	1.19786	-5.83809	5.28e-09	8.98e-08
76432	2310001H17Rik	111.325	-3.66913	0.628491	-5.838	5.28e-09	8.98e-08
15944	Irgm1	4536.59	-2.49483	0.427347	-5.83795	5.28e-09	8.98e-08
209488	Hsh2d	57.9783	-7.00713	1.20121	-5.83338	5.43e-09	9.22e-08
15007	H2-Q10	197.313	-3.55083	0.609101	-5.82963	5.56e-09	9.42e-08
100503618	NA	60.6244	-5.01683	0.860643	-5.82916	5.57e-09	9.44e-08
70784	Rasl12	247.648	2.90404	0.498502	5.82553	5.69e-09	9.63e-08
68045	Rtraf	6356.34	2.5043	0.430446	5.81791	5.96e-09	1.01e-07
12228	Btg3	1320.78	2.49462	0.429155	5.81288	6.14e-09	1.04e-07
17381	Mmp12	55.453	-6.97636	1.20047	-5.81137	6.2e-09	1.05e-07
74229	Paqr8	743.253	-3.0971	0.533669	-5.80342	6.5e-09	1.1e-07
67270	Mrpl42	2010.52	2.63004	0.453245	5.80269	6.53e-09	1.1e-07
74185	Gbe1	1106.19	2.91514	0.502385	5.80261	6.53e-09	1.1e-07
100271841	Uckl1os	51.6704	-5.53366	0.954023	-5.80034	6.62e-09	1.11e-07
226695	Ifi205	62.9434	-5.34504	0.921526	-5.80021	6.62e-09	1.11e-07
620235	Siglec15	85.2367	-3.7051	0.638797	-5.80012	6.63e-09	1.11e-07
545124	Tdg-ps	128.837	-3.41519	0.588954	-5.79874	6.68e-09	1.12e-07
14468	Gbp2b	587.059	-2.92864	0.505333	-5.79547	6.81e-09	1.14e-07
170441	Slc2a10	88.6764	3.46885	0.5987	5.79396	6.87e-09	1.15e-07
70572	Ipo5	10678.1	2.52533	0.435926	5.79303	6.91e-09	1.15e-07
18074	Nid2	22569.1	2.53887	0.43856	5.7891	7.08e-09	1.18e-07
20917	Suclg2	478.754	2.82703	0.488388	5.7885	7.1e-09	1.18e-07
100303732	Zfp967	59.2117	-6.99163	1.20819	-5.78686	7.17e-09	1.19e-07
100503626	NA	54.9059	-6.95487	1.20235	-5.7844	7.28e-09	1.21e-07
16531	Kcnma1	74.8809	3.90103	0.674438	5.78411	7.29e-09	1.21e-07
14957	H1f3	153.743	-3.34796	0.578826	-5.78405	7.29e-09	1.21e-07
16511	Kcnh2	874.96	2.60893	0.451213	5.78204	7.38e-09	1.22e-07
71733	Susd2	127.242	3.20323	0.554087	5.7811	7.42e-09	1.23e-07
665378	Gm7609	51.9116	-5.53291	0.957383	-5.7792	7.51e-09	1.24e-07
11747	Anxa5	9318.34	2.41757	0.418359	5.77868	7.53e-09	1.24e-07
671535	Parp10	7147.08	-2.77568	0.480567	-5.77585	7.66e-09	1.26e-07
236899	Pcyt1b	612.817	2.67064	0.462444	5.77506	7.69e-09	1.27e-07
74165	Fbxl22	234.307	-3.63223	0.62989	-5.76644	8.1e-09	1.33e-07
666170	Gm7964	6213.32	-2.60118	0.451115	-5.7661	8.11e-09	1.34e-07
98999	Znfx1	8827.5	-2.43116	0.421656	-5.76575	8.13e-09	1.34e-07
239606	Slc2a13	275.941	3.23585	0.561757	5.76023	8.4e-09	1.38e-07
21679	Tead4	1099.26	-2.74784	0.477127	-5.75912	8.46e-09	1.39e-07
11932	Atp1b2	198.539	2.89648	0.503198	5.75614	8.61e-09	1.41e-07
22223	Uchl1	274.341	-2.94458	0.511555	-5.75614	8.61e-09	1.41e-07
17907	Mylpf	27802.1	-3.16327	0.549789	-5.7536	8.74e-09	1.43e-07
12695	Patj	353.866	-2.70985	0.471082	-5.7524	8.8e-09	1.44e-07
665402	NA	137.264	-3.77797	0.6569	-5.7512	8.86e-09	1.45e-07
213781	Gm4786	909.685	-2.81715	0.490241	-5.74647	9.11e-09	1.49e-07
20847	Stat2	5549.43	-2.43541	0.42385	-5.74594	9.14e-09	1.49e-07
76263	Gstk1	34.6587	6.96419	1.21221	5.74502	9.19e-09	1.5e-07
114249	Npnt	1631.04	-2.50601	0.436351	-5.7431	9.3e-09	1.51e-07
21683	Tecta	52.7739	-6.91507	1.20407	-5.74308	9.3e-09	1.51e-07
244864	Layn	2411.2	2.49281	0.434084	5.74269	9.32e-09	1.51e-07
382864	Colq	286.345	-3.10151	0.540498	-5.73825	9.57e-09	1.55e-07
74488	Lrrc15	100.728	-4.00024	0.69716	-5.73791	9.59e-09	1.55e-07
434233	Ppp1ccb	2749.95	-2.4645	0.429572	-5.7371	9.63e-09	1.56e-07
12832	Col5a2	36902.4	2.51203	0.438074	5.73426	9.79e-09	1.58e-07
76938	Rbm17	1555.69	2.43903	0.425386	5.73368	9.83e-09	1.59e-07
19378	Aldh1a2	35.0773	6.95933	1.21497	5.72797	1.02e-08	1.64e-07
73230	Bmper	883.766	2.50511	0.437475	5.7263	1.03e-08	1.66e-07
73405	1700055D18Rik	55.5259	-4.92053	0.85996	-5.72181	1.05e-08	1.7e-07
66234	Msmo1	4287.77	2.38936	0.418084	5.71501	1.1e-08	1.77e-07
12527	Cd9	7507.46	2.42245	0.424033	5.71288	1.11e-08	1.79e-07
27279	Tnfrsf12a	12449.3	-2.69707	0.472634	-5.70647	1.15e-08	1.85e-07
83675	Bicc1	1398.41	2.91456	0.510779	5.7061	1.16e-08	1.85e-07
17882	Myh2	132.83	-3.20506	0.561692	-5.70608	1.16e-08	1.85e-07
237553	Trhde	72.2828	3.65589	0.641062	5.70286	1.18e-08	1.89e-07
21953	Tnni2	9288.09	-3.12378	0.548002	-5.70032	1.2e-08	1.91e-07
67942	Atp5g2	8664.3	2.92227	0.512881	5.69775	1.21e-08	1.94e-07
17972	Ncf4	52.0066	-5.51409	0.968389	-5.69408	1.24e-08	1.98e-07
319786	B930059L03Rik	50.3418	-6.86413	1.20566	-5.69324	1.25e-08	1.99e-07
72361	Ces2g	48.8899	-5.45512	0.959117	-5.68765	1.29e-08	2.05e-07
228026	Pdk1	4132.6	2.42567	0.426568	5.68648	1.3e-08	2.07e-07
100502992	NA	51.0163	-4.81573	0.847142	-5.68468	1.31e-08	2.09e-07
319520	Dusp4	1336.25	-2.46833	0.434291	-5.68359	1.32e-08	2.1e-07
320020	6330415G19Rik	57.1393	-4.92932	0.867325	-5.68336	1.32e-08	2.1e-07
18595	Pdgfra	1020.46	2.6855	0.472796	5.68004	1.35e-08	2.14e-07
624582	Morf4l1-ps1	3345.72	-2.5193	0.443567	-5.67964	1.35e-08	2.14e-07
14853	Gspt2	275.359	-2.98557	0.525661	-5.67964	1.35e-08	2.14e-07
66197	Cks2	1108	2.49256	0.439356	5.67322	1.4e-08	2.22e-07
76972	Snhg20	520.062	-3.05356	0.538287	-5.67272	1.41e-08	2.22e-07
99543	Olfml3	8662.18	2.60336	0.459217	5.66913	1.44e-08	2.27e-07
117167	Steap4	85.7678	-4.1479	0.73191	-5.66723	1.45e-08	2.29e-07
68303	Fam114a1	9289.45	2.66193	0.469749	5.66671	1.46e-08	2.29e-07
19017	Ppargc1a	184.208	-3.51425	0.620357	-5.66489	1.47e-08	2.32e-07
666211	Gm7984	397.973	-2.60873	0.461065	-5.65805	1.53e-08	2.41e-07
17082	Il1rl1	144.765	3.32522	0.587793	5.65713	1.54e-08	2.42e-07
214854	Neurl3	55.254	-5.55086	0.981455	-5.65574	1.55e-08	2.44e-07
56417	Adar	5797.88	-2.41897	0.427713	-5.65559	1.55e-08	2.44e-07
19942	Rpl27	10169.3	2.7861	0.492655	5.65528	1.56e-08	2.44e-07
73951	4930413G21Rik	315.304	-2.88983	0.511163	-5.65345	1.57e-08	2.46e-07
12353	Car6	204.933	2.82528	0.499907	5.65162	1.59e-08	2.49e-07
65079	Rtn4r	81.6763	3.41683	0.605032	5.64736	1.63e-08	2.55e-07
244698	Hephl1	75.6939	-3.7939	0.671836	-5.64706	1.63e-08	2.55e-07
621699	Gm6252	2059.49	-2.62901	0.465563	-5.64696	1.63e-08	2.55e-07
78335	2810030D12Rik	55.3937	-5.55046	0.983199	-5.64531	1.65e-08	2.57e-07
170765	Ripply3	32.8324	6.87845	1.21957	5.64007	1.7e-08	2.65e-07
29817	Igfbp7	10783.4	2.35403	0.41739	5.63988	1.7e-08	2.65e-07
12512	Cd63	22737.2	2.97266	0.527134	5.63929	1.71e-08	2.65e-07
633947	Gm6225	61.7328	-4.23682	0.751759	-5.63588	1.74e-08	2.7e-07
75750	Slc10a6	77.9938	3.50374	0.621777	5.63504	1.75e-08	2.71e-07
241327	Olfml2a	157.196	2.92122	0.519221	5.62615	1.84e-08	2.85e-07
625342	Gm13315	49.6241	-6.81731	1.21208	-5.62447	1.86e-08	2.88e-07
100043571	Gm4524	278.874	-2.79928	0.497864	-5.62259	1.88e-08	2.91e-07
100503607	BB319198	241.422	-3.08142	0.548489	-5.61802	1.93e-08	2.98e-07
100039062	Gm2027	111.351	-3.84304	0.684329	-5.61578	1.96e-08	3.02e-07
78321	Ankrd23	383.589	-2.92749	0.521553	-5.61302	1.99e-08	3.07e-07
14569	Gdi2	16299.1	2.55775	0.455735	5.61237	2e-08	3.07e-07
57423	Atp5j2	2116.81	2.68176	0.477874	5.61185	2e-08	3.08e-07
18606	Enpp2	3095.78	2.91083	0.518709	5.61168	2e-08	3.08e-07
94214	Spock2	589.601	2.5235	0.44983	5.60989	2.02e-08	3.11e-07
234072	Adprhl1	49.586	-6.80756	1.21377	-5.60863	2.04e-08	3.13e-07
11949	Atp5c1	11854.3	2.61274	0.465897	5.60798	2.05e-08	3.14e-07
20655	Sod1	5513.38	2.65752	0.47391	5.60766	2.05e-08	3.14e-07
414072	BC031361	59.9561	-4.20093	0.749783	-5.60286	2.11e-08	3.23e-07
70717	Medag	1154.35	2.83917	0.507131	5.5985	2.16e-08	3.31e-07
239759	Liph	49.2197	-4.76324	0.850837	-5.5983	2.16e-08	3.31e-07
665622	H2bc24	66.7093	-4.18305	0.747319	-5.59741	2.18e-08	3.32e-07
70316	Ndufab1	1356.19	2.42528	0.433305	5.59716	2.18e-08	3.32e-07
675440	NA	56.4771	-4.28767	0.766327	-5.59509	2.21e-08	3.36e-07
329540	Nol4l	230.372	2.93051	0.523982	5.59278	2.23e-08	3.4e-07
12831	Col5a1	57139.7	2.32137	0.415105	5.59225	2.24e-08	3.41e-07
14245	Lpin1	1500.55	2.50686	0.448606	5.58811	2.3e-08	3.48e-07
380686	Cnrip1	54.338	3.99865	0.715566	5.5881	2.3e-08	3.48e-07
73453	1700067K01Rik	49.1919	-5.05067	0.904004	-5.58701	2.31e-08	3.5e-07
100861837	NA	1514.31	-2.39581	0.42913	-5.58295	2.36e-08	3.58e-07
269437	Plch1	48.6794	-6.78504	1.21582	-5.58061	2.4e-08	3.63e-07
100504494	NA	54.4865	-4.86366	0.871924	-5.57808	2.43e-08	3.68e-07
668208	Gm13288	46.8882	-6.76524	1.21298	-5.57736	2.44e-08	3.69e-07
54217	Rpl36	11934.5	2.8385	0.508961	5.57705	2.45e-08	3.69e-07
633093	Gm7104	48.7878	-4.74939	0.85161	-5.57695	2.45e-08	3.69e-07
74183	Perm1	49.6516	-4.77038	0.855396	-5.57681	2.45e-08	3.69e-07
77619	Prelid2	424.343	2.79635	0.501733	5.57337	2.5e-08	3.76e-07
627352	Morf4l1b	2006.35	-2.55514	0.458643	-5.57107	2.53e-08	3.8e-07
15382	Hnrnpa1	11267.3	2.33689	0.419472	5.57104	2.53e-08	3.8e-07
112419	Ifit1bl2	56.5488	-4.91775	0.883202	-5.56809	2.58e-08	3.87e-07
326619	H4c1	47.7658	-5.02342	0.90249	-5.56618	2.6e-08	3.9e-07
20190	Ryr1	2669.94	-2.51303	0.451506	-5.56588	2.61e-08	3.91e-07
110454	Ly6a	20261.9	-2.53338	0.455362	-5.56345	2.64e-08	3.96e-07
19200	Pstpip1	409.039	-3.09365	0.556084	-5.56328	2.65e-08	3.96e-07
667214	9930111J21Rik1	247.387	-2.73727	0.492436	-5.55862	2.72e-08	4.06e-07
72560	Naalad2	195.773	3.01924	0.543294	5.55729	2.74e-08	4.09e-07
12267	C3ar1	53.0173	-4.59927	0.827684	-5.5568	2.75e-08	4.1e-07
243197	Mfsd7a	183.478	-3.50372	0.630693	-5.55536	2.77e-08	4.13e-07
385643	Kng2	70.7869	4.22825	0.761423	5.55309	2.81e-08	4.18e-07
18481	Pak3	586.545	2.94004	0.529473	5.55276	2.81e-08	4.18e-07
545651	Gm13278	45.2633	-6.73425	1.2134	-5.5499	2.86e-08	4.25e-07
232087	Mat2a	4460.35	-2.62237	0.472966	-5.54451	2.95e-08	4.38e-07
100861827	NA	47.2118	-6.74772	1.21727	-5.54333	2.97e-08	4.4e-07
71702	Cdc5l	2007.46	2.61993	0.47285	5.54073	3.01e-08	4.46e-07
13681	Eif4a1	15355.9	2.33725	0.421973	5.53886	3.04e-08	4.51e-07
380712	Tlcd2	256.809	2.67738	0.483432	5.53828	3.05e-08	4.52e-07
15903	Id3	3519.27	2.48483	0.448723	5.53756	3.07e-08	4.53e-07
239552	Apol8	53.0815	-4.84061	0.874872	-5.53294	3.15e-08	4.65e-07
665270	Plb1	55.2796	3.81197	0.689682	5.52714	3.25e-08	4.8e-07
240168	Rasgrp3	51.9573	-5.47587	0.991041	-5.52538	3.29e-08	4.85e-07
100861705	Gm21152	44.8764	-6.71488	1.21599	-5.52213	3.35e-08	4.93e-07
170768	Pfkfb3	1435.97	2.44156	0.442239	5.5209	3.37e-08	4.96e-07
329934	Foxo6	1092.49	-2.65546	0.481172	-5.51874	3.41e-08	5.02e-07
11482	Acvrl1	97.0148	3.24589	0.589299	5.50805	3.63e-08	5.33e-07
15357	Hmgcr	5087.87	2.38922	0.433908	5.50627	3.67e-08	5.38e-07
546638	Ube2d4	44.3046	-6.69732	1.21688	-5.50367	3.72e-08	5.45e-07
96957	Tmem62	245.963	-2.74159	0.498417	-5.50059	3.79e-08	5.54e-07
319670	Eml5	74.0356	-3.94937	0.718179	-5.49914	3.82e-08	5.59e-07
100526796	Cahm	42.4522	-5.81006	1.05677	-5.49797	3.84e-08	5.62e-07
16826	Ldb2	44.6544	-6.69537	1.219	-5.49251	3.96e-08	5.79e-07
20024	Sub1	2286.61	2.4487	0.446023	5.49008	4.02e-08	5.86e-07
544973	Gm10257	374.264	-2.89604	0.527519	-5.48992	4.02e-08	5.86e-07
328162	Trmt61a	649.639	-2.76641	0.504086	-5.48797	4.07e-08	5.92e-07
20562	Slit1	56.9987	-4.28853	0.781863	-5.48501	4.13e-08	6.02e-07
100039060	Gm2026	49.0421	-5.40732	0.98615	-5.48326	4.18e-08	6.07e-07
75589	2310043L19Rik	82.8111	-3.72482	0.67942	-5.48235	4.2e-08	6.1e-07
72544	Exosc6	815.452	-2.86909	0.523601	-5.47954	4.26e-08	6.19e-07
225631	Onecut2	183.227	-3.10549	0.566754	-5.47943	4.27e-08	6.19e-07
100502874	Gm19426	112.132	-3.59368	0.65617	-5.47675	4.33e-08	6.28e-07
14404	Gabre	400.227	-2.55164	0.465968	-5.476	4.35e-08	6.3e-07
56318	Acpp	607.663	2.50285	0.457205	5.47423	4.39e-08	6.36e-07
66123	1110006O24Rik	117.394	-3.34585	0.611509	-5.47146	4.46e-08	6.45e-07
14137	Fdft1	9042	2.6223	0.479329	5.47076	4.48e-08	6.47e-07
241113	Prkag3	479.084	-2.67852	0.489786	-5.46876	4.53e-08	6.54e-07
266690	Cyb5r4	523.005	2.71637	0.496725	5.46855	4.54e-08	6.54e-07
100316690	Mir1932	44.7487	-6.6793	1.2217	-5.46721	4.57e-08	6.59e-07
433406	Gm13363	85.5628	-3.94215	0.721447	-5.46423	4.65e-08	6.69e-07
633640	Tmem267	83.2639	-3.43703	0.62906	-5.46375	4.66e-08	6.7e-07
17067	Ly6c1	6626.11	-2.95438	0.540964	-5.46132	4.73e-08	6.79e-07
12180	Smyd1	1652.72	-2.54168	0.465432	-5.4609	4.74e-08	6.8e-07
18521	Pcbp2	17914.7	2.26193	0.414317	5.45941	4.78e-08	6.85e-07
217410	Trib2	892.746	2.55086	0.467455	5.45691	4.84e-08	6.94e-07
213742	Xist	28916.7	-2.82232	0.517208	-5.45683	4.85e-08	6.94e-07
18996	Pou4f1	42.4321	-6.65057	1.21908	-5.45542	4.89e-08	6.99e-07
100043915	Gm4724	44.5212	-6.66985	1.22343	-5.45176	4.99e-08	7.13e-07
100043871	Gm4701	43.3649	-6.65578	1.22127	-5.4499	5.04e-08	7.2e-07
71523	8430429K09Rik	548.255	-2.45522	0.450874	-5.44548	5.17e-08	7.37e-07
17988	Ndrg1	34891.4	2.54583	0.467631	5.4441	5.21e-08	7.42e-07
627901	Gm14419	46.3058	-5.34296	0.982423	-5.43856	5.37e-08	7.65e-07
319181	H2bc8	94.6469	-3.30391	0.607942	-5.43459	5.49e-08	7.82e-07
72391	Cdkn3	375.1	2.67518	0.492659	5.43008	5.63e-08	8.01e-07
170459	Stard4	761.217	2.59193	0.477398	5.42928	5.66e-08	8.04e-07
12824	Col2a1	44.5638	4.09086	0.753878	5.42642	5.75e-08	8.16e-07
100043027	NA	57.3842	-4.12637	0.760935	-5.42277	5.87e-08	8.32e-07
218138	Gmds	1439.74	2.41763	0.446105	5.41942	5.98e-08	8.47e-07
432768	NA	1909.12	-2.69019	0.496762	-5.41545	6.11e-08	8.65e-07
18027	Nfia	113.9	3.06952	0.566853	5.41502	6.13e-08	8.67e-07
71130	Sh2d6	152.629	-2.99661	0.553505	-5.41389	6.17e-08	8.72e-07
67843	Slc35a4	5124.72	-2.3448	0.433356	-5.41078	6.28e-08	8.86e-07
404634	Macroh2a2	708.223	2.45249	0.453351	5.40968	6.31e-08	8.91e-07
100502997	NA	42.2625	-5.25254	0.970984	-5.4095	6.32e-08	8.91e-07
19850	Snord3a	44.1962	-6.63763	1.2275	-5.40745	6.39e-08	9e-07
20408	Sh3gl3	127.945	2.99439	0.55399	5.40514	6.48e-08	9.11e-07
11447	Chrnd	5619.6	-2.59692	0.480457	-5.40509	6.48e-08	9.11e-07
76507	Aoc1	41.3531	-6.60873	1.22317	-5.40295	6.56e-08	9.21e-07
547267	Gm6030	86.0464	-3.47958	0.644054	-5.40262	6.57e-08	9.22e-07
210741	Kcnk12	154.415	3.19567	0.591565	5.40205	6.59e-08	9.24e-07
67426	Coq8a	1250.39	-2.96894	0.550083	-5.39726	6.77e-08	9.48e-07
545649	Gm13276	42.165	-6.6108	1.2253	-5.39523	6.84e-08	9.58e-07
12495	Entpd1	60.0858	-4.18817	0.776312	-5.39495	6.85e-08	9.59e-07
60533	Cd274	46.7505	-4.6762	0.867141	-5.39267	6.94e-08	9.7e-07
100503353	Gm14440	50.628	-5.40697	1.00278	-5.39201	6.97e-08	9.73e-07
94109	Csmd1	45.7635	4.16983	0.773624	5.39	7.05e-08	9.83e-07
668733	Gm13884	42.0885	-5.234	0.971365	-5.38829	7.11e-08	9.92e-07
70948	Wdr20rt	40.769	-6.59365	1.22374	-5.38813	7.12e-08	9.92e-07
100504061	8030451A03Rik	88.1242	-3.80731	0.707484	-5.38149	7.39e-08	1.03e-06
237886	Slfn9	281.239	-3.23151	0.600637	-5.38013	7.44e-08	1.03e-06
18196	Nsg1	6420.57	2.48373	0.46175	5.37896	7.49e-08	1.04e-06
667947	Gm12247	312.437	-2.90686	0.540485	-5.37825	7.52e-08	1.04e-06
170483	Grin3b	115.417	-3.19276	0.593696	-5.37778	7.54e-08	1.05e-06
252837	Ackr4	92.7561	3.14132	0.58413	5.37777	7.54e-08	1.05e-06
15902	Id2	399.653	2.80653	0.521895	5.37758	7.55e-08	1.05e-06
11803	Aplp1	1090.99	2.58811	0.48131	5.37722	7.56e-08	1.05e-06
68010	Bambi	128.23	2.89867	0.540609	5.36187	8.24e-08	1.14e-06
56791	Ube2l6	7890.28	-2.47038	0.461015	-5.35857	8.39e-08	1.16e-06
234915	Cep126	68.4002	-4.3319	0.808581	-5.35741	8.44e-08	1.17e-06
665610	Gm7710	68.5983	-4.1992	0.783916	-5.35669	8.48e-08	1.17e-06
12994	Csn3	39.6706	-6.56179	1.22536	-5.35499	8.56e-08	1.18e-06
246196	Zfp277	810.101	2.67209	0.499106	5.35376	8.61e-08	1.19e-06
114479	Slc5a5	42.459	-5.2418	0.979212	-5.35308	8.65e-08	1.19e-06
12401	Serpina6	191.305	-2.71319	0.508209	-5.33872	9.36e-08	1.29e-06
94045	P2rx5	312.069	-2.73674	0.513153	-5.33318	9.65e-08	1.33e-06
237759	Col23a1	350.848	-2.57527	0.482893	-5.333	9.66e-08	1.33e-06
11501	Adam8	423.931	-2.96235	0.555869	-5.32922	9.86e-08	1.35e-06
70355	Gprc5c	1765.45	-2.85166	0.535285	-5.32736	9.97e-08	1.36e-06
69743	Casz1	344.362	-2.51771	0.472614	-5.32719	9.97e-08	1.37e-06
100503292	Gm12279	42.742	-5.2316	0.982087	-5.32702	9.98e-08	1.37e-06
18553	Pcsk6	297.529	2.50778	0.470804	5.32659	1e-07	1.37e-06
17203	Mc5r	31.5024	5.48477	1.02993	5.3254	1.01e-07	1.38e-06
193740	Hspa1a	204.575	-2.72097	0.511067	-5.32409	1.01e-07	1.38e-06
69585	Hjv	3907.16	-2.75325	0.517257	-5.32278	1.02e-07	1.39e-06
360198	H3c1	43.5178	-5.76342	1.08392	-5.31718	1.05e-07	1.44e-06
19268	Ptprf	1958.84	2.30897	0.43427	5.31689	1.06e-07	1.44e-06
66614	Gpatch4	473.74	-2.45939	0.462673	-5.31561	1.06e-07	1.45e-06
414101	E130317F20Rik	288.181	-2.77563	0.522507	-5.31215	1.08e-07	1.47e-06
100503392	4833438C02Rik	301.575	-2.90776	0.54769	-5.30914	1.1e-07	1.49e-06
69634	Clybl	2450.04	2.46574	0.464581	5.30746	1.11e-07	1.51e-06
433064	Gm17748	102.895	-3.47483	0.654806	-5.30665	1.12e-07	1.51e-06
17231	Mcpt8	71.5353	-3.88917	0.732908	-5.30648	1.12e-07	1.51e-06
19703	Renbp	2060.91	-2.57222	0.485244	-5.30087	1.15e-07	1.56e-06
94352	Loxl2	3943.53	-2.318	0.437645	-5.29652	1.18e-07	1.6e-06
100042424	Pdcd5-ps	1272.72	-2.35953	0.445618	-5.29496	1.19e-07	1.61e-06
18162	Npr3	486.023	3.01364	0.569312	5.29348	1.2e-07	1.62e-06
235534	Pxylp1	1714.64	2.27813	0.430504	5.29177	1.21e-07	1.63e-06
269523	Vcp	9104.71	2.1974	0.415323	5.29081	1.22e-07	1.64e-06
66254	Dimt1	209.196	2.98229	0.563943	5.28829	1.23e-07	1.66e-06
68194	Ndufb4	1736.05	2.44037	0.461494	5.28798	1.24e-07	1.66e-06
209027	Pycr1	2565.57	2.26238	0.427935	5.28674	1.25e-07	1.67e-06
100503435	AW124847	220.224	-2.7754	0.52524	-5.28406	1.26e-07	1.7e-06
66212	Sec61b	2479.79	2.42244	0.458574	5.28255	1.27e-07	1.71e-06
432582	Ccdc92b	49.2026	-4.71652	0.892934	-5.28205	1.28e-07	1.71e-06
319229	Sctr	63.4807	-4.23527	0.802464	-5.27782	1.31e-07	1.75e-06
63955	Cables1	421.629	2.5669	0.486572	5.27548	1.32e-07	1.77e-06
100033459	Ifi208	37.6073	-6.49074	1.23041	-5.27528	1.33e-07	1.77e-06
442840	A330017A19Rik	56.4598	-3.95297	0.74972	-5.27259	1.35e-07	1.8e-06
13041	Ctsw	105.843	3.01248	0.57139	5.2722	1.35e-07	1.8e-06
100504389	9030407P20Rik	121.212	-3.24969	0.616459	-5.27154	1.35e-07	1.8e-06
434341	Nlrc5	77.1599	-3.46917	0.658105	-5.27146	1.35e-07	1.8e-06
668209	Gm9046	40.4584	-6.51567	1.23752	-5.26511	1.4e-07	1.87e-06
100861759	NA	47.2221	-4.6703	0.887083	-5.26479	1.4e-07	1.87e-06
50530	Mfap5	287.564	2.6273	0.499071	5.26438	1.41e-07	1.87e-06
55990	Fmo2	42.3113	4.01113	0.762256	5.26219	1.42e-07	1.89e-06
84004	Mcam	1264.09	-2.27197	0.431785	-5.26179	1.43e-07	1.89e-06
99439	Duox1	78.4694	-3.56971	0.67865	-5.26001	1.44e-07	1.91e-06
72938	Hspb11	545.357	2.35661	0.448133	5.25874	1.45e-07	1.92e-06
66246	Osgep	1557.64	2.67003	0.507737	5.25869	1.45e-07	1.92e-06
668936	Rpl5-ps2	366.702	-2.65161	0.504269	-5.25833	1.45e-07	1.92e-06
245128	AU018091	91.2525	-3.2959	0.627435	-5.25297	1.5e-07	1.98e-06
319156	H4c4	83.4725	-3.71001	0.706385	-5.25211	1.5e-07	1.99e-06
12864	Cox6c	1428.22	2.52808	0.481411	5.25139	1.51e-07	1.99e-06
54519	Apbb1ip	1619.65	2.34244	0.446123	5.25067	1.52e-07	2e-06
381308	Ifi211	748.12	-2.79585	0.533216	-5.24339	1.58e-07	2.08e-06
100504287	Ifi203-ps	42.4264	-4.83884	0.92306	-5.24217	1.59e-07	2.09e-06
667739	NA	30378.8	-2.63784	0.503246	-5.24165	1.59e-07	2.09e-06
268859	Rbfox1	145.627	-2.99067	0.570925	-5.23829	1.62e-07	2.13e-06
60425	Doc2g	209.264	-3.01314	0.575375	-5.23682	1.63e-07	2.15e-06
319184	H2bc12	50.7511	-4.50244	0.860425	-5.2328	1.67e-07	2.19e-06
320207	Pik3r5	39.7394	-5.14075	0.982567	-5.23196	1.68e-07	2.2e-06
60455	Pgap6	361.86	-2.4886	0.475674	-5.23174	1.68e-07	2.2e-06
70757	Hacd2	927.465	2.25825	0.432194	5.22509	1.74e-07	2.28e-06
18574	Pde1b	355.741	-2.77968	0.532082	-5.22415	1.75e-07	2.29e-06
20643	Snrpe	786.579	2.41096	0.461702	5.22189	1.77e-07	2.32e-06
57435	Plin4	97.8063	-3.28769	0.629843	-5.21986	1.79e-07	2.34e-06
56794	Hacl1	408.893	2.45564	0.471015	5.2135	1.85e-07	2.42e-06
242384	Lingo2	43.5367	-5.22279	1.00191	-5.21281	1.86e-07	2.43e-06
209086	Samd9l	2113.88	-6.311	1.21069	-5.21274	1.86e-07	2.43e-06
20666	Sox11	1105.07	-2.45278	0.470766	-5.21019	1.89e-07	2.46e-06
23912	Rhof	175.88	2.68482	0.515448	5.20872	1.9e-07	2.47e-06
52040	Ppp1r10	3129.46	-2.19283	0.421078	-5.20766	1.91e-07	2.49e-06
20104	Rps6	27822.4	2.61107	0.501582	5.20566	1.93e-07	2.51e-06
16174	Il18rap	139.417	2.8263	0.543069	5.20431	1.95e-07	2.53e-06
19296	Pvt1	1581.42	-2.30384	0.442696	-5.20411	1.95e-07	2.53e-06
11459	Acta1	154170	-2.63756	0.506864	-5.20368	1.95e-07	2.53e-06
56363	Tmeff2	727.285	2.33125	0.448087	5.20267	1.96e-07	2.54e-06
97418	Rnu5g	39.143	-6.46018	1.24183	-5.20215	1.97e-07	2.55e-06
100861745	NA	38.5842	-5.10645	0.981696	-5.20166	1.98e-07	2.55e-06
229715	Amigo1	588.652	-2.70688	0.520484	-5.20071	1.99e-07	2.57e-06
100504344	Gm20186	100.071	-3.07115	0.590791	-5.19837	2.01e-07	2.6e-06
12111	Bgn	129177	2.18545	0.420791	5.19367	2.06e-07	2.66e-06
15485	Hsd17b1	63.9489	3.45033	0.664998	5.18848	2.12e-07	2.73e-06
98682	Mfsd6	70.2882	-3.66905	0.707338	-5.18712	2.14e-07	2.75e-06
14181	Fgfbp1	35.43	-6.41052	1.23646	-5.18459	2.16e-07	2.79e-06
100503893	NA	100.643	-3.03309	0.585028	-5.18451	2.17e-07	2.79e-06
22317	Vamp1	70.892	-3.50466	0.676153	-5.18324	2.18e-07	2.8e-06
100039017	NA	46.0795	-4.91811	0.949351	-5.18049	2.21e-07	2.84e-06
72224	1700001J11Rik	37.0873	-6.42681	1.24076	-5.17973	2.22e-07	2.85e-06
100503178	2810013P06Rik	192.077	-2.63486	0.509498	-5.17149	2.32e-07	2.98e-06
16669	Krt19	174.805	3.35866	0.649625	5.17016	2.34e-07	3e-06
100043946	Gm14635	167.471	-2.71657	0.525579	-5.16872	2.36e-07	3.02e-06
666038	Gm7902	97.8511	-3.28014	0.635366	-5.16259	2.44e-07	3.12e-06
67896	Ccdc80	19780	2.21658	0.429385	5.16222	2.44e-07	3.12e-06
73284	Ddit4l	386.769	2.49096	0.482543	5.16216	2.44e-07	3.12e-06
76367	Trp53rkb	315.929	-3.04309	0.589617	-5.16113	2.45e-07	3.13e-06
18719	Pip5k1b	48.042	-4.67333	0.906079	-5.15775	2.5e-07	3.19e-06
100302688	Gm17455	259.769	-2.97618	0.577228	-5.15599	2.52e-07	3.21e-06
22194	Ube2e1	308.735	2.71946	0.5276	5.1544	2.54e-07	3.24e-06
268697	Ccnb1	2727.37	2.22001	0.430966	5.15125	2.59e-07	3.29e-06
74117	Actr3	5944.24	2.31223	0.448992	5.14983	2.61e-07	3.31e-06
23972	Papss2	186.867	2.68435	0.521392	5.14842	2.63e-07	3.34e-06
240069	Morc2b	42.8971	-4.54271	0.882958	-5.14488	2.68e-07	3.4e-06
67041	Oxct1	5023.91	2.67588	0.520123	5.14471	2.68e-07	3.4e-06
625253	Gm6568	35.7985	-6.39031	1.24216	-5.14451	2.68e-07	3.4e-06
767812	AA474408	58.2017	-3.85317	0.749542	-5.1407	2.74e-07	3.47e-06
68316	Apoo	332.86	2.3893	0.464875	5.13965	2.75e-07	3.48e-06
234479	Gm4890	34.3823	-6.3695	1.23939	-5.13923	2.76e-07	3.49e-06
320700	A930033H14Rik	275.775	-2.48126	0.482858	-5.13869	2.77e-07	3.5e-06
16002	Igf2	11715.7	2.22205	0.432527	5.13737	2.79e-07	3.52e-06
243083	Tmprss11f	39.0746	-6.4205	1.24983	-5.1371	2.79e-07	3.52e-06
319149	H3c4	78.1465	-3.61611	0.704059	-5.13609	2.81e-07	3.54e-06
627782	Gm6787	1438.4	-6.72764	1.31049	-5.13369	2.84e-07	3.58e-06
100042355	Gm10705	1503.96	-2.28859	0.445851	-5.13308	2.85e-07	3.59e-06
622283	Mir1a-1hg	35.493	-6.37504	1.24293	-5.12904	2.91e-07	3.66e-06
14799	Gria1	54.3044	-3.88531	0.757734	-5.12754	2.94e-07	3.69e-06
242122	Vtcn1	37.152	-5.06164	0.987496	-5.12573	2.96e-07	3.72e-06
100861918	NA	55.5948	-3.91539	0.7639	-5.12552	2.97e-07	3.72e-06
72281	Sh2d4a	108.488	2.86599	0.559238	5.1248	2.98e-07	3.73e-06
791294	Gm9958	43.4706	-4.55896	0.889825	-5.12344	3e-07	3.76e-06
71889	Epn3	98.2992	-3.13501	0.612099	-5.12173	3.03e-07	3.79e-06
18008	Nes	54508.1	-2.20298	0.430178	-5.1211	3.04e-07	3.8e-06
319887	E030030I06Rik	120.08	-2.96078	0.578359	-5.11928	3.07e-07	3.83e-06
11431	Acp1	646.003	2.3381	0.456734	5.11917	3.07e-07	3.83e-06
100043059	Gm4199	38.4984	-5.09561	0.995408	-5.11912	3.07e-07	3.83e-06
54354	Rassf5	1744.66	2.16647	0.423213	5.11911	3.07e-07	3.83e-06
100042415	Mnd1-ps	55.5652	-4.37486	0.85465	-5.11889	3.07e-07	3.83e-06
103012	Firre	479.485	-2.38766	0.466619	-5.11693	3.11e-07	3.87e-06
23967	Osr1	470.982	2.29288	0.448956	5.10713	3.27e-07	4.07e-06
100504109	NA	63.0087	-3.81892	0.747867	-5.10642	3.28e-07	4.08e-06
244091	Fsd2	33.4873	-6.3361	1.2417	-5.10274	3.35e-07	4.16e-06
216739	Acsl6	102.381	-2.96606	0.58159	-5.09993	3.4e-07	4.22e-06
632352	Gm7085	34.1732	-6.34312	1.24385	-5.09958	3.4e-07	4.22e-06
100504127	Gm17690	67.2488	-3.60531	0.707338	-5.09701	3.45e-07	4.28e-06
100039815	Gm2436	33.9961	-5.49757	1.07907	-5.09474	3.49e-07	4.33e-06
232441	Rerg	828.136	2.44147	0.479308	5.09374	3.51e-07	4.35e-06
20630	Snrpc	2662.68	2.54641	0.500041	5.09241	3.54e-07	4.37e-06
18232	Nxph2	35.7543	-6.34995	1.24958	-5.08165	3.74e-07	4.62e-06
19179	Psmc1	4941.6	2.23833	0.440633	5.0798	3.78e-07	4.67e-06
20646	Snrpn	33.9821	-6.3264	1.24546	-5.07957	3.78e-07	4.67e-06
100217420	Snora81	35.2844	-4.99784	0.983917	-5.07953	3.78e-07	4.67e-06
26374	Cop1	1132.63	2.45122	0.482699	5.07815	3.81e-07	4.7e-06
72203	2610507I01Rik	36.0857	-5.02315	0.989433	-5.07679	3.84e-07	4.73e-06
432466	Gm5424	6364.99	-2.46766	0.486379	-5.07353	3.91e-07	4.8e-06
228003	Klhl41	4026.48	-2.17093	0.428005	-5.07221	3.93e-07	4.83e-06
68859	Smim1	248.483	-2.64964	0.522386	-5.07218	3.93e-07	4.83e-06
13392	Dlx2	294.791	2.37699	0.468825	5.0701	3.98e-07	4.88e-06
77891	Ube2s	1568.19	2.44845	0.482954	5.06975	3.98e-07	4.89e-06
320678	Iffo1	5684.13	-2.37974	0.469425	-5.06948	3.99e-07	4.89e-06
107869	Cth	630.686	2.61603	0.516284	5.06704	4.04e-07	4.95e-06
320485	B230312C02Rik	40.723	-5.11708	1.01022	-5.06534	4.08e-07	4.99e-06
238871	Pde4d	1083.58	2.41595	0.477039	5.06447	4.1e-07	5.01e-06
19216	Ptger1	1849.36	-2.45148	0.484153	-5.06345	4.12e-07	5.03e-06
665522	Rps12-ps15	148.909	-6.76559	1.33655	-5.06197	4.15e-07	5.07e-06
14537	Gcnt1	72.5285	3.12983	0.618393	5.06123	4.17e-07	5.08e-06
17386	Mmp13	36.6483	-5.02414	0.99327	-5.05818	4.23e-07	5.16e-06
664849	Gm7367	3747.83	-2.46708	0.487769	-5.05789	4.24e-07	5.17e-06
12299	Cacng1	8771.06	-2.53894	0.501989	-5.05777	4.24e-07	5.17e-06
67860	S100a16	2967.34	-2.60369	0.515327	-5.0525	4.36e-07	5.31e-06
19664	Rbpj	5643.42	2.47405	0.489705	5.05212	4.37e-07	5.31e-06
19273	Ptpru	54.3052	3.43477	0.680014	5.05103	4.39e-07	5.34e-06
19921	Rpl19	28326.6	2.57005	0.509194	5.04729	4.48e-07	5.44e-06
18477	Prdx1	6220.85	2.20445	0.436889	5.04579	4.52e-07	5.48e-06
66576	Uqcrh	3730.57	2.4601	0.487659	5.04473	4.54e-07	5.51e-06
13393	Dlx3	1640.11	-2.16264	0.429132	-5.03956	4.67e-07	5.65e-06
434460	Rps15a-ps2	32.0463	-6.27756	1.24609	-5.03781	4.71e-07	5.7e-06
319942	A530016L24Rik	33.6773	-6.2919	1.25045	-5.03172	4.86e-07	5.88e-06
22329	Vcam1	4292.72	2.1789	0.433182	5.02999	4.91e-07	5.93e-06
17879	Myh1	628.1	-2.22989	0.443409	-5.02896	4.93e-07	5.96e-06
630294	Gm7030	98.9457	-3.23682	0.643816	-5.02756	4.97e-07	6e-06
319159	H4c11	32.5411	-6.27532	1.2485	-5.0263	5e-07	6.03e-06
664619	4921533I20Rik	32.7132	-6.27899	1.24929	-5.02603	5.01e-07	6.03e-06
72243	1700012D01Rik	51.2706	-3.80407	0.756964	-5.02543	5.02e-07	6.05e-06
213068	Tmem71	40.5355	-4.46138	0.887767	-5.02539	5.02e-07	6.05e-06
237868	Sarm1	123.414	-2.85883	0.569074	-5.02366	5.07e-07	6.1e-06
67106	Zbtb8os	211.389	2.52557	0.503093	5.02009	5.16e-07	6.21e-06
19944	Rpl29	263.152	-2.6754	0.533499	-5.01482	5.31e-07	6.37e-06
66357	Ostc	4343.17	2.09802	0.418408	5.01429	5.32e-07	6.39e-06
100861774	NA	2807.64	-2.44329	0.487979	-5.00696	5.53e-07	6.63e-06
667742	Piezo2	2594.61	2.54532	0.508416	5.00637	5.55e-07	6.65e-06
240121	Fsd1	49.6203	-3.90494	0.780787	-5.00128	5.7e-07	6.82e-06
17384	Mmp10	35.2897	-4.97259	0.995594	-4.99459	5.9e-07	7.05e-06
100504721	NA	47.1245	-4.17903	0.836731	-4.99447	5.9e-07	7.05e-06
71586	Ifih1	648.07	-2.73627	0.547931	-4.99382	5.92e-07	7.07e-06
100861595	NA	484.804	2.92902	0.586632	4.99294	5.95e-07	7.1e-06
11519	Add2	36.5461	-5.00016	1.00179	-4.99123	6e-07	7.16e-06
78906	Misp	32.5346	-6.25104	1.25289	-4.9893	6.06e-07	7.22e-06
76071	Jakmip1	34.2675	-6.27024	1.25692	-4.98858	6.08e-07	7.25e-06
73690	Glipr1	1056.65	-2.17105	0.435691	-4.98301	6.26e-07	7.45e-06
68701	Ppp1r27	31.6777	-6.23613	1.25176	-4.9819	6.3e-07	7.49e-06
12835	Col6a3	28311.9	2.062	0.413913	4.98173	6.3e-07	7.49e-06
231148	Ablim2	32.1665	-6.2415	1.25298	-4.98131	6.32e-07	7.5e-06
11891	Rab27a	40.8289	3.79363	0.761784	4.97993	6.36e-07	7.55e-06
20524	Slc25a17	4448.28	2.08578	0.419405	4.97319	6.59e-07	7.81e-06
319155	H4c3	76.7593	-3.44002	0.691761	-4.97284	6.6e-07	7.82e-06
13386	Dlk1	30.6886	4.6929	0.94413	4.97061	6.67e-07	7.9e-06
72275	2200002D01Rik	178.271	-3.04851	0.613529	-4.96881	6.74e-07	7.97e-06
66730	4921531C22Rik	107.672	-2.90737	0.585757	-4.96343	6.93e-07	8.19e-06
16068	Il18bp	178.571	-2.67925	0.540451	-4.95743	7.14e-07	8.44e-06
18089	Nkx2-3	30.7319	-6.20863	1.25244	-4.95723	7.15e-07	8.44e-06
12453	Ccni	15784.9	2.0779	0.419351	4.95504	7.23e-07	8.53e-06
619547	Rpl34-ps1	16664.6	-2.2896	0.462393	-4.95164	7.36e-07	8.67e-06
232975	Atp1a3	296.398	-2.73987	0.553327	-4.95162	7.36e-07	8.67e-06
100503394	Gm17494	9109.94	-2.64676	0.534661	-4.95035	7.41e-07	8.72e-06
20692	Sparc	123046	2.05803	0.415764	4.95	7.42e-07	8.73e-06
66128	Mrps36	1131.09	2.3725	0.479305	4.94988	7.43e-07	8.73e-06
59014	Rrs1	865.207	-2.16455	0.437363	-4.94908	7.46e-07	8.76e-06
100861696	NA	139.803	-3.26122	0.659127	-4.94778	7.51e-07	8.81e-06
100303644	C130080G10Rik	34.7053	-4.94218	0.998958	-4.94733	7.52e-07	8.83e-06
20668	Sox13	403.305	-2.31544	0.468233	-4.94506	7.61e-07	8.92e-06
66736	Emc2	1402.93	2.41235	0.48792	4.94415	7.65e-07	8.96e-06
171285	Havcr2	30.3641	-6.19614	1.25346	-4.94325	7.68e-07	9e-06
56471	Stmn4	1008.2	-6.40192	1.29517	-4.94293	7.7e-07	9e-06
67448	Plxdc2	61.4049	3.31509	0.670858	4.94157	7.75e-07	9.06e-06
100504591	Gm15987	101.775	-3.13714	0.63516	-4.93914	7.85e-07	9.17e-06
319722	E330033B04Rik	60.545	-3.88258	0.786351	-4.93746	7.91e-07	9.24e-06
353310	Zfp703	7664.13	-2.06904	0.419757	-4.92914	8.26e-07	9.64e-06
100861819	NA	30.1162	-6.18209	1.25438	-4.9284	8.29e-07	9.67e-06
100503117	2010010A06Rik	30.8651	-6.18973	1.25647	-4.92629	8.38e-07	9.76e-06
100503620	Gm15337	72.4312	-3.28979	0.668014	-4.92473	8.45e-07	9.83e-06
67149	Nkain1	2992.03	-2.21024	0.448828	-4.92448	8.46e-07	9.84e-06
194126	Mtmr11	373.936	2.27811	0.463092	4.91935	8.68e-07	1.01e-05
319482	9530053A07Rik	400.944	-2.63565	0.535881	-4.91834	8.73e-07	1.01e-05
22646	Zfp105	33.4612	4.46492	0.90815	4.9165	8.81e-07	1.02e-05
67844	Rab32	640.135	2.16077	0.43955	4.91587	8.84e-07	1.03e-05
100041480	Gm9833	581.767	-2.89197	0.588333	-4.91553	8.85e-07	1.03e-05
216792	Iba57	484.357	-2.51912	0.512607	-4.91434	8.91e-07	1.03e-05
56338	Txnip	14868.4	2.08447	0.42427	4.91308	8.97e-07	1.04e-05
77018	Col25a1	60.0067	3.43595	0.6995	4.912	9.02e-07	1.04e-05
56505	Ruvbl1	1230.71	2.29731	0.467814	4.91074	9.07e-07	1.05e-05
98488	Gtf3c3	688.946	2.64121	0.5379	4.91023	9.1e-07	1.05e-05
14231	Fkbp7	1934.21	2.28712	0.465886	4.90918	9.15e-07	1.06e-05
232440	H2aj	6608.24	-2.39726	0.488728	-4.90509	9.34e-07	1.08e-05
53412	Ppp1r3c	188.954	2.6925	0.549051	4.90391	9.39e-07	1.08e-05
20350	Sema3f	974.535	2.35866	0.480994	4.90371	9.4e-07	1.08e-05
67204	Eif2s2	3967.22	2.37377	0.484183	4.90264	9.46e-07	1.09e-05
242691	Gpatch3	320.751	-2.57817	0.526094	-4.90059	9.55e-07	1.1e-05
381045	Ccdc58	633.324	2.17006	0.443134	4.89708	9.73e-07	1.12e-05
66775	Hacd4	847.863	2.16721	0.442629	4.89623	9.77e-07	1.12e-05
20563	Slit2	1058.76	2.32681	0.475306	4.8954	9.81e-07	1.13e-05
19242	Ptn	385.367	2.51869	0.514593	4.89453	9.85e-07	1.13e-05
18787	Serpine1	18319.2	2.06989	0.422955	4.89387	9.89e-07	1.13e-05
12069	Bex2	59.8353	-3.42917	0.701249	-4.89009	1.01e-06	1.15e-05
67971	Tppp3	5783.97	-2.45635	0.502316	-4.89005	1.01e-06	1.15e-05
229474	Fhdc1	252.888	2.42119	0.495192	4.8894	1.01e-06	1.16e-05
64095	Gpr35	396.206	2.3451	0.479722	4.88844	1.02e-06	1.16e-05
66278	Smim20	257.962	2.58085	0.528042	4.88758	1.02e-06	1.17e-05
69480	Ttc9	909.324	-2.22427	0.455121	-4.8872	1.02e-06	1.17e-05
76826	Nubpl	328.136	2.3931	0.489866	4.88521	1.03e-06	1.18e-05
18991	Pou3f1	48.1248	-3.86109	0.790738	-4.8829	1.05e-06	1.19e-05
100502985	Gm10814	36.6856	-4.60927	0.944431	-4.88047	1.06e-06	1.21e-05
231440	Parm1	103.027	2.88426	0.591181	4.87881	1.07e-06	1.21e-05
100861977	Gm21370	217.838	-2.48996	0.51041	-4.87836	1.07e-06	1.22e-05
20341	Selenbp1	630.707	2.66219	0.54614	4.87455	1.09e-06	1.24e-05
17904	Myl6	19801.2	2.41109	0.494664	4.8742	1.09e-06	1.24e-05
12946	Cr1l	880.226	2.12517	0.436005	4.87418	1.09e-06	1.24e-05
68011	Snrpg	1120.66	2.46452	0.505638	4.87407	1.09e-06	1.24e-05
402773	D030018L15Rik	29.6152	-6.13648	1.26106	-4.86611	1.14e-06	1.29e-05
629059	Fam124a	34.3783	-4.92539	1.01226	-4.86573	1.14e-06	1.29e-05
212448	9330159F19Rik	470.111	-2.78027	0.571809	-4.86224	1.16e-06	1.31e-05
66177	Ubl5	3121.96	2.19627	0.45206	4.85837	1.18e-06	1.34e-05
100502779	Gm12356	30.5412	-6.13851	1.26426	-4.85541	1.2e-06	1.36e-05
236451	Phf11b	60.952	-3.65717	0.753223	-4.85536	1.2e-06	1.36e-05
30963	Hacd1	1087.25	2.08059	0.428671	4.85358	1.21e-06	1.37e-05
19290	Pura	725.118	-2.12594	0.438421	-4.84908	1.24e-06	1.4e-05
100715	Tent2	501.887	2.68651	0.554337	4.84635	1.26e-06	1.42e-05
22088	Tsg101	1974.73	2.0684	0.42696	4.84447	1.27e-06	1.43e-05
620393	Alkal1	19.7093	6.16256	1.27217	4.84413	1.27e-06	1.43e-05
117606	Boc	863.163	2.1231	0.438847	4.8379	1.31e-06	1.48e-05
100503949	Zfp965	29.0693	-6.11074	1.2631	-4.83788	1.31e-06	1.48e-05
78560	Adgra2	4064.69	2.02222	0.418098	4.83672	1.32e-06	1.48e-05
67291	Ccdc137	1088.01	-2.43371	0.503303	-4.83548	1.33e-06	1.49e-05
384569	Nova2	85.2573	-2.96851	0.6142	-4.83314	1.34e-06	1.51e-05
21881	Tkt	14820.9	2.26425	0.468594	4.83201	1.35e-06	1.52e-05
101544	Zfp575	91.6495	2.84247	0.588755	4.82794	1.38e-06	1.55e-05
80285	Parp9	968.488	-2.589	0.53633	-4.82726	1.38e-06	1.55e-05
70426	Tekt5	111.076	-3.32246	0.68851	-4.82558	1.4e-06	1.56e-05
18451	P4ha1	18832.5	2.00986	0.416606	4.82436	1.4e-06	1.57e-05
16876	Lhx9	116.401	2.77819	0.575941	4.82374	1.41e-06	1.57e-05
104307	Rnu12	30.503	-6.11661	1.26804	-4.82367	1.41e-06	1.57e-05
237360	Adamts14	3076.68	-2.03026	0.421026	-4.82218	1.42e-06	1.58e-05
100503334	NA	29.4874	-6.10287	1.26572	-4.82164	1.42e-06	1.59e-05
244416	Ppp1r3b	241.776	2.75063	0.570698	4.81977	1.44e-06	1.6e-05
15951	Ifi204	1747.5	-2.38346	0.494526	-4.81968	1.44e-06	1.6e-05
319169	H2ac15	38.2724	-4.63567	0.961958	-4.819	1.44e-06	1.61e-05
632687	Marchf10	73.0168	-3.08717	0.640938	-4.81665	1.46e-06	1.62e-05
56526	Septin6	1754.57	2.03765	0.423093	4.81608	1.46e-06	1.63e-05
76915	Mnd1	90.8073	2.84197	0.590129	4.81585	1.47e-06	1.63e-05
14702	Gng2	2246.74	2.28255	0.474015	4.81537	1.47e-06	1.63e-05
100072	Camta1	306.261	2.26813	0.471092	4.81462	1.47e-06	1.64e-05
27205	Podxl	76.561	-3.03345	0.630562	-4.81071	1.5e-06	1.67e-05
667013	Gm14730	27.5962	-6.07239	1.26229	-4.8106	1.5e-06	1.67e-05
17756	Map2	95.9488	-3.45411	0.718411	-4.80799	1.52e-06	1.69e-05
72962	Tymp	139.752	-2.67872	0.557219	-4.80731	1.53e-06	1.69e-05
69380	1700013G24Rik	32.1495	-4.84525	1.00792	-4.80719	1.53e-06	1.69e-05
94212	Pag1	168.092	-2.80842	0.584243	-4.80694	1.53e-06	1.69e-05
23924	Katna1	783.333	2.10979	0.438939	4.80658	1.54e-06	1.7e-05
100504301	6230426M11Rik	42.3712	-4.03256	0.839436	-4.80389	1.56e-06	1.72e-05
436583	Snora74a	29.7476	-6.09069	1.26917	-4.79896	1.59e-06	1.76e-05
14394	Gabra1	54.7908	-3.74126	0.77969	-4.79839	1.6e-06	1.76e-05
114774	Pawr	134.802	3.02309	0.630044	4.79823	1.6e-06	1.76e-05
20192	Ryr3	656.509	-2.53439	0.528299	-4.79726	1.61e-06	1.77e-05
80795	Selenok	1501.36	2.13577	0.445282	4.79644	1.62e-06	1.78e-05
545647	Gm13289	27.3547	-6.05693	1.26353	-4.79368	1.64e-06	1.8e-05
110957	D1Pas1	156.463	-6.52543	1.36224	-4.79023	1.67e-06	1.83e-05
666945	Gm10638	62.4916	-3.66374	0.764904	-4.78981	1.67e-06	1.83e-05
13121	Cyp51	8253.52	1.99521	0.416633	4.78889	1.68e-06	1.84e-05
235086	Igsf9b	27.9583	-6.06325	1.26617	-4.78865	1.68e-06	1.84e-05
353373	Rnu11	28.294	-6.06423	1.26687	-4.78677	1.69e-06	1.86e-05
56431	Dstn	12922.5	2.00856	0.419645	4.78632	1.7e-06	1.86e-05
207728	Pde2a	702	-2.2312	0.466312	-4.78478	1.71e-06	1.87e-05
71877	Efhc1	91.9091	2.73678	0.572284	4.78221	1.73e-06	1.9e-05
171504	Apobr	217.634	-2.39816	0.501847	-4.77868	1.76e-06	1.93e-05
73204	3110056K07Rik	52.1486	-3.44499	0.721111	-4.77734	1.78e-06	1.94e-05
56458	Foxo1	3317.55	2.18284	0.456935	4.77712	1.78e-06	1.94e-05
68016	Cavin4	2353.92	-2.03789	0.427416	-4.76792	1.86e-06	2.03e-05
16516	Kcnj15	50.1086	3.65415	0.766698	4.76608	1.88e-06	2.05e-05
66523	2810004N23Rik	1247.76	-2.25127	0.47266	-4.76299	1.91e-06	2.08e-05
319909	Ism1	41.1427	4.13387	0.868061	4.76219	1.92e-06	2.08e-05
271375	Cd200r2	390.918	-2.20391	0.463018	-4.75989	1.94e-06	2.11e-05
19935	Mrpl23	1440.58	2.38884	0.50206	4.75808	1.95e-06	2.12e-05
319170	H2ac22	58.3515	-3.69269	0.776574	-4.7551	1.98e-06	2.15e-05
21402	Skp1	2754.63	2.09711	0.441031	4.75502	1.98e-06	2.15e-05
243937	Zfp536	27.7679	-6.03796	1.26992	-4.7546	1.99e-06	2.16e-05
16197	Il7r	27.1647	-6.02764	1.26855	-4.75161	2.02e-06	2.19e-05
100038357	Gm10856	35.1896	-4.25758	0.896528	-4.74897	2.04e-06	2.21e-05
668041	Gm8942	1486.84	-2.25325	0.474562	-4.74807	2.05e-06	2.22e-05
230971	Megf6	31.8651	3.98486	0.839307	4.7478	2.06e-06	2.22e-05
14677	Gnai1	57.1442	3.31101	0.698006	4.74353	2.1e-06	2.27e-05
22639	Zfa-ps	35.6648	-4.91107	1.03665	-4.73743	2.16e-06	2.34e-05
668198	Gm9040	39.228	-4.37468	0.923472	-4.73721	2.17e-06	2.34e-05
105855	Nckap1l	71.0991	-3.1182	0.65824	-4.73717	2.17e-06	2.34e-05
16891	Lipg	619.943	2.08868	0.440992	4.73633	2.18e-06	2.35e-05
23863	Dand5	299.972	-2.46997	0.521803	-4.73353	2.21e-06	2.38e-05
668830	NA	30.8393	-4.77757	1.00957	-4.73226	2.22e-06	2.39e-05
171170	Mbnl3	166.034	-2.87586	0.607753	-4.73196	2.22e-06	2.39e-05
665001	Gm14391	54.4553	-3.99126	0.843632	-4.73104	2.23e-06	2.4e-05
232174	Cyp26b1	131.329	-2.64231	0.558715	-4.72926	2.25e-06	2.42e-05
15421	Hoxc12	81.2539	3.14492	0.66528	4.72721	2.28e-06	2.44e-05
140488	Igf2bp3	191.429	-2.79858	0.592025	-4.72712	2.28e-06	2.44e-05
665783	NA	376.868	-2.40133	0.508005	-4.72698	2.28e-06	2.44e-05
626048	Rps12-ps16	147.195	-6.45225	1.36576	-4.72428	2.31e-06	2.47e-05
381485	Trim55	934.531	-2.04355	0.432829	-4.72138	2.34e-06	2.51e-05
386463	Cdsn	3322.4	2.0752	0.439602	4.72062	2.35e-06	2.52e-05
12984	Csf2rb2	30.6108	-4.76682	1.01046	-4.71749	2.39e-06	2.55e-05
448987	Fbxl7	1019.46	2.06799	0.438437	4.71673	2.4e-06	2.56e-05
13419	Dnase1	52.5587	-3.44477	0.73062	-4.71486	2.42e-06	2.58e-05
209200	Dtx3l	1347.21	-2.34549	0.497634	-4.71327	2.44e-06	2.6e-05
16651	Sspn	3078.51	2.00282	0.424969	4.71287	2.44e-06	2.6e-05
76854	Gper1	1057.75	2.20113	0.467052	4.71282	2.44e-06	2.6e-05
107392	Brms1	2075.21	-2.3509	0.498996	-4.71125	2.46e-06	2.62e-05
666926	Gm8369	25.8187	-5.98004	1.26977	-4.70954	2.48e-06	2.64e-05
94094	Trim34a	36.5425	-4.29436	0.912298	-4.70718	2.51e-06	2.67e-05
193838	Eme2	565.107	-2.39905	0.509855	-4.70535	2.53e-06	2.69e-05
100038739	Gm10615	65.078	-3.19332	0.678877	-4.70383	2.55e-06	2.71e-05
16372	Irx2	189.539	2.33662	0.4969	4.70239	2.57e-06	2.73e-05
545646	Gm13290	25.647	-5.96897	1.27045	-4.6983	2.62e-06	2.78e-05
100039239	Gm2115	1097.66	2.01164	0.428294	4.69687	2.64e-06	2.8e-05
545091	Hnrnpa1l2-ps2	42.7327	-3.69112	0.786007	-4.69605	2.65e-06	2.81e-05
51801	Ramp1	45.6741	3.79647	0.808699	4.69454	2.67e-06	2.83e-05
72393	Faim2	110.242	-3.03859	0.647795	-4.69066	2.72e-06	2.88e-05
666648	Gm8213	177.305	-2.78233	0.593435	-4.68852	2.75e-06	2.91e-05
51812	Mcrs1	1757.85	2.17575	0.464226	4.68683	2.77e-06	2.93e-05
328561	Apol10b	222.251	2.33339	0.49799	4.68561	2.79e-06	2.95e-05
75553	Zc3h14	3243.42	2.19782	0.46928	4.68339	2.82e-06	2.98e-05
67194	2700038G22Rik	120.674	-2.59881	0.554902	-4.68337	2.82e-06	2.98e-05
73431	1700052K11Rik	371.491	-2.2194	0.473965	-4.68264	2.83e-06	2.99e-05
21664	Phlda1	3644.2	-1.95716	0.41812	-4.68087	2.86e-06	3.01e-05
105352	Dusp22	218.9	-2.30352	0.492127	-4.68075	2.86e-06	3.01e-05
74735	Trim14	52.5774	-3.44022	0.735198	-4.6793	2.88e-06	3.03e-05
723823	Mir219a-1	25.0694	-5.94347	1.27198	-4.67263	2.97e-06	3.13e-05
71994	Cnn3	30737.7	2.07809	0.445013	4.66972	3.02e-06	3.17e-05
69798	1810044D09Rik	115.771	-2.81776	0.603594	-4.6683	3.04e-06	3.19e-05
103172	Chchd10	217.265	2.43705	0.522459	4.66457	3.09e-06	3.25e-05
116847	Prelp	1536.66	2.25569	0.483847	4.66199	3.13e-06	3.29e-05
54135	Lsr	26.891	-5.15392	1.10573	-4.6611	3.15e-06	3.3e-05
237858	Trarg1	38.7798	3.52725	0.756861	4.66037	3.16e-06	3.31e-05
75973	Ccdc162	53.047	-3.44886	0.740605	-4.65682	3.21e-06	3.36e-05
19261	Sirpa	1130	-2.02561	0.435211	-4.65431	3.25e-06	3.4e-05
319982	5930430L01Rik	244.569	-2.37508	0.510444	-4.65297	3.27e-06	3.42e-05
28169	Agpat3	7989.63	-2.23518	0.480832	-4.64857	3.34e-06	3.49e-05
18117	Emc8	2584.45	-2.20375	0.474238	-4.64693	3.37e-06	3.52e-05
67306	Zc2hc1a	1511.08	2.29719	0.494428	4.64616	3.38e-06	3.53e-05
18858	Pmp22	4973.86	1.96586	0.423577	4.6411	3.47e-06	3.62e-05
208715	Hmgcs1	5476.19	2.22437	0.479327	4.64062	3.47e-06	3.62e-05
69548	2310015A10Rik	412.889	-2.17344	0.469188	-4.63235	3.62e-06	3.77e-05
100504071	Gm20044	24.3331	-5.90484	1.27493	-4.6315	3.63e-06	3.78e-05
13682	Eif4a2	5671.77	2.15084	0.464449	4.63095	3.64e-06	3.79e-05
16415	Itgb2l	26.3459	-5.93285	1.28171	-4.62887	3.68e-06	3.82e-05
207521	Dtx4	2210.57	-1.97166	0.426019	-4.62811	3.69e-06	3.83e-05
63828	Fn3k	445.651	-2.6837	0.580035	-4.62679	3.71e-06	3.86e-05
100043160	NA	75.7165	-3.26226	0.705641	-4.62312	3.78e-06	3.92e-05
100043381	Gm14308	25.3364	-5.91465	1.27942	-4.62291	3.78e-06	3.92e-05
230991	Fndc10	2591.97	-2.24376	0.485431	-4.62221	3.8e-06	3.94e-05
12395	Runx1t1	37.8377	-4.31426	0.93365	-4.62085	3.82e-06	3.96e-05
75986	Agmat	25.4944	-5.91278	1.27966	-4.62058	3.83e-06	3.96e-05
667754	Ces2d-ps	24.6566	-5.90124	1.27717	-4.62056	3.83e-06	3.96e-05
17436	Me1	3941.32	2.07223	0.448611	4.61922	3.85e-06	3.98e-05
56504	Srpk3	278.65	-2.66823	0.577816	-4.61778	3.88e-06	4.01e-05
77675	5033406O09Rik	31.4319	-4.77027	1.03309	-4.61749	3.88e-06	4.01e-05
19309	Pygm	3261.55	-2.36263	0.512113	-4.6135	3.96e-06	4.09e-05
219134	Shisa2	37.4454	-3.8663	0.838332	-4.6119	3.99e-06	4.12e-05
72693	Zcchc12	22.0841	4.84669	1.05217	4.60636	4.1e-06	4.22e-05
407800	Ecm2	206.777	2.63135	0.571481	4.60443	4.14e-06	4.26e-05
17938	Naca	12337.6	1.96026	0.4258	4.60371	4.15e-06	4.27e-05
69453	Prss56	30.0011	-4.71466	1.02438	-4.60247	4.18e-06	4.29e-05
81904	Cacng7	68.0819	-2.98314	0.648174	-4.60237	4.18e-06	4.29e-05
56857	Slc37a2	252.876	-2.3538	0.511638	-4.60052	4.21e-06	4.33e-05
66942	Ddx18	969.782	2.00478	0.435856	4.59964	4.23e-06	4.35e-05
70551	Tmtc4	606.397	2.42054	0.526338	4.59883	4.25e-06	4.36e-05
53623	Gria3	19.2454	5.23072	1.13766	4.59777	4.27e-06	4.38e-05
15015	H2-Q4	3404.18	-2.30902	0.502241	-4.59743	4.28e-06	4.38e-05
100503469	Gm19710	42.076	-4.0038	0.871087	-4.59633	4.3e-06	4.4e-05
66101	Ppih	381.026	2.14765	0.467279	4.59606	4.31e-06	4.41e-05
58207	Slc43a3	940.36	2.02302	0.440182	4.59588	4.31e-06	4.41e-05
68800	Prr32	23.7554	-5.87062	1.27793	-4.59384	4.35e-06	4.45e-05
171543	Bmf	1439.18	1.95315	0.425273	4.59269	4.38e-06	4.47e-05
626832	Gm6710	62.4983	-3.64421	0.7936	-4.592	4.39e-06	4.48e-05
100040220	Gm9892	2531.53	-2.30963	0.502979	-4.59189	4.39e-06	4.48e-05
99031	Osbpl6	292	2.30606	0.50242	4.58991	4.43e-06	4.52e-05
232748	Tcaf2	498.546	2.3972	0.522429	4.58857	4.46e-06	4.55e-05
14584	Gfpt2	48.3108	3.40049	0.741611	4.58527	4.53e-06	4.62e-05
665333	Gm7591	178.605	-2.42916	0.529798	-4.58508	4.54e-06	4.62e-05
16560	Kif1a	809.522	2.01586	0.439683	4.5848	4.54e-06	4.62e-05
19899	Rpl18	30519.5	2.25022	0.49083	4.58452	4.55e-06	4.63e-05
51795	Srpx	20.6508	4.89928	1.06884	4.58373	4.57e-06	4.64e-05
100502981	NA	32.1731	-4.77517	1.04183	-4.58344	4.57e-06	4.64e-05
15061	Ifi44l	23.7238	-5.86291	1.27929	-4.58294	4.58e-06	4.65e-05
67160	Eef1g	17943.3	2.23833	0.488613	4.58099	4.63e-06	4.69e-05
20616	Snap91	27.4661	4.15591	0.907508	4.57947	4.66e-06	4.72e-05
100504573	Gm15464	118.947	-2.92736	0.639845	-4.57512	4.76e-06	4.82e-05
74552	Nipal3	323.568	-2.44349	0.534313	-4.57314	4.8e-06	4.86e-05
77772	Dcst1	30.4482	-4.36765	0.955406	-4.57151	4.84e-06	4.9e-05
665005	Gm7444	24.6509	-5.86803	1.28409	-4.56979	4.88e-06	4.94e-05
170738	Kcnh7	25.4127	-5.87789	1.28662	-4.56849	4.91e-06	4.96e-05
12709	Ckb	3931.62	2.19002	0.479382	4.56843	4.91e-06	4.96e-05
73130	Tmed5	732.586	-2.42068	0.529994	-4.56737	4.94e-06	4.98e-05
22166	Txn1	5914.03	1.98768	0.435273	4.56651	4.96e-06	5e-05
12291	Cacna1g	81.8999	2.70021	0.591397	4.56581	4.98e-06	5.02e-05
106869	Tnfaip8	769.589	2.23838	0.490329	4.56506	4.99e-06	5.03e-05
22608	Ybx1	26103.9	1.94483	0.426117	4.56408	5.02e-06	5.05e-05
621893	H2ac21	24.4914	-5.85764	1.28405	-4.56186	5.07e-06	5.1e-05
26456	Sema4g	691.139	2.06448	0.452639	4.56099	5.09e-06	5.12e-05
66107	Wfdc21	18.5287	5.25693	1.15266	4.56068	5.1e-06	5.12e-05
100043764	NA	29.9592	-5.19893	1.14064	-4.55792	5.17e-06	5.19e-05
14863	Gstm2	2632.85	2.23205	0.4898	4.55707	5.19e-06	5.21e-05
100502984	NA	16.4752	5.89316	1.29356	4.55578	5.22e-06	5.24e-05
21399	Tcea1	1266.95	2.24662	0.493225	4.55496	5.24e-06	5.25e-05
70423	Tspan15	1010.32	-2.19643	0.482357	-4.55352	5.28e-06	5.29e-05
100504140	4930412M03Rik	23.9138	-5.8431	1.28341	-4.5528	5.29e-06	5.3e-05
17105	Lyz2	25.7272	4.1807	0.91832	4.55255	5.3e-06	5.3e-05
66475	Rps23	12769.2	2.51452	0.552336	4.55252	5.3e-06	5.3e-05
21647	Tcte3	23.1587	-5.83291	1.28134	-4.55219	5.31e-06	5.31e-05
20344	Selp	59.6617	-3.07276	0.675256	-4.55051	5.35e-06	5.35e-05
64082	Popdc2	211.87	-2.47296	0.54364	-4.54888	5.39e-06	5.38e-05
68040	Zfp593	392.461	-2.54156	0.558842	-4.5479	5.42e-06	5.41e-05
667276	Gm8550	23.2858	-5.83118	1.28257	-4.5465	5.45e-06	5.44e-05
110532	Adarb1	1764.99	-2.15438	0.473876	-4.54629	5.46e-06	5.44e-05
100502914	Gm19451	22.9237	-5.82283	1.28153	-4.54365	5.53e-06	5.51e-05
243219	2900026A02Rik	3419.71	1.96289	0.432034	4.54337	5.54e-06	5.51e-05
100504278	2810402E24Rik	152.709	-2.50683	0.551781	-4.54316	5.54e-06	5.51e-05
75614	Rab26os	94.1512	-2.66018	0.585686	-4.54198	5.57e-06	5.54e-05
319164	H2ac6	387.721	-2.44209	0.537734	-4.54144	5.59e-06	5.55e-05
70129	Slc44a4	23.6852	-5.83124	1.28423	-4.54066	5.61e-06	5.57e-05
71951	Gpc2	20.3844	4.87456	1.07365	4.54016	5.62e-06	5.58e-05
546387	Gm5946	116.652	-6.23696	1.37383	-4.53984	5.63e-06	5.58e-05
546100	Gm5914	59.551	-3.06475	0.675175	-4.5392	5.65e-06	5.6e-05
26904	Sh2d1b1	23.406	-5.8258	1.28361	-4.53861	5.66e-06	5.61e-05
100036768	Gm11696	23.1267	-5.81845	1.28332	-4.53389	5.79e-06	5.73e-05
20649	Sntb1	284.722	-2.51296	0.554313	-4.53348	5.8e-06	5.74e-05
625175	1700028E10Rik	44.4588	-3.44671	0.760637	-4.53135	5.86e-06	5.79e-05
100705	Acacb	128.291	2.71822	0.599933	4.53088	5.87e-06	5.8e-05
50768	Dlc1	3271.5	2.04801	0.452036	4.53063	5.88e-06	5.81e-05
100038591	F420014N23Rik	44.9881	-3.46477	0.765443	-4.52649	6e-06	5.92e-05
20726	Serpinb9d	22.6826	-5.80556	1.28341	-4.52354	6.08e-06	6e-05
74399	Duxf3	24.0153	-5.82359	1.28746	-4.5233	6.09e-06	6e-05
381270	Marchf4	27.8493	-4.62765	1.02314	-4.52301	6.1e-06	6.01e-05
235180	Fez1	224.851	2.25689	0.499029	4.52256	6.11e-06	6.01e-05
56847	Aldh1a3	71.1428	2.76794	0.612308	4.52051	6.17e-06	6.07e-05
17391	Mmp24	28.3786	-4.65138	1.02988	-4.51642	6.29e-06	6.18e-05
23897	Hax1	5874.81	2.23208	0.494236	4.51623	6.3e-06	6.19e-05
51797	Ctps	2735.86	1.93205	0.427845	4.51577	6.31e-06	6.2e-05
319801	Tigar	428.498	-2.11652	0.46899	-4.51293	6.39e-06	6.27e-05
621239	Nhlrc4	79.1918	-2.95309	0.654362	-4.51292	6.39e-06	6.27e-05
170942	Erdr1	1112.24	-2.10665	0.46719	-4.50919	6.51e-06	6.38e-05
216961	Coro6	327.866	-2.1549	0.478157	-4.50669	6.58e-06	6.45e-05
20732	Spint1	57.8938	3.02814	0.672427	4.5033	6.69e-06	6.55e-05
235459	Gtf2a2	898.248	2.07628	0.461061	4.50326	6.69e-06	6.55e-05
235627	Nbeal2	239.174	-2.27743	0.505745	-4.50312	6.7e-06	6.55e-05
100125931	Phtf1os	27.6524	-4.61487	1.02496	-4.5025	6.72e-06	6.56e-05
76757	Trdn	131.77	-2.81351	0.62493	-4.50213	6.73e-06	6.57e-05
18742	Pitx3	171.772	2.37793	0.528409	4.50016	6.79e-06	6.63e-05
68852	Lrrn4cl	78.1185	-3.05275	0.679335	-4.49373	7e-06	6.83e-05
223732	Rtl6	15.9425	5.83656	1.29897	4.49324	7.01e-06	6.84e-05
14183	Fgfr2	73.2779	2.73593	0.608914	4.49313	7.02e-06	6.84e-05
236900	Pdk3	2651.13	1.95849	0.435927	4.49271	7.03e-06	6.85e-05
94185	Tnfrsf21	588.278	1.98256	0.441306	4.49248	7.04e-06	6.85e-05
16502	Kcnc1	85.979	-2.76907	0.616463	-4.49186	7.06e-06	6.87e-05
71448	Tmem80	404.405	-2.21994	0.49435	-4.49063	7.1e-06	6.9e-05
69623	Zfp33b	23.8256	-5.80021	1.29169	-4.49041	7.11e-06	6.91e-05
74205	Acsl3	6960.33	2.15054	0.479065	4.48904	7.15e-06	6.95e-05
594843	Has2os	111.534	-2.82744	0.629994	-4.48804	7.19e-06	6.97e-05
19106	Eif2ak2	2471.43	-2.47261	0.550932	-4.48804	7.19e-06	6.97e-05
15460	Hr	266.957	-2.23179	0.497346	-4.4874	7.21e-06	6.99e-05
545650	Gm13277	22.1111	-5.77042	1.28598	-4.48718	7.22e-06	6.99e-05
117592	B3galt6	313.023	-2.34125	0.522451	-4.48129	7.42e-06	7.18e-05
100503918	Gm19963	28.694	-4.64412	1.03642	-4.48094	7.43e-06	7.19e-05
24115	Best1	181.237	-2.39267	0.534116	-4.47969	7.48e-06	7.23e-05
27047	Omd	133.748	2.72076	0.607788	4.47649	7.59e-06	7.33e-05
100862223	Gm21571	146.89	-6.20557	1.38661	-4.47536	7.63e-06	7.37e-05
100503014	Gm19505	22.0031	-5.75887	1.28733	-4.47349	7.7e-06	7.43e-05
16835	Ldlr	7934.55	1.9208	0.429495	4.47224	7.74e-06	7.47e-05
16661	Krt10	162.52	-2.40252	0.537434	-4.47035	7.81e-06	7.53e-05
71912	Jsrp1	3308.17	-2.4315	0.543927	-4.47027	7.81e-06	7.53e-05
673430	NA	23.9336	-5.78616	1.29485	-4.4686	7.87e-06	7.58e-05
245688	Rbbp7	5322.35	1.89977	0.425139	4.4686	7.87e-06	7.58e-05
14710	Gngt2	24.396	-5.7894	1.29564	-4.46838	7.88e-06	7.58e-05
85031	Pla1a	2020.3	-1.98084	0.443335	-4.46804	7.89e-06	7.59e-05
76629	Tmem270	22.5235	-5.7607	1.29004	-4.4655	7.99e-06	7.67e-05
213573	Cracr2b	156.345	-2.33971	0.523964	-4.4654	7.99e-06	7.67e-05
75692	Nr2c2ap	286.474	-2.59257	0.580754	-4.46415	8.04e-06	7.72e-05
20972	Syngr1	337.624	-2.34854	0.526156	-4.46359	8.06e-06	7.73e-05
100861803	NA	139.939	-2.4006	0.538164	-4.46072	8.17e-06	7.83e-05
70240	Ufsp1	191.941	-2.53593	0.568577	-4.46012	8.19e-06	7.85e-05
66521	Rwdd1	1383.98	1.94512	0.436303	4.45819	8.27e-06	7.91e-05
100217453	Snord16a	37.0832	-3.65402	0.819647	-4.45804	8.27e-06	7.92e-05
66528	Smim5	161.912	-2.63635	0.591506	-4.45702	8.31e-06	7.95e-05
226861	Hhat	486.393	2.04465	0.458873	4.45581	8.36e-06	7.99e-05
18133	Ccn3	3356.54	2.45093	0.550149	4.45503	8.39e-06	8.01e-05
14114	Fbln1	8047.64	2.02708	0.455065	4.45449	8.41e-06	8.03e-05
210757	Themis	22.9432	-5.76007	1.29371	-4.45236	8.49e-06	8.1e-05
66790	Grtp1	277.37	-2.64623	0.59475	-4.44932	8.61e-06	8.21e-05
224796	Clic5	27.8813	-4.60919	1.03598	-4.4491	8.62e-06	8.22e-05
212281	Zfp729a	331.4	-2.34209	0.526855	-4.44542	8.77e-06	8.36e-05
72258	Kcnk10	21.677	4.5785	1.02999	4.44519	8.78e-06	8.36e-05
100043314	Tigit	61.0835	-3.25009	0.731159	-4.44513	8.78e-06	8.36e-05
13032	Ctsc	33.078	3.67445	0.827587	4.43995	9e-06	8.56e-05
12319	Car8	82.2385	2.71248	0.611114	4.43859	9.06e-06	8.61e-05
98170	Tmem132a	12857.2	-2.17825	0.491312	-4.43353	9.27e-06	8.8e-05
22341	Vegfc	474.621	2.03941	0.460083	4.43271	9.31e-06	8.83e-05
11604	Agrp	24.9926	-5.00674	1.12975	-4.43173	9.35e-06	8.87e-05
17300	Foxc1	939.875	1.96447	0.443346	4.43102	9.38e-06	8.89e-05
72603	2700033N17Rik	66.576	-2.99445	0.675819	-4.43085	9.39e-06	8.89e-05
72185	Dbndd1	179.207	-2.30647	0.520823	-4.42851	9.49e-06	8.99e-05
282619	Sbsn	104.736	-2.65912	0.600766	-4.42621	9.59e-06	9.08e-05
72309	Tmem158	978.759	-2.32768	0.525969	-4.42552	9.62e-06	9.1e-05
13009	Csrp3	447.347	-2.58572	0.584772	-4.42176	9.79e-06	9.26e-05
67389	C1qtnf12	241.345	2.21104	0.500064	4.42151	9.8e-06	9.26e-05
22271	Upp1	408.581	-2.33253	0.527578	-4.42121	9.82e-06	9.27e-05
16819	Lcn2	85.7956	2.98691	0.675632	4.42092	9.83e-06	9.28e-05
100041586	Gm3417	32.7357	-4.12995	0.934351	-4.42012	9.86e-06	9.3e-05
100040377	NA	94.0148	-2.61117	0.590915	-4.41886	9.92e-06	9.35e-05
78575	B430319G15Rik	94.4837	-2.58662	0.585505	-4.41777	9.97e-06	9.4e-05
16854	Lgals3	22701.6	-2.30741	0.522458	-4.41645	1e-05	9.45e-05
83554	Fstl3	1159.81	2.07369	0.469642	4.41547	1.01e-05	9.49e-05
20274	Scn9a	23.0702	-5.73469	1.29906	-4.41451	1.01e-05	9.52e-05
30953	Schip1	57.8877	-3.09281	0.701276	-4.41026	1.03e-05	9.7e-05
54160	Copg2	2384.57	1.95982	0.444385	4.4102	1.03e-05	9.7e-05
22186	Uba52	32289.4	2.21927	0.503219	4.41015	1.03e-05	9.7e-05
20897	Stra6	667.84	-1.984	0.449895	-4.4099	1.03e-05	9.7e-05
80888	Hspb8	12169.4	-2.29349	0.520183	-4.409	1.04e-05	9.74e-05
67695	Ost4	2447.4	2.01235	0.456452	4.40868	1.04e-05	9.75e-05
72061	Aopep	989.157	-1.98367	0.450016	-4.408	1.04e-05	9.77e-05
78896	Ecrg4	23.9983	4.36702	0.991037	4.40652	1.05e-05	9.84e-05
100628626	NA	22.955	-5.72165	1.29948	-4.40303	1.07e-05	9.99e-05
215653	Rassf2	636.55	2.05929	0.468091	4.39935	1.09e-05	0.00010154
218630	Ccno	179.587	2.33404	0.530648	4.39847	1.09e-05	0.000101893
100502959	AV051173	23.2357	-4.94905	1.12544	-4.39745	1.1e-05	0.000102313
69736	Nup37	668.75	1.97529	0.449237	4.39698	1.1e-05	0.000102477
224008	Spidr	1105	2.33187	0.530479	4.39578	1.1e-05	0.00010293
67282	Washc3	1374.34	1.87722	0.427057	4.3957	1.1e-05	0.00010293
71679	Atp5h	4884.48	2.17592	0.495017	4.39566	1.1e-05	0.00010293
23888	Gpc6	1582.77	1.93118	0.439366	4.39538	1.11e-05	0.000103004
14766	Adgrg1	4305.95	-1.88421	0.42877	-4.39445	1.11e-05	0.000103387
623688	Gm6445	20.8353	-5.68473	1.29375	-4.39401	1.11e-05	0.000103538
67733	Itgb3bp	135.506	2.46032	0.560192	4.39193	1.12e-05	0.000104475
74953	4930483K19Rik	62.6632	2.99381	0.681889	4.39046	1.13e-05	0.000105121
12177	Bnip3l	4593.82	2.09717	0.477953	4.38781	1.14e-05	0.00010635
269701	Wdr66	144.212	2.26861	0.517112	4.38708	1.15e-05	0.000106651
17313	Mgp	7511.02	1.98297	0.452238	4.38478	1.16e-05	0.00010772
170756	Slc8b1	912.1	-1.96391	0.448469	-4.37915	1.19e-05	0.000110482
75379	4930599N23Rik	20.4797	-5.66667	1.29453	-4.37741	1.2e-05	0.000111304
230596	Prpf38a	594.677	1.95281	0.446214	4.37641	1.21e-05	0.000111752
67792	Rgs8	85.7934	2.6312	0.601485	4.3745	1.22e-05	0.000112672
80838	H1f1	35.1106	-4.17045	0.953634	-4.37322	1.22e-05	0.000113272
56426	Pdcd10	478.567	2.28948	0.523581	4.37273	1.23e-05	0.000113458
100502619	AW046200	41.8989	-3.79194	0.86729	-4.37217	1.23e-05	0.000113687
243369	Sspo	143.395	2.29654	0.525509	4.37013	1.24e-05	0.000114692
100502938	Gm17491	98.7489	-2.65397	0.607393	-4.36945	1.25e-05	0.000114985
23792	Adam23	381.343	1.98985	0.455688	4.3667	1.26e-05	0.000116377
100047282	NA	309.35	-2.56368	0.58721	-4.36587	1.27e-05	0.000116755
209387	Trim30d	23.9915	-4.96128	1.13651	-4.36537	1.27e-05	0.000116955
639606	NA	7342.92	-2.38739	0.547137	-4.36342	1.28e-05	0.000117933
407793	BC039966	53.4889	-3.06608	0.702702	-4.36328	1.28e-05	0.000117946
75202	Spaca6	157.152	-2.43017	0.557043	-4.36263	1.29e-05	0.000118231
100042008	Gm9794	20083.1	-1.83764	0.421257	-4.36228	1.29e-05	0.000118355
58992	F12	29.3227	-4.27265	0.979578	-4.36172	1.29e-05	0.000118588
100313519	Snord17	20.3145	-5.65161	1.29589	-4.36117	1.29e-05	0.000118824
218699	Pxk	1602.44	1.87859	0.43078	4.36091	1.3e-05	0.0001189
15950	Ifi203	2057.27	-2.22032	0.509318	-4.35939	1.3e-05	0.000119659
244049	Mctp2	118.51	-3.03831	0.696991	-4.35918	1.31e-05	0.000119709
99169	AU015228	24.5058	-4.97332	1.14128	-4.35767	1.31e-05	0.000120468
102371	Myzap	158.901	2.2319	0.512395	4.35581	1.33e-05	0.000121429
72330	Klhl40	1456.15	-2.25909	0.51871	-4.3552	1.33e-05	0.000121702
320952	A730013G03Rik	25.7036	-4.50766	1.03525	-4.35417	1.34e-05	0.000122204
26913	Gprin1	38.9954	-3.85623	0.885811	-4.35333	1.34e-05	0.000122607
228139	P2rx3	98.9831	2.48851	0.57178	4.35222	1.35e-05	0.000123163
22441	Xlr	337.395	2.55849	0.588037	4.3509	1.36e-05	0.000123839
64580	Ndst4	170.404	-2.50971	0.577159	-4.34838	1.37e-05	0.000125126
15199	Hebp1	966.333	2.20068	0.506091	4.34838	1.37e-05	0.000125126
107022	Gramd3	738.277	1.90717	0.438639	4.34792	1.37e-05	0.000125322
16011	Igfbp5	58718.1	-1.89177	0.435125	-4.34765	1.38e-05	0.000125409
70333	Cd3eap	1373.05	-2.08452	0.479639	-4.34602	1.39e-05	0.000126273
434434	Gm5621	61.2644	-3.08564	0.7101	-4.34536	1.39e-05	0.000126526
20970	Sdc3	20131.2	-1.91207	0.440027	-4.34533	1.39e-05	0.000126526
74947	Kif4-ps	21.0386	-5.65337	1.30108	-4.34515	1.39e-05	0.000126563
100494	Zfand2a	1258.86	-1.96336	0.451894	-4.34473	1.39e-05	0.000126735
209239	Gan	127.759	-2.42854	0.559189	-4.34296	1.41e-05	0.000127688
22637	Zap70	91.5502	-2.94794	0.678823	-4.34272	1.41e-05	0.000127759
19245	Ptp4a3	10912.3	-2.02431	0.466174	-4.34239	1.41e-05	0.000127881
67089	Psmc6	1691.16	2.26465	0.521678	4.34108	1.42e-05	0.000128572
18788	Serpinb2	28.4682	-4.60537	1.0615	-4.33855	1.43e-05	0.000129995
194604	Serpina16	25.5575	-4.49691	1.03657	-4.33828	1.44e-05	0.000130079
100041724	Gm15217	14.5347	5.68971	1.31196	4.3368	1.45e-05	0.00013089
69885	Aunip	393.658	-2.10273	0.485361	-4.3323	1.48e-05	0.000133473
260305	Nphp4	450.124	1.99131	0.459648	4.33225	1.48e-05	0.000133473
12161	Bmp6	34.5854	3.37265	0.778581	4.33178	1.48e-05	0.000133684
100503380	Snhg4	211.361	-2.22909	0.514655	-4.33123	1.48e-05	0.000133946
433873	Gm9903	25.4267	-4.49997	1.03963	-4.32841	1.5e-05	0.000135597
213391	Rassf4	187.825	2.17079	0.501753	4.3264	1.52e-05	0.000136765
433904	Ociad2	134.457	2.28342	0.527914	4.32537	1.52e-05	0.000137333
668203	Gm9044	35.2323	-4.16843	0.964084	-4.32371	1.53e-05	0.000138292
634340	Gm7134	19.6861	-5.6126	1.2989	-4.32103	1.55e-05	0.000139907
67427	Rps20	17621.5	1.96978	0.456367	4.31622	1.59e-05	0.000142915
667331	Gm8578	19.9402	-5.61371	1.30076	-4.31571	1.59e-05	0.000143162
50933	Uchl3	166.129	2.23793	0.51865	4.31491	1.6e-05	0.00014353
20442	St3gal1	4573.29	-1.81582	0.420838	-4.31476	1.6e-05	0.00014353
18301	Fxyd5	1093.45	2.07698	0.481375	4.31468	1.6e-05	0.00014353
73656	Ms4a6c	20.6514	-5.62494	1.30368	-4.31466	1.6e-05	0.00014353
19206	Ptch1	660.569	2.17902	0.505337	4.31201	1.62e-05	0.000145182
68612	Ube2c	5104.45	1.91465	0.444046	4.31183	1.62e-05	0.000145225
320398	Lrig3	1507.5	1.93802	0.449491	4.31158	1.62e-05	0.000145309
19817	Rn7sk	977.809	-2.12473	0.493117	-4.30877	1.64e-05	0.000147089
15160	Serpind1	61.5264	-3.08255	0.715486	-4.30833	1.64e-05	0.000147299
14202	Fhl4	59.7949	-3.2027	0.743746	-4.30617	1.66e-05	0.000148665
19171	Psmb10	2755.28	-2.26092	0.525131	-4.30545	1.67e-05	0.000149068
100861793	NA	540.478	1.98082	0.460333	4.30302	1.68e-05	0.000150632
100504036	Gm20026	20.5815	-5.61507	1.30501	-4.30272	1.69e-05	0.000150754
100216530	Snord118	20.4095	-5.60921	1.30385	-4.30203	1.69e-05	0.000151141
170757	Adgrl4	13.9792	5.64792	1.31292	4.30181	1.69e-05	0.000151207
212627	Prpsap2	369.932	2.16005	0.502222	4.30099	1.7e-05	0.000151687
70186	Fam162a	5638.51	1.83069	0.426028	4.2971	1.73e-05	0.000154285
18783	Pla2g4a	831.331	2.48614	0.579169	4.29259	1.77e-05	0.000157372
13627	Eef1a1	269470	1.90114	0.443062	4.29091	1.78e-05	0.00015846
29812	Ndrg3	5983.92	1.8026	0.420107	4.29082	1.78e-05	0.00015846
433804	Zfp985	51.0848	-3.2769	0.76385	-4.28998	1.79e-05	0.000158973
67188	2700046G09Rik	80.2711	-2.71707	0.633419	-4.28953	1.79e-05	0.000159208
11423	Ache	182.341	-2.70827	0.632112	-4.28448	1.83e-05	0.000162785
19735	Rgs2	207.988	2.17574	0.507881	4.28396	1.84e-05	0.000163073
100861736	NA	40.4176	-3.43558	0.802237	-4.2825	1.85e-05	0.000164061
20973	Syngr2	9074.06	-2.10156	0.491259	-4.2779	1.89e-05	0.000167372
621705	Gemin6-ps	19.572	-5.57996	1.3044	-4.27781	1.89e-05	0.000167372
213233	Tapbpl	532.118	-2.08032	0.486698	-4.27435	1.92e-05	0.000169901
100043695	Gm15483	86.2109	-2.76909	0.647865	-4.27418	1.92e-05	0.000169917
16515	Kcnj12	45.3449	-3.69514	0.864543	-4.27409	1.92e-05	0.000169917
13426	Dync1i1	213.486	-2.13963	0.501428	-4.26707	1.98e-05	0.000175255
68240	Rpa3	284.895	2.17472	0.509832	4.26556	1.99e-05	0.000176354
104111	Adcy3	377.002	1.95989	0.460166	4.25909	2.05e-05	0.000181433
78317	Ccdc88b	74.3593	-3.18292	0.747823	-4.25625	2.08e-05	0.00018366
100038969	Rps12-ps18	119.238	-5.95358	1.39895	-4.25574	2.08e-05	0.000183976
100038558	Gm10752	33.0331	-3.6683	0.862137	-4.25489	2.09e-05	0.000184579
278279	Tmtc2	105.728	-2.80474	0.659272	-4.2543	2.1e-05	0.000184967
100502913	NA	27.3323	-4.19107	0.985846	-4.25124	2.13e-05	0.000187408
16997	Ltbp2	1590.3	1.96735	0.462832	4.25068	2.13e-05	0.000187778
68203	Diras2	354.718	1.95096	0.459017	4.2503	2.13e-05	0.000187998
320452	P4ha3	814.846	1.84473	0.434085	4.2497	2.14e-05	0.000188399
243853	Fkrp	948.914	-1.97382	0.464537	-4.24901	2.15e-05	0.000188884
100038712	Gm10516	40.3174	-3.41853	0.804815	-4.2476	2.16e-05	0.000189974
69717	Gm10499	36.7681	-3.77456	0.888993	-4.24588	2.18e-05	0.000191334
74551	Pck2	15608.7	2.08011	0.489992	4.2452	2.18e-05	0.000191812
22229	Ucp3	19.635	-5.55342	1.30865	-4.24363	2.2e-05	0.000193053
76992	Fam219aos	157.7	-2.18939	0.516041	-4.24267	2.21e-05	0.00019378
213827	Arcn1	5942.26	2.18488	0.5152	4.24084	2.23e-05	0.000195264
109267	Ssc4d	221.829	-2.36292	0.558176	-4.2333	2.3e-05	0.000201826
12417	Cbx3	1699.81	2.14487	0.50699	4.2306	2.33e-05	0.000204148
227923	A930012O16Rik	54.5167	-3.26253	0.771292	-4.22996	2.34e-05	0.000204629
330277	Fam71f1	40.4697	-3.41996	0.8086	-4.22948	2.34e-05	0.000204956
73915	4833419F23Rik	44.5048	-3.18829	0.754057	-4.22818	2.36e-05	0.000206028
102954	Nudt10	18.5877	-5.52368	1.30695	-4.22639	2.37e-05	0.000207569
241452	Dhrs9	616.235	2.06401	0.488414	4.22593	2.38e-05	0.000207878
433745	Gm12816	879.512	-2.1309	0.504454	-4.22417	2.4e-05	0.000209395
103988	Gck	23.0219	3.99609	0.946191	4.22335	2.41e-05	0.000210055
225187	Ankrd29	26.3188	3.65607	0.866099	4.22131	2.43e-05	0.000211852
76969	Chst1	2706.02	1.94192	0.460119	4.22047	2.44e-05	0.00021253
18779	Pla2r1	147.969	2.29083	0.54302	4.21869	2.46e-05	0.000214098
66105	Ube2d3	7224.17	1.80062	0.426852	4.21838	2.46e-05	0.000214284
93806	Serpinb9g	23.935	-4.41463	1.04663	-4.21794	2.47e-05	0.000214588
66158	Rtl8a	2081.46	-1.85157	0.43902	-4.21752	2.47e-05	0.000214874
71970	Zbed5	932.25	-2.06548	0.489948	-4.21571	2.49e-05	0.000216427
20491	Sla	252.586	2.01147	0.477142	4.21565	2.49e-05	0.000216427
16658	Mafb	13.4008	5.56877	1.32133	4.21451	2.5e-05	0.000217407
677010	Gm9703	79.1657	-2.55167	0.606005	-4.21065	2.55e-05	0.000221045
17872	Ppp1r15a	3113.22	-1.98238	0.470856	-4.21016	2.55e-05	0.000221411
140742	Sesn1	1525.69	1.86989	0.444207	4.20951	2.56e-05	0.00022193
217069	Trim25	2753.29	-1.83141	0.435176	-4.20843	2.57e-05	0.000222871
11877	Arvcf	1885.25	-1.9105	0.454005	-4.20811	2.58e-05	0.000223071
54610	Tbc1d8	133.328	-2.24714	0.534107	-4.20728	2.58e-05	0.000223771
13497	Drp2	1066.02	1.8229	0.433306	4.20695	2.59e-05	0.000223984
100637	N4bp2l1	99.132	2.42982	0.577632	4.20652	2.59e-05	0.000224289
215303	Camk1g	1526.43	1.8043	0.429017	4.20565	2.6e-05	0.000225034
12847	Copa	17109.4	1.80184	0.428454	4.20545	2.61e-05	0.000225117
215494	Pomgnt2	450.252	-2.1439	0.509878	-4.20473	2.61e-05	0.000225713
13196	Asap1	5516.53	2.13936	0.508812	4.20462	2.62e-05	0.000225713
13008	Csrp2	11108.9	1.95224	0.464523	4.20267	2.64e-05	0.000227548
231042	Nupl2	395.21	-1.94789	0.463551	-4.2021	2.64e-05	0.000227997
21956	Tnnt2	17779.6	-2.17095	0.51691	-4.19986	2.67e-05	0.00023014
11668	Aldh1a1	45.9813	-3.33309	0.793671	-4.19959	2.67e-05	0.000230278
622531	NA	18.8098	-5.50685	1.31131	-4.19949	2.68e-05	0.000230278
241431	Xirp2	459.323	-5.98245	1.42506	-4.19802	2.69e-05	0.000231658
319150	H3c2	43.256	-3.38057	0.80547	-4.19702	2.7e-05	0.000232567
12514	Cd68	92.1391	-2.53076	0.603047	-4.19663	2.71e-05	0.000232841
791318	Gm10125	23.8079	-4.40266	1.04914	-4.19644	2.71e-05	0.000232911
224523	4732491K20Rik	113.067	-2.51855	0.600267	-4.19572	2.72e-05	0.000233534
20684	Sp100	103.554	-2.41087	0.574674	-4.1952	2.73e-05	0.000233948
57255	Cldn13	18.0864	-5.49142	1.30951	-4.19349	2.75e-05	0.000235592
668504	Gm9209	200.634	-2.35135	0.560775	-4.19304	2.75e-05	0.000235946
66503	1810034E14Rik	67.637	-2.71147	0.646956	-4.19113	2.78e-05	0.000237816
73748	Gadl1	13.0317	5.53965	1.32202	4.1903	2.79e-05	0.000238558
14707	Gng5	2693.06	1.96134	0.468103	4.18998	2.79e-05	0.000238774
13829	Dmtn	79.2658	-3.13545	0.748567	-4.1886	2.81e-05	0.000240103
73247	Mrgbp	540.204	-1.96999	0.47055	-4.18657	2.83e-05	0.000242135
56532	Ripk3	335.921	4.93449	1.1791	4.18496	2.85e-05	0.000243725
72780	Rspo3	98.0877	-2.52742	0.604152	-4.18342	2.87e-05	0.000245265
12411	Cbs	70.1977	2.97473	0.711163	4.18291	2.88e-05	0.000245683
54634	Magix	17.8514	-5.47416	1.3106	-4.17685	2.96e-05	0.000252186
58206	Zbtb32	18.0925	-5.47688	1.31167	-4.1755	2.97e-05	0.000253557
100042069	Impdh2-ps	7903.13	-2.07972	0.498355	-4.17317	3e-05	0.000256027
319486	A430057M04Rik	18.5622	-5.47902	1.31448	-4.16821	3.07e-05	0.000261533
18414	Osmr	1827.12	1.97165	0.473071	4.16777	3.08e-05	0.000261902
100503053	Gm14517	17.896	-5.46695	1.31265	-4.16481	3.12e-05	0.000265185
75581	Yipf7	17.6927	-5.46122	1.31173	-4.16339	3.14e-05	0.000266705
77810	A930015D03Rik	263.63	-2.03722	0.48939	-4.16278	3.14e-05	0.000267282
65221	Slc15a3	29.5182	-3.95106	0.949288	-4.16213	3.15e-05	0.000267899
100101807	Fam177a2	673.562	-2.28511	0.549647	-4.15741	3.22e-05	0.000273234
107476	Acaca	3681.7	1.74772	0.420389	4.15739	3.22e-05	0.000273234
110611	Hdlbp	46763.2	1.77228	0.426308	4.15727	3.22e-05	0.000273234
69784	1500009L16Rik	14.4206	5.55462	1.33725	4.15377	3.27e-05	0.000277312
22276	Uros	259.997	-2.15639	0.519712	-4.14919	3.34e-05	0.000282769
217217	Asb16	37.2945	-3.46391	0.835282	-4.14699	3.37e-05	0.000285355
433182	Eno1b	133822	-2.02732	0.489081	-4.14516	3.4e-05	0.000287492
13649	Egfr	1909.85	1.82345	0.440046	4.14378	3.42e-05	0.000289015
229011	Samd10	64.7928	-2.75487	0.664831	-4.14372	3.42e-05	0.000289015
11443	Chrnb1	1438.79	-1.76644	0.426316	-4.14349	3.42e-05	0.000289155
104112	Acly	9442.94	1.75658	0.424117	4.14175	3.45e-05	0.000291211
13167	Dbi	3536.23	1.90648	0.460426	4.14068	3.46e-05	0.000292411
226849	Ppp2r5a	706.954	2.21988	0.536136	4.14052	3.47e-05	0.000292473
277692	Rps19-ps3	213.012	-2.21664	0.535427	-4.13994	3.47e-05	0.000293062
72023	Cyb561d1	284.339	-2.00575	0.48477	-4.13753	3.51e-05	0.000296
320351	Tmem251	153.338	-2.14099	0.517475	-4.13738	3.51e-05	0.000296039
100861900	NA	62.1437	-2.76222	0.668102	-4.13442	3.56e-05	0.000299733
11622	Ahr	1973.37	2.24251	0.542506	4.1336	3.57e-05	0.000300644
18166	Npy1r	58.1527	2.69984	0.653223	4.13311	3.58e-05	0.000301139
105171	Arrdc3	679.661	1.95234	0.473091	4.12677	3.68e-05	0.000309395
11988	Slc7a2	3491.77	1.89772	0.460066	4.12488	3.71e-05	0.000311786
100216534	Snord96a	84.0303	-2.59792	0.629925	-4.12416	3.72e-05	0.000312604
234549	Heatr3	1415.13	-1.8243	0.442421	-4.12345	3.73e-05	0.000313415
21781	Tfdp1	1336.59	1.98777	0.482294	4.12149	3.76e-05	0.000315933
24075	Taf10	3156.36	1.98584	0.481902	4.12083	3.78e-05	0.000316678
20535	Slc4a2	6053.97	-1.81096	0.439545	-4.12009	3.79e-05	0.000317532
67390	Mrm3	950.488	-2.20145	0.534339	-4.11995	3.79e-05	0.000317562
332993	Gm5129	23.0144	-4.34914	1.05576	-4.11944	3.8e-05	0.000318109
68515	Myadml2	26.8013	-4.46283	1.08384	-4.11761	3.83e-05	0.000320473
414115	D330050I16Rik	75.2925	-2.60664	0.63317	-4.11681	3.84e-05	0.000321425
100038416	Gm10643	28.6648	-3.68906	0.896287	-4.11594	3.86e-05	0.000322484
67883	Uxs1	865.424	1.97377	0.479689	4.11468	3.88e-05	0.000324077
56047	Msln	965.661	-2.03155	0.493773	-4.11433	3.88e-05	0.000324404
72599	Pdia5	2198.27	1.86299	0.452881	4.11363	3.89e-05	0.000325234
21809	Tgfb3	11479.5	1.78063	0.433031	4.11203	3.92e-05	0.000327334
69150	Snx4	2288.8	1.82787	0.444775	4.10966	3.96e-05	0.00033054
207495	Baiap2l2	53.9937	2.9144	0.709741	4.10628	4.02e-05	0.000335234
545654	Gm13285	17.1086	-5.40547	1.31715	-4.10392	4.06e-05	0.000338509
12672	Chrm4	102.688	-2.60687	0.635616	-4.10133	4.11e-05	0.000342141
280668	Adam1a	22.7453	-4.32343	1.05424	-4.10098	4.11e-05	0.000342488
17069	Ly6e	200362	-1.96663	0.479654	-4.10009	4.13e-05	0.000343632
234290	BC030500	16.8865	-5.39795	1.3171	-4.09837	4.16e-05	0.00034602
19266	Ptprd	157.324	-2.4387	0.595151	-4.09761	4.17e-05	0.000346982
18762	Prkcz	39.384	3.25266	0.793821	4.09747	4.18e-05	0.000347023
20220	Sap18	5827.43	1.95549	0.477519	4.0951	4.22e-05	0.00035041
226610	Fam78b	34.4037	-3.3556	0.819454	-4.09492	4.22e-05	0.00035051
16909	Lmo2	17.0895	-5.39785	1.3183	-4.09456	4.23e-05	0.000350881
19128	Pros1	1421.82	1.9462	0.475332	4.0944	4.23e-05	0.00035094
319944	Taf2	4161.38	-1.92578	0.470374	-4.09414	4.24e-05	0.000351152
11937	Atp2a1	10857.4	-2.02888	0.495623	-4.0936	4.25e-05	0.000351795
449521	Zfp213	836.319	-2.10004	0.513037	-4.09336	4.25e-05	0.000351986
12121	Bicd1	42.0771	-3.58842	0.876784	-4.0927	4.26e-05	0.000352808
65256	Asb2	1506.01	-2.17991	0.532852	-4.09103	4.29e-05	0.000355185
109361	D730005E14Rik	24.094	-4.38343	1.07162	-4.09047	4.31e-05	0.000355869
235416	Lman1l	132.932	-2.57419	0.629483	-4.08937	4.33e-05	0.000357384
71939	Apol6	314.715	-2.14269	0.524079	-4.08848	4.34e-05	0.000358571
72075	Ogfr	7122.65	-2.06928	0.506171	-4.0881	4.35e-05	0.000358925
22143	Tuba1b	5005.5	1.89176	0.462756	4.08802	4.35e-05	0.000358925
100862257	NA	19262.2	-2.13275	0.521784	-4.08742	4.36e-05	0.000359666
70617	Fam241a	198.707	-2.20748	0.540182	-4.08656	4.38e-05	0.000360832
75751	Ipo4	6790.54	1.7796	0.43573	4.08418	4.42e-05	0.000364367
12511	Cd6	22.5484	-4.3094	1.05558	-4.08247	4.46e-05	0.000366867
15394	Hoxa1	173.451	2.07976	0.509512	4.08187	4.47e-05	0.000367634
[truncated: 25,180 more rows]

## Sheet: Baf250A DESeq2 downregulated
GeneID	Symbol	BaseMean	log2(FC)	StdErr	Wald	p-value	p-adj
79459	Aldoart2	11857.6	-13.7127	0.946341	-14.4903	1.4e-47	6.96e-45
75030	4930503E24Rik	5646.59	-12.7673	0.970586	-13.1543	1.61e-39	4.2e-37
239760	Ndufa11b	4373.4	-12.4643	0.976089	-12.7696	2.42e-37	5.25e-35
353204	Aldoart1	36888.1	-12.1693	0.573681	-21.2126	7.3e-100	1.2e-95
320769	Prdx6b	2926.33	-11.9699	0.988237	-12.1124	9.08e-34	1.42e-31
70550	5730416F02Rik	2205.76	-11.6003	1.00092	-11.5896	4.65e-31	5.84e-29
434050	Gm5576	2203.42	-11.5896	1.00248	-11.5609	6.5e-31	8.1e-29
382823	Atp5c1-ps	2132.64	-11.5626	1.00142	-11.5462	7.72e-31	9.4e-29
227885	Gm13498	7848.1	-11.3567	0.654666	-17.3473	2.07e-67	3.4e-64
14380	G6pd2	1736.38	-11.346	1.00239	-11.3189	1.06e-29	1.2e-27
631331	NA	5742.46	-11.2859	0.730084	-15.4584	6.63e-54	5.74e-51
19428	Rasl2-9	1317.34	-10.9834	1.01603	-10.8102	3.08e-27	2.8e-25
241593	Pin1rt1	1351.32	-10.9391	1.02774	-10.6439	1.86e-26	1.6e-24
624662	Gm6517	14406.8	-10.7786	0.534782	-20.1551	2.43e-90	9.98e-87
71182	4933417G07Rik	1140.47	-10.7713	1.02727	-10.4853	1.01e-25	8.26e-24
622568	Gm6334	1073.14	-10.6823	1.03197	-10.3513	4.13e-25	3.28e-23
625409	Gm6581	2267.3	-10.6599	0.807963	-13.1935	9.56e-40	2.58e-37
667558	Gm8702	791.397	-10.3626	1.03457	-10.0164	1.29e-23	9.2e-22
24110	Usp18	5096.82	-10.3498	0.678919	-15.2445	1.79e-52	1.34e-49
15959	Ifit3	21011.6	-10.2498	0.512266	-20.0088	4.62e-89	1.52e-85
331392	Gm5124	707.354	-10.2235	1.03934	-9.83654	7.84e-23	5.2e-21
668448	NA	744.012	-10.2197	1.04866	-9.74547	1.93e-22	1.23e-20
667518	Gm8680	14677.8	-10.2169	0.560065	-18.2423	2.38e-74	6.53e-71
434168	Gm5590	715.633	-10.2151	1.04279	-9.79593	1.17e-22	7.65e-21
21822	Tgtp1	681.765	-10.1767	1.04113	-9.77468	1.45e-22	9.29e-21
93695	Gpnmb	608.603	-10.0272	1.04762	-9.57143	1.05e-21	6.33e-20
668137	Eif4a3l1	611.493	-9.98088	1.05651	-9.44699	3.49e-21	2.01e-19
114676	4930519F09Rik	586.194	-9.96719	1.05174	-9.4769	2.62e-21	1.53e-19
77633	4930594C11Rik	603.377	-9.94267	1.06098	-9.37121	7.17e-21	4.05e-19
246728	Oas2	1254.21	-9.90009	0.80583	-12.2856	1.08e-34	1.89e-32
628898	Gm6929	560.409	-9.88762	1.05796	-9.34593	9.11e-21	5.1e-19
319192	H2ac19	2050.4	-9.8725	0.745943	-13.2349	5.51e-40	1.51e-37
637957	NA	529.425	-9.8258	1.05892	-9.27907	1.71e-20	9.47e-19
666259	NA	505.949	-9.76961	1.061	-9.20791	3.33e-20	1.79e-18
622657	NA	507.599	-9.76684	1.06205	-9.19623	3.71e-20	1.99e-18
246727	Oas3	1845.3	-9.75326	0.7411	-13.1605	1.48e-39	3.93e-37
620966	Gm6194	1125.08	-9.7152	0.825435	-11.7698	5.59e-32	7.35e-30
100568459	Bc1	30753.5	-9.70994	0.463507	-20.9488	1.92e-97	1.58e-93
666668	Gm8225	1039.64	-9.5798	0.838326	-11.4273	3.05e-30	3.59e-28
100862258	Gm21596	696.667	-9.55941	0.905831	-10.5532	4.91e-26	4.14e-24
19842	Rnu1a1	406.139	-9.52755	1.066	-8.93763	3.98e-19	1.99e-17
12869	Cox8b	1029.26	-9.50071	0.862338	-11.0174	3.15e-28	3.07e-26
669393	Gm9457	2018.41	-9.49724	0.66293	-14.3262	1.5e-46	6.68e-44
17681	Msc	387.42	-9.42272	1.07651	-8.753	2.08e-18	9.65e-17
623672	Gm6444	3021.73	-9.37635	0.658895	-14.2304	5.93e-46	2.57e-43
246730	Oas1a	3240.71	-9.33224	1.27065	-7.34446	2.07e-13	5.9e-12
382099	Gm5161	350.544	-9.3098	1.07947	-8.62439	6.44e-18	2.86e-16
100042584	Gm16523	347.857	-9.26788	1.08562	-8.53692	1.38e-17	5.81e-16
64833	Acot10	1225.57	-9.26253	0.710972	-13.028	8.48e-39	2.08e-36
100042786	Gm16381	318.093	-9.20851	1.08092	-8.51915	1.61e-17	6.71e-16
100502686	NA	312.762	-9.19935	1.07968	-8.52043	1.59e-17	6.65e-16
22172	Tyms-ps	721.898	-9.16271	0.819603	-11.1794	5.14e-29	5.39e-27
71832	Csl	4040.97	-9.16172	0.527067	-17.3825	1.12e-67	2.05e-64
278676	AY358078	282.588	-9.07094	1.08535	-8.35761	6.4e-17	2.55e-15
668773	Gm9349	1100.24	-9.05576	0.743001	-12.1881	3.6e-34	5.92e-32
621381	Gm6222	1092.59	-9.0243	0.757449	-11.9141	1e-32	1.42e-30
17857	Mx1	271.967	-9.01924	1.08809	-8.28905	1.14e-16	4.41e-15
624710	Gm6524	270.641	-9.01688	1.08773	-8.28963	1.14e-16	4.4e-15
622178	NA	282.782	-9.0058	1.09717	-8.20822	2.24e-16	8.49e-15
624855	Cks1brt	272.131	-8.99755	1.0921	-8.23874	1.74e-16	6.63e-15
18053	Ngfr	259.828	-8.93931	1.0947	-8.166	3.19e-16	1.18e-14
238074	Gm4928	1298.19	-8.91091	0.65467	-13.6113	3.43e-42	1.15e-39
100038358	Gm10857	255.25	-8.90651	1.09758	-8.11466	4.87e-16	1.78e-14
74482	Ifitm7	249.162	-8.86539	1.10089	-8.05291	8.09e-16	2.87e-14
100042025	Gapdh-ps15	6776.74	-8.79832	0.505043	-17.4209	5.72e-68	1.18e-64
625347	Gm6578	224.495	-8.78269	1.09812	-7.99791	1.27e-15	4.43e-14
22422	Wnt7b	2197.3	-8.78206	0.600427	-14.6264	1.91e-48	1.08e-45
100039719	NA	228.074	-8.77386	1.10238	-7.95902	1.73e-15	5.98e-14
99899	Ifi44	2184.5	-8.75332	0.615789	-14.2148	7.42e-46	3.13e-43
100862072	Gm21451	690.697	-8.73212	0.776859	-11.2403	2.59e-29	2.78e-27
433287	Gm15455	1143.63	-8.71095	0.671673	-12.969	1.83e-38	4.44e-36
23960	Oas1g	1699.99	-8.69592	1.29132	-6.73415	1.65e-11	3.89e-10
665820	NA	213.701	-8.67134	1.1099	-7.81269	5.6e-15	1.85e-13
620248	NA	18422.1	-8.65667	0.529427	-16.351	4.28e-60	5.41e-57
110557	H2-Q6	212.906	-8.63152	1.11647	-7.73107	1.07e-14	3.43e-13
100504524	Cisd3b	1268.71	-8.62088	0.68775	-12.5349	4.81e-36	9.42e-34
622708	Gm6345	193.552	-8.56144	1.11308	-7.69168	1.45e-14	4.58e-13
19858	Snord3b1	185.254	-8.49979	1.11689	-7.61023	2.74e-14	8.56e-13
78552	E130201H02Rik	436.869	-8.47968	0.836473	-10.1374	3.77e-24	2.83e-22
319161	H4c18	318.851	-8.43998	0.959977	-8.79185	1.47e-18	6.93e-17
100503571	NA	1315.67	-8.43618	0.621634	-13.571	5.95e-42	1.96e-39
621542	NA	169.232	-8.41683	1.11673	-7.537	4.81e-14	1.48e-12
546723	Ppp1r2-ps3	169.329	-8.41152	1.11802	-7.52362	5.33e-14	1.63e-12
666919	Gm8363	165.105	-8.35563	1.12376	-7.4354	1.04e-13	3.12e-12
667253	NA	169.826	-8.34524	1.13077	-7.38012	1.58e-13	4.61e-12
100039304	NA	393.91	-8.33351	0.842524	-9.89113	4.55e-23	3.1e-21
668436	Gm9169	858.694	-8.32716	0.671232	-12.4058	2.43e-35	4.6e-33
100217422	Snord13	159.226	-8.30937	1.12612	-7.37877	1.6e-13	4.65e-12
619973	Gm12538	862.371	-8.30848	0.683795	-12.1505	5.7e-34	9.19e-32
19848	Rnu2-10	154.446	-8.25908	1.1302	-7.30761	2.72e-13	7.69e-12
100503192	NA	2324.74	-8.20588	0.569177	-14.4171	4.04e-47	1.95e-44
625785	Gm6623	149.505	-8.16521	1.14233	-7.14787	8.81e-13	2.41e-11
665463	Rps12-ps12	145.469	-8.15733	1.13879	-7.16314	7.88e-13	2.17e-11
319154	H3c13	138.62	-8.11443	1.1386	-7.12665	1.03e-12	2.8e-11
18459	Pabpc2	132.14	-8.11168	1.13122	-7.17072	7.46e-13	2.06e-11
665611	Rps12-ps14	141.666	-8.09024	1.14661	-7.05582	1.72e-12	4.55e-11
545062	Gm5802	337.065	-8.08899	0.858402	-9.42332	4.37e-21	2.5e-19
545531	Gm5848	736.747	-8.08132	0.696069	-11.6099	3.67e-31	4.68e-29
667631	NA	535.211	-8.07805	0.757055	-10.6704	1.4e-26	1.23e-24
638580	Gm7244	130.831	-8.07033	1.13704	-7.09769	1.27e-12	3.42e-11
621312	Gm6211	130.545	-8.04113	1.14205	-7.04099	1.91e-12	5.04e-11
434843	Rps12-ps11	133.598	-8.02868	1.14815	-6.9927	2.7e-12	7.02e-11
18040	Nefm	1230.53	-7.99465	0.592009	-13.5043	1.48e-41	4.76e-39
665579	Rps12-ps13	132.004	-7.99349	1.15257	-6.93538	4.05e-12	1.03e-10
665137	NA	311.649	-7.9703	0.870178	-9.15939	5.22e-20	2.78e-18
667370	Ifit3b	6683.37	-7.94736	1.296	-6.13224	8.67e-10	1.64e-08
667686	Gm8762	843.391	-7.94446	0.651812	-12.1883	3.59e-34	5.92e-32
100504632	Gm11478	72988.6	-7.93839	0.506418	-15.6756	2.22e-55	2.44e-52
22169	Cmpk2	289.253	-7.92547	0.845234	-9.37665	6.81e-21	3.86e-19
70001	1700028B04Rik	113.697	-7.88001	1.14873	-6.85974	6.9e-12	1.7e-10
433968	Gm5566	3173.13	-7.87606	0.594496	-13.2483	4.62e-40	1.29e-37
408028	Arhgap20os	111.52	-7.86181	1.14888	-6.84301	7.75e-12	1.9e-10
665964	Uba52-ps	2548.79	-7.84213	0.590856	-13.2725	3.34e-40	9.48e-38
433874	Gm5553	108.13	-7.83088	1.14948	-6.81255	9.59e-12	2.31e-10
231655	Oasl1	612.09	-7.80825	0.706898	-11.0458	2.3e-28	2.28e-26
100040972	Tceal7	270.83	-7.78541	0.873993	-8.90786	5.2e-19	2.57e-17
58185	Rsad2	408.117	-7.74622	0.739917	-10.469	1.2e-25	9.76e-24
621697	Rpl32l	10722.6	-7.7126	0.494951	-15.5826	9.56e-55	9.26e-52
17476	Mpeg1	95.2125	-7.68553	1.15566	-6.65032	2.92e-11	6.68e-10
100039503	Gm2274	318.798	-7.67168	0.798404	-9.60877	7.34e-22	4.49e-20
19859	Snord3b2	94.5635	-7.66411	1.15821	-6.61719	3.66e-11	8.28e-10
17858	Mx2	957.993	-7.66373	0.574155	-13.3478	1.22e-40	3.65e-38
17884	Myh4	309.162	-7.64621	0.790537	-9.67218	3.96e-22	2.45e-20
626009	Gm6644	13390.1	-7.63548	0.498668	-15.3117	6.38e-53	5e-50
16542	Kdr	89.6388	-7.59888	1.16191	-6.53999	6.15e-11	1.34e-09
66039	Tmem254a	87.7457	-7.58077	1.1614	-6.52729	6.7e-11	1.45e-09
100504611	NA	86.9338	-7.58017	1.16013	-6.53387	6.41e-11	1.4e-09
15957	Ifit1	4336.35	-7.56964	0.535546	-14.1344	2.33e-45	9.58e-43
623174	Rpl34-ps2	219.918	-7.54246	0.863656	-8.73318	2.48e-18	1.13e-16
100038992	Gm2001	357.317	-7.53473	0.752996	-10.0063	1.43e-23	1.01e-21
384622	Gm5331	216.018	-7.50371	0.867233	-8.65247	5.04e-18	2.26e-16
100039257	Tmem254b	82.4956	-7.49683	1.16689	-6.42464	1.32e-10	2.76e-09
234311	Ddx60	212.015	-7.48871	0.863918	-8.66831	4.39e-18	1.97e-16
226691	Ifi207	930.153	-7.47314	0.607128	-12.309	8.1e-35	1.48e-32
100044526	Gm17764	210.687	-7.47061	0.871597	-8.57117	1.02e-17	4.41e-16
19860	Snord3b3	81.8097	-7.46099	1.17217	-6.36508	1.95e-10	4e-09
100504090	NA	605.221	-7.45197	0.676618	-11.0136	3.29e-28	3.18e-26
100043882	NA	1398.53	-7.45095	0.615625	-12.1031	1.02e-33	1.55e-31
330256	Gm20559	780.819	-7.44639	0.615143	-12.1051	9.92e-34	1.53e-31
100862206	Gm21559	203.391	-7.42731	0.867215	-8.56455	1.09e-17	4.66e-16
625995	Gm6642	78.5469	-7.42606	1.17205	-6.33598	2.36e-10	4.78e-09
67552	Macroh2a3	199.84	-7.42551	0.861493	-8.61935	6.73e-18	2.98e-16
19861	Snord3b4	77.4741	-7.4095	1.17289	-6.31731	2.66e-10	5.38e-09
668779	Gm9354	198.161	-7.40905	0.860629	-8.60888	7.38e-18	3.25e-16
100042547	Gm3897	1490.31	-7.40792	0.551127	-13.4414	3.46e-41	1.07e-38
634834	Gm11821	76.777	-7.40556	1.17254	-6.31583	2.69e-10	5.42e-09
100043507	Gng5-ps	779.141	-7.36623	0.584982	-12.5922	2.33e-36	4.62e-34
20556	Slfn2	968.05	-7.36591	0.664547	-11.0841	1.5e-28	1.52e-26
624262	Gm6489	76.2105	-7.36393	1.17868	-6.24759	4.17e-10	8.23e-09
668205	Gm9045	75.8697	-7.34319	1.18244	-6.21018	5.29e-10	1.03e-08
100039731	Gm10051	9489.46	-7.34204	0.527696	-13.9134	5.25e-44	1.88e-41
72058	Igsf5	415.523	-7.32981	0.674587	-10.8656	1.68e-27	1.56e-25
623286	Ndufs6b	1105.11	-7.29357	0.577533	-12.6288	1.46e-36	2.97e-34
68460	Dhrs7c	70.802	-7.29128	1.1803	-6.1775	6.51e-10	1.25e-08
667114	Gm8465	74.2041	-7.28296	1.18936	-6.1234	9.16e-10	1.73e-08
545652	Gm13275	68.9169	-7.27603	1.17883	-6.17225	6.73e-10	1.29e-08
240327	Gm4951	73.1338	-7.25932	1.19212	-6.0894	1.13e-09	2.11e-08
625603	Gm6607	67.8441	-7.25659	1.17993	-6.15003	7.75e-10	1.48e-08
667203	Gm8512	68.4785	-7.24782	1.18301	-6.12659	8.98e-10	1.7e-08
546643	Ly6a2	71.3537	-7.2318	1.19255	-6.06416	1.33e-09	2.44e-08
100042023	Gm10193	481.814	-7.20215	0.631316	-11.4081	3.81e-30	4.44e-28
621961	Anp32b-ps1	2982.51	-7.1834	0.494759	-14.519	9.19e-48	4.87e-45
631323	Gm12250	63.3497	-7.17386	1.18443	-6.05679	1.39e-09	2.55e-08
240328	F830016B08Rik	65.4137	-7.17311	1.19017	-6.02698	1.67e-09	3.04e-08
19215	Ptgds	65.9452	-7.16226	1.19286	-6.00428	1.92e-09	3.47e-08
56522	Papolb	169.784	-7.12341	0.906843	-7.85517	3.99e-15	1.33e-13
20753	Sprr1a	2250.28	-7.1134	0.575687	-12.3564	4.5e-35	8.32e-33
100038882	Isg15	17170.3	-7.09369	0.505783	-14.0252	1.09e-44	4.09e-42
15267	H2ac18	2501.86	-7.09182	0.556235	-12.7497	3.13e-37	6.69e-35
233637	Gm4887	481.399	-7.08707	0.724361	-9.78389	1.32e-22	8.58e-21
100040416	Rpl13-ps6	7404.33	-7.08517	0.530146	-13.3646	9.74e-41	2.97e-38
625421	C230062I16Rik	34140	-7.08338	0.485235	-14.5978	2.9e-48	1.59e-45
67690	Prss37	58.9886	-7.08094	1.19044	-5.94816	2.71e-09	4.81e-08
320332	H4f16	158.565	-7.06203	0.88982	-7.93647	2.08e-15	7.1e-14
74558	Gvin1	411.646	-7.0562	0.718736	-9.81751	9.47e-23	6.23e-21
665562	Rpl31-ps12	809.689	-7.03952	0.572442	-12.2973	9.36e-35	1.69e-32
97122	H4c14	152.207	-7.02875	0.885421	-7.93832	2.05e-15	7.01e-14
433297	Gm5526	12034.8	-7.02391	0.499718	-14.0558	7.1e-45	2.72e-42
544791	Myh13	434.918	-7.01418	0.665895	-10.5335	6.06e-26	5.08e-24
546957	Gm20749	55.986	-7.00765	1.19595	-5.8595	4.64e-09	7.96e-08
209488	Hsh2d	57.9783	-7.00713	1.20121	-5.83338	5.43e-09	9.22e-08
100503362	Rps12-ps26	55.675	-6.99319	1.19786	-5.83809	5.28e-09	8.98e-08
100303732	Zfp967	59.2117	-6.99163	1.20819	-5.78686	7.17e-09	1.19e-07
100042740	Rpl31-ps9	1313.65	-6.99031	0.511686	-13.6613	1.73e-42	5.92e-40
17381	Mmp12	55.453	-6.97636	1.20047	-5.81137	6.2e-09	1.05e-07
100503626	NA	54.9059	-6.95487	1.20235	-5.7844	7.28e-09	1.21e-07
100038496	Gm10655	100.074	-6.92849	1.01039	-6.85728	7.02e-12	1.73e-10
21683	Tecta	52.7739	-6.91507	1.20407	-5.74308	9.3e-09	1.51e-07
667847	NA	3387.8	-6.89812	0.532448	-12.9555	2.19e-38	5.22e-36
18039	Nefl	1556.53	-6.88626	0.491425	-14.0128	1.3e-44	4.76e-42
67464	Entpd4	343.453	-6.86699	0.678096	-10.1269	4.2e-24	3.13e-22
319786	B930059L03Rik	50.3418	-6.86413	1.20566	-5.69324	1.25e-08	1.99e-07
100504187	Gm13392	848.857	-6.86216	0.637425	-10.7654	5.01e-27	4.48e-25
625342	Gm13315	49.6241	-6.81731	1.21208	-5.62447	1.86e-08	2.88e-07
234072	Adprhl1	49.586	-6.80756	1.21377	-5.60863	2.04e-08	3.13e-07
269437	Plch1	48.6794	-6.78504	1.21582	-5.58061	2.4e-08	3.63e-07
384275	Gm5297	4158.95	-6.77355	0.471275	-14.3728	7.67e-47	3.6e-44
665522	Rps12-ps15	148.909	-6.76559	1.33655	-5.06197	4.15e-07	5.07e-06
668208	Gm13288	46.8882	-6.76524	1.21298	-5.57736	2.44e-08	3.69e-07
621837	NA	3167.08	-6.75904	0.506469	-13.3454	1.26e-40	3.7e-38
433806	Chchd2-ps	2218.69	-6.75452	0.506629	-13.3323	1.5e-40	4.34e-38
239739	Lamp3	199.51	-6.75351	0.760056	-8.88555	6.36e-19	3.1e-17
100861827	NA	47.2118	-6.74772	1.21727	-5.54333	2.97e-08	4.4e-07
667510	Gm8675	207.842	-6.74069	0.80372	-8.38686	4.99e-17	2e-15
100041294	Supt4b	1228.28	-6.73739	0.583014	-11.5561	6.87e-31	8.5e-29
545651	Gm13278	45.2633	-6.73425	1.2134	-5.5499	2.86e-08	4.25e-07
100041230	H4c17	289.627	-6.73253	0.756157	-8.90362	5.41e-19	2.66e-17
100043338	Gm4374	121.476	-6.73075	0.891481	-7.55008	4.35e-14	1.34e-12
627782	Gm6787	1438.4	-6.72764	1.31049	-5.13369	2.84e-07	3.58e-06
66106	Smpx	196.762	-6.72408	0.770917	-8.72218	2.73e-18	1.25e-16
667952	Gm8894	3987.37	-6.72292	0.525064	-12.804	1.56e-37	3.42e-35
100861705	Gm21152	44.8764	-6.71488	1.21599	-5.52213	3.35e-08	4.93e-07
546638	Ube2d4	44.3046	-6.69732	1.21688	-5.50367	3.72e-08	5.45e-07
629595	Gm6988	1798.08	-6.69711	0.562567	-11.9045	1.12e-32	1.56e-30
16826	Ldb2	44.6544	-6.69537	1.219	-5.49251	3.96e-08	5.79e-07
236749	Tesl1	188.927	-6.68693	0.755337	-8.85292	8.53e-19	4.13e-17
100316690	Mir1932	44.7487	-6.6793	1.2217	-5.46721	4.57e-08	6.59e-07
170658	Ndufs5-ps	1509.62	-6.67735	0.521332	-12.8082	1.47e-37	3.32e-35
100043915	Gm4724	44.5212	-6.66985	1.22343	-5.45176	4.99e-08	7.13e-07
16728	L1cam	971.732	-6.66837	0.50893	-13.1027	3.18e-39	8.04e-37
100043871	Gm4701	43.3649	-6.65578	1.22127	-5.4499	5.04e-08	7.2e-07
18996	Pou4f1	42.4321	-6.65057	1.21908	-5.45542	4.89e-08	6.99e-07
17329	Cxcl9	194.139	-6.65001	0.799183	-8.32101	8.72e-17	3.42e-15
100041120	Gm3150	1037.66	-6.64602	0.518985	-12.8058	1.52e-37	3.38e-35
668714	Gm9315	117.746	-6.6386	0.91216	-7.27789	3.39e-13	9.53e-12
19850	Snord3a	44.1962	-6.63763	1.2275	-5.40745	6.39e-08	9e-07
667350	Gm8587	974.58	-6.63123	0.548994	-12.0789	1.37e-33	2.06e-31
73385	Fam177a	599.353	-6.62751	0.556356	-11.9124	1.02e-32	1.43e-30
100043039	Gm4184	608.855	-6.62269	0.588386	-11.2557	2.17e-29	2.38e-27
545649	Gm13276	42.165	-6.6108	1.2253	-5.39523	6.84e-08	9.58e-07
76507	Aoc1	41.3531	-6.60873	1.22317	-5.40295	6.56e-08	9.21e-07
70948	Wdr20rt	40.769	-6.59365	1.22374	-5.38813	7.12e-08	9.92e-07
665635	Gm14486	179.612	-6.58385	0.778595	-8.45607	2.77e-17	1.13e-15
12994	Csn3	39.6706	-6.56179	1.22536	-5.35499	8.56e-08	1.18e-06
100043674	Rbx1-ps	3071.9	-6.55518	0.515841	-12.7077	5.36e-37	1.13e-34
666351	Gm13232	72.2768	-6.5392	1.01463	-6.4449	1.16e-10	2.45e-09
100042856	Gvin2	452.825	-6.53503	0.660915	-9.88786	4.7e-23	3.19e-21
110957	D1Pas1	156.463	-6.52543	1.36224	-4.79023	1.67e-06	1.83e-05
668209	Gm9046	40.4584	-6.51567	1.23752	-5.26511	1.4e-07	1.87e-06
58203	Zbp1	3248.21	-6.49126	0.547195	-11.8628	1.85e-32	2.51e-30
100033459	Ifi208	37.6073	-6.49074	1.23041	-5.27528	1.33e-07	1.77e-06
97418	Rnu5g	39.143	-6.46018	1.24183	-5.20215	1.97e-07	2.55e-06
626048	Rps12-ps16	147.195	-6.45225	1.36576	-4.72428	2.31e-06	2.47e-05
12738	Cldn2	163.722	-6.44105	0.791481	-8.13798	4.02e-16	1.48e-14
100039826	NA	713.21	-6.43666	0.543281	-11.8478	2.21e-32	2.96e-30
72224	1700001J11Rik	37.0873	-6.42681	1.24076	-5.17973	2.22e-07	2.85e-06
667537	Gm8692	1478.57	-6.42154	0.559571	-11.4758	1.75e-30	2.1e-28
243083	Tmprss11f	39.0746	-6.4205	1.24983	-5.1371	2.79e-07	3.52e-06
14181	Fgfbp1	35.43	-6.41052	1.23646	-5.18459	2.16e-07	2.79e-06
54123	Irf7	10496.8	-6.40541	0.50428	-12.7021	5.76e-37	1.2e-34
56471	Stmn4	1008.2	-6.40192	1.29517	-4.94293	7.7e-07	9e-06
625253	Gm6568	35.7985	-6.39031	1.24216	-5.14451	2.68e-07	3.4e-06
630499	H2-K2	591.381	-6.38166	0.626151	-10.1919	2.16e-24	1.64e-22
622283	Mir1a-1hg	35.493	-6.37504	1.24293	-5.12904	2.91e-07	3.66e-06
234479	Gm4890	34.3823	-6.3695	1.23939	-5.13923	2.76e-07	3.49e-06
18232	Nxph2	35.7543	-6.34995	1.24958	-5.08165	3.74e-07	4.62e-06
632352	Gm7085	34.1732	-6.34312	1.24385	-5.09958	3.4e-07	4.22e-06
244091	Fsd2	33.4873	-6.3361	1.2417	-5.10274	3.35e-07	4.16e-06
666377	Gm8069	670.313	-6.32673	0.573566	-11.0305	2.72e-28	2.67e-26
20646	Snrpn	33.9821	-6.3264	1.24546	-5.07957	3.78e-07	4.67e-06
209086	Samd9l	2113.88	-6.311	1.21069	-5.21274	1.86e-07	2.43e-06
319942	A530016L24Rik	33.6773	-6.2919	1.25045	-5.03172	4.86e-07	5.88e-06
18811	Prl2c2	60.3356	-6.29144	1.02859	-6.11658	9.56e-10	1.8e-08
664619	4921533I20Rik	32.7132	-6.27899	1.24929	-5.02603	5.01e-07	6.03e-06
434460	Rps15a-ps2	32.0463	-6.27756	1.24609	-5.03781	4.71e-07	5.7e-06
319159	H4c11	32.5411	-6.27532	1.2485	-5.0263	5e-07	6.03e-06
622335	Gm6314	318.525	-6.27346	0.686929	-9.13262	6.69e-20	3.55e-18
666474	Gm13167	87.3869	-6.27265	0.913818	-6.86422	6.69e-12	1.65e-10
76071	Jakmip1	34.2675	-6.27024	1.25692	-4.98858	6.08e-07	7.25e-06
626578	Gbp10	254.048	-6.26254	0.678852	-9.22519	2.83e-20	1.54e-18
78906	Misp	32.5346	-6.25104	1.25289	-4.9893	6.06e-07	7.22e-06
231148	Ablim2	32.1665	-6.2415	1.25298	-4.98131	6.32e-07	7.5e-06
546387	Gm5946	116.652	-6.23696	1.37383	-4.53984	5.63e-06	5.58e-05
68701	Ppp1r27	31.6777	-6.23613	1.25176	-4.9819	6.3e-07	7.49e-06
100039422	Gm2225	3030.33	-6.22994	0.512529	-12.1553	5.38e-34	8.76e-32
18089	Nkx2-3	30.7319	-6.20863	1.25244	-4.95723	7.15e-07	8.44e-06
100862223	Gm21571	146.89	-6.20557	1.38661	-4.47536	7.63e-06	7.37e-05
20307	Ccl8	577.808	-6.20519	0.552295	-11.2353	2.74e-29	2.92e-27
100043240	Gm15583	85.7624	-6.20115	0.938712	-6.60602	3.95e-11	8.91e-10
171285	Havcr2	30.3641	-6.19614	1.25346	-4.94325	7.68e-07	9e-06
100503117	2010010A06Rik	30.8651	-6.18973	1.25647	-4.92629	8.38e-07	9.76e-06
100861819	NA	30.1162	-6.18209	1.25438	-4.9284	8.29e-07	9.67e-06
23961	Oas1b	392.514	-6.1744	0.612696	-10.0774	6.95e-24	5.13e-22
18812	Prl2c3	54.9012	-6.16931	1.03296	-5.97247	2.34e-09	4.18e-08
69386	H4c8	361.424	-6.16674	0.707111	-8.72104	2.76e-18	1.26e-16
434401	Gm5616	783.537	-6.16146	0.51196	-12.035	2.33e-33	3.38e-31
668216	Gm9049	82.4294	-6.15192	0.938514	-6.55496	5.57e-11	1.23e-09
100502779	Gm12356	30.5412	-6.13851	1.26426	-4.85541	1.2e-06	1.36e-05
402773	D030018L15Rik	29.6152	-6.13648	1.26106	-4.86611	1.14e-06	1.29e-05
104307	Rnu12	30.503	-6.11661	1.26804	-4.82367	1.41e-06	1.57e-05
100503949	Zfp965	29.0693	-6.11074	1.2631	-4.83788	1.31e-06	1.48e-05
14432	Gap43	1621.76	-6.10559	0.468147	-13.042	7.05e-39	1.76e-36
100503334	NA	29.4874	-6.10287	1.26572	-4.82164	1.42e-06	1.59e-05
436583	Snora74a	29.7476	-6.09069	1.26917	-4.79896	1.59e-06	1.76e-05
434693	Mrto4-ps2	915.872	-6.07992	0.562086	-10.8167	2.87e-27	2.62e-25
20210	Saa3	2010.66	-6.07534	0.55643	-10.9184	9.41e-28	8.85e-26
667013	Gm14730	27.5962	-6.07239	1.26229	-4.8106	1.5e-06	1.67e-05
353373	Rnu11	28.294	-6.06423	1.26687	-4.78677	1.69e-06	1.86e-05
235086	Igsf9b	27.9583	-6.06325	1.26617	-4.78865	1.68e-06	1.84e-05
545647	Gm13289	27.3547	-6.05693	1.26353	-4.79368	1.64e-06	1.8e-05
100504640	Gm16089	1186.84	-6.04731	0.479281	-12.6175	1.69e-36	3.39e-34
234779	Plcg2	308.525	-6.04356	0.620239	-9.74392	1.96e-22	1.24e-20
243937	Zfp536	27.7679	-6.03796	1.26992	-4.7546	1.99e-06	2.16e-05
16197	Il7r	27.1647	-6.02764	1.26855	-4.75161	2.02e-06	2.19e-05
668896	Spcs2-ps	711.684	-6.0246	0.509635	-11.8214	3.03e-32	4.01e-30
320297	A830009L08Rik	190.051	-6.0197	0.707818	-8.50459	1.82e-17	7.57e-16
100862004	NA	1269.1	-6.01869	0.49614	-12.131	7.23e-34	1.16e-31
241431	Xirp2	459.323	-5.98245	1.42506	-4.19802	2.69e-05	0.000231658
666926	Gm8369	25.8187	-5.98004	1.26977	-4.70954	2.48e-06	2.64e-05
11815	Apod	161.938	-5.97256	0.731961	-8.15967	3.36e-16	1.24e-14
545646	Gm13290	25.647	-5.96897	1.27045	-4.6983	2.62e-06	2.78e-05
243302	Gm4963	683.267	-5.95373	0.527212	-11.2929	1.42e-29	1.6e-27
100038969	Rps12-ps18	119.238	-5.95358	1.39895	-4.25574	2.08e-05	0.000183976
20128	Trim30a	383.509	-5.95099	0.621779	-9.57091	1.06e-21	6.34e-20
723823	Mir219a-1	25.0694	-5.94347	1.27198	-4.67263	2.97e-06	3.13e-05
16415	Itgb2l	26.3459	-5.93285	1.28171	-4.62887	3.68e-06	3.82e-05
100043002	Llph-ps2	459.975	-5.93029	0.565024	-10.4956	9.05e-26	7.48e-24
100040682	Esd-ps	801.982	-5.93022	0.518292	-11.4419	2.58e-30	3.06e-28
667597	BC023105	91.4488	-5.91673	0.869996	-6.80087	1.04e-11	2.49e-10
100043381	Gm14308	25.3364	-5.91465	1.27942	-4.62291	3.78e-06	3.92e-05
75986	Agmat	25.4944	-5.91278	1.27966	-4.62058	3.83e-06	3.96e-05
100504071	Gm20044	24.3331	-5.90484	1.27493	-4.6315	3.63e-06	3.78e-05
12487	Cd28	242.748	-5.90467	0.677947	-8.70963	3.05e-18	1.38e-16
667754	Ces2d-ps	24.6566	-5.90124	1.27717	-4.62056	3.83e-06	3.96e-05
17392	Mmp3	66.5192	-5.90031	0.927729	-6.35995	2.02e-10	4.12e-09
625631	Bloc1s2-ps	662.652	-5.89865	0.542595	-10.8712	1.58e-27	1.48e-25
170738	Kcnh7	25.4127	-5.87789	1.28662	-4.56849	4.91e-06	4.96e-05
68800	Prr32	23.7554	-5.87062	1.27793	-4.59384	4.35e-06	4.45e-05
665005	Gm7444	24.6509	-5.86803	1.28409	-4.56979	4.88e-06	4.94e-05
15061	Ifi44l	23.7238	-5.86291	1.27929	-4.58294	4.58e-06	4.65e-05
666514	Gm13160	65.5856	-5.86099	0.937844	-6.24943	4.12e-10	8.15e-09
621893	H2ac21	24.4914	-5.85764	1.28405	-4.56186	5.07e-06	5.1e-05
319158	H4c9	401.285	-5.85564	0.610267	-9.59522	8.37e-22	5.06e-20
665825	NA	3462.45	-5.84588	0.488083	-11.9772	4.68e-33	6.69e-31
100504140	4930412M03Rik	23.9138	-5.8431	1.28341	-4.5528	5.29e-06	5.3e-05
21647	Tcte3	23.1587	-5.83291	1.28134	-4.55219	5.31e-06	5.31e-05
70129	Slc44a4	23.6852	-5.83124	1.28423	-4.54066	5.61e-06	5.57e-05
667276	Gm8550	23.2858	-5.83118	1.28257	-4.5465	5.45e-06	5.44e-05
26904	Sh2d1b1	23.406	-5.8258	1.28361	-4.53861	5.66e-06	5.61e-05
74399	Duxf3	24.0153	-5.82359	1.28746	-4.5233	6.09e-06	6e-05
100502914	Gm19451	22.9237	-5.82283	1.28153	-4.54365	5.53e-06	5.51e-05
622473	Ripply1	130.718	-5.82197	0.814266	-7.14996	8.68e-13	2.38e-11
100036768	Gm11696	23.1267	-5.81845	1.28332	-4.53389	5.79e-06	5.73e-05
108176	Npm3-ps1	1495.43	-5.81614	0.548316	-10.6073	2.76e-26	2.35e-24
100526796	Cahm	42.4522	-5.81006	1.05677	-5.49797	3.84e-08	5.62e-07
100503055	NA	251.82	-5.80688	0.680922	-8.52797	1.49e-17	6.27e-16
20726	Serpinb9d	22.6826	-5.80556	1.28341	-4.52354	6.08e-06	6e-05
15945	Cxcl10	1793.72	-5.80277	0.47356	-12.2535	1.61e-34	2.79e-32
69623	Zfp33b	23.8256	-5.80021	1.29169	-4.49041	7.11e-06	6.91e-05
330677	Nctc1	64.5949	-5.79484	0.962736	-6.01914	1.75e-09	3.18e-08
14710	Gngt2	24.396	-5.7894	1.29564	-4.46838	7.88e-06	7.58e-05
383075	Enthd1	61.7238	-5.78721	0.932458	-6.20641	5.42e-10	1.06e-08
673430	NA	23.9336	-5.78616	1.29485	-4.4686	7.87e-06	7.58e-05
100043172	Gm10080	10175.4	-5.78528	0.486742	-11.8857	1.4e-32	1.92e-30
667977	Gm8909	266.251	-5.77371	0.688737	-8.38304	5.16e-17	2.06e-15
545650	Gm13277	22.1111	-5.77042	1.28598	-4.48718	7.22e-06	6.99e-05
360198	H3c1	43.5178	-5.76342	1.08392	-5.31718	1.05e-07	1.44e-06
76629	Tmem270	22.5235	-5.7607	1.29004	-4.4655	7.99e-06	7.67e-05
210757	Themis	22.9432	-5.76007	1.29371	-4.45236	8.49e-06	8.1e-05
223513	Abra	298.327	-5.7599	0.651426	-8.84198	9.4e-19	4.52e-17
100503014	Gm19505	22.0031	-5.75887	1.28733	-4.47349	7.7e-06	7.43e-05
55932	Gbp3	1005.54	-5.7562	0.550811	-10.4504	1.46e-25	1.18e-23
100041680	Gm3470	512.539	-5.74501	0.535547	-10.7274	7.57e-27	6.73e-25
20274	Scn9a	23.0702	-5.73469	1.29906	-4.41451	1.01e-05	9.52e-05
627110	Tubb2a-ps2	3645.15	-5.73272	0.483699	-11.8518	2.11e-32	2.84e-30
73516	1700086O06Rik	59.117	-5.72655	0.941048	-6.08529	1.16e-09	2.16e-08
628746	Rybp-ps	139.109	-5.72538	0.77342	-7.40268	1.33e-13	3.93e-12
100628626	NA	22.955	-5.72165	1.29948	-4.40303	1.07e-05	9.99e-05
100217416	Snora2b	59.3909	-5.71604	0.951697	-6.00615	1.9e-09	3.43e-08
667728	H2af-ps2	2915.01	-5.71281	0.441909	-12.9276	3.15e-38	7.39e-36
17896	Myl4	38947.1	-5.68833	0.567826	-10.0177	1.27e-23	9.11e-22
623688	Gm6445	20.8353	-5.68473	1.29375	-4.39401	1.11e-05	0.000103538
665685	Ppp1r2-ps2	239.629	-5.68411	0.624848	-9.0968	9.3e-20	4.87e-18
75379	4930599N23Rik	20.4797	-5.66667	1.29453	-4.37741	1.2e-05	0.000111304
100047183	NA	990.62	-5.6649	0.529387	-10.7009	1.01e-26	8.87e-25
100502641	Gm17511	168.217	-5.66111	0.713426	-7.9351	2.1e-15	7.16e-14
23962	Oasl2	9489.99	-5.65707	0.44002	-12.8564	7.92e-38	1.81e-35
74947	Kif4-ps	21.0386	-5.65337	1.30108	-4.34515	1.39e-05	0.000126563
100313519	Snord17	20.3145	-5.65161	1.29589	-4.36117	1.29e-05	0.000118824
73656	Ms4a6c	20.6514	-5.62494	1.30368	-4.31466	1.6e-05	0.00014353
100504036	Gm20026	20.5815	-5.61507	1.30501	-4.30272	1.69e-05	0.000150754
667331	Gm8578	19.9402	-5.61371	1.30076	-4.31571	1.59e-05	0.000143162
634340	Gm7134	19.6861	-5.6126	1.2989	-4.32103	1.55e-05	0.000139907
100216530	Snord118	20.4095	-5.60921	1.30385	-4.30203	1.69e-05	0.000151141
15042	H2-T24	122.7	-5.60339	0.724876	-7.73013	1.07e-14	3.45e-13
621705	Gemin6-ps	19.572	-5.57996	1.3044	-4.27781	1.89e-05	0.000167372
100316810	Mir1894	52.9214	-5.57657	0.947909	-5.88302	4.03e-09	6.98e-08
15114	Hap1	261.177	-5.56809	0.649339	-8.57502	9.91e-18	4.29e-16
22229	Ucp3	19.635	-5.55342	1.30865	-4.24363	2.2e-05	0.000193053
214854	Neurl3	55.254	-5.55086	0.981455	-5.65574	1.55e-08	2.44e-07
78335	2810030D12Rik	55.3937	-5.55046	0.983199	-5.64531	1.65e-08	2.57e-07
628161	NA	249.171	-5.55035	0.595443	-9.32138	1.15e-20	6.4e-19
100271841	Uckl1os	51.6704	-5.53366	0.954023	-5.80034	6.62e-09	1.11e-07
665378	Gm7609	51.9116	-5.53291	0.957383	-5.7792	7.51e-09	1.24e-07
102954	Nudt10	18.5877	-5.52368	1.30695	-4.22639	2.37e-05	0.000207569
668745	NA	1415.29	-5.51453	0.529503	-10.4145	2.13e-25	1.7e-23
17972	Ncf4	52.0066	-5.51409	0.968389	-5.69408	1.24e-08	1.98e-07
100503981	NA	251.682	-5.50756	0.652477	-8.44101	3.15e-17	1.27e-15
54396	Irgm2	2961.78	-5.50741	0.44467	-12.3854	3.14e-35	5.86e-33
622531	NA	18.8098	-5.50685	1.31131	-4.19949	2.68e-05	0.000230278
100039815	Gm2436	33.9961	-5.49757	1.07907	-5.09474	3.49e-07	4.33e-06
57255	Cldn13	18.0864	-5.49142	1.30951	-4.19349	2.75e-05	0.000235592
319713	Ablim3	1149.38	-5.48712	0.492699	-11.1368	8.3e-29	8.59e-27
100039192	Tmem254c	80.7387	-5.48031	0.805732	-6.80166	1.03e-11	2.48e-10
319486	A430057M04Rik	18.5622	-5.47902	1.31448	-4.16821	3.07e-05	0.000261533
58206	Zbtb32	18.0925	-5.47688	1.31167	-4.1755	2.97e-05	0.000253557
240168	Rasgrp3	51.9573	-5.47587	0.991041	-5.52538	3.29e-08	4.85e-07
54634	Magix	17.8514	-5.47416	1.3106	-4.17685	2.96e-05	0.000252186
100503053	Gm14517	17.896	-5.46695	1.31265	-4.16481	3.12e-05	0.000265185
75581	Yipf7	17.6927	-5.46122	1.31173	-4.16339	3.14e-05	0.000266705
100043718	Rpl36-ps12	11125.5	-5.45615	0.489854	-11.1383	8.17e-29	8.5e-27
72361	Ces2g	48.8899	-5.45512	0.959117	-5.68765	1.29e-08	2.05e-07
239102	Zfhx2	506.857	-5.44498	0.518824	-10.4948	9.12e-26	7.5e-24
233424	Tmc3	411.501	-5.44185	0.599013	-9.08469	1.04e-19	5.41e-18
100039060	Gm2026	49.0421	-5.40732	0.98615	-5.48326	4.18e-08	6.07e-07
100503353	Gm14440	50.628	-5.40697	1.00278	-5.39201	6.97e-08	9.73e-07
545654	Gm13285	17.1086	-5.40547	1.31715	-4.10392	4.06e-05	0.000338509
234290	BC030500	16.8865	-5.39795	1.3171	-4.09837	4.16e-05	0.00034602
16909	Lmo2	17.0895	-5.39785	1.3183	-4.09456	4.23e-05	0.000350881
75694	2310058D17Rik	150.824	-5.39367	0.667973	-8.07468	6.77e-16	2.42e-14
667962	Zfp966	63.4284	-5.39339	0.904332	-5.96395	2.46e-09	4.38e-08
260423	H3c7	108.085	-5.38212	0.778342	-6.91486	4.68e-12	1.18e-10
319188	H2bc22	16.9815	-5.37616	1.32123	-4.06904	4.72e-05	0.000386345
100504084	NA	76.7087	-5.37586	0.835334	-6.43558	1.23e-10	2.59e-09
17919	Myo5b	16.6072	-5.37136	1.31979	-4.06985	4.7e-05	0.000385231
219132	Phf11d	504.576	-5.3604	0.505359	-10.6071	2.76e-26	2.35e-24
319176	H2ac20	121.507	-5.35581	0.751523	-7.12661	1.03e-12	2.8e-11
22035	Tnfsf10	16.3596	-5.35199	1.32124	-4.05073	5.11e-05	0.000414352
72301	Shisal1	16.3406	-5.35166	1.32107	-4.051	5.1e-05	0.000414088
226695	Ifi205	62.9434	-5.34504	0.921526	-5.80021	6.62e-09	1.11e-07
627901	Gm14419	46.3058	-5.34296	0.982423	-5.43856	5.37e-08	7.65e-07
17954	Nap1l2	252.006	-5.34214	1.33448	-4.00315	6.25e-05	0.000496473
100862303	NA	16.2643	-5.33638	1.3229	-4.03385	5.49e-05	0.000442022
21337	Tacr2	16.645	-5.33271	1.32625	-4.02091	5.8e-05	0.000464081
633057	Gm7102	72.7279	-5.32099	0.822645	-6.46815	9.92e-11	2.13e-09
68395	LOC68395	16.6958	-5.31874	1.329	-4.00206	6.28e-05	0.00049853
12391	Cav3	1349.76	-5.31546	0.553541	-9.60265	7.79e-22	4.73e-20
11878	Arx	74.0384	-5.31132	0.839236	-6.32876	2.47e-10	5e-09
433766	Trim63	319.304	-5.31047	0.619042	-8.57853	9.61e-18	4.18e-16
100504401	NA	161.116	-5.30786	0.714003	-7.43395	1.05e-13	3.14e-12
24067	Srp54a	645.567	-5.30537	0.596492	-8.89429	5.88e-19	2.89e-17
100503642	NA	5751.36	-5.30228	0.514924	-10.2972	7.25e-25	5.66e-23
16145	Igtp	4132.31	-5.29844	0.439206	-12.0637	1.64e-33	2.44e-31
100041273	Ndufb4c	1693.52	-5.29715	0.490403	-10.8016	3.38e-27	3.06e-25
100503154	Gm19579	166.772	-5.27831	0.643474	-8.20283	2.35e-16	8.82e-15
100042503	Ndufb4b	1785.93	-5.27726	0.50204	-10.5116	7.64e-26	6.34e-24
58242	Nudt11	15.8896	-5.27684	1.3302	-3.96694	7.28e-05	0.000568376
58200	Ppp1r1a	15.5596	-5.27147	1.32868	-3.96744	7.26e-05	0.000567462
73486	1700084J12Rik	15.6103	-5.2664	1.32989	-3.96002	7.49e-05	0.000582883
195712	Polr2d-ps2	15.5405	-5.26312	1.32993	-3.95744	7.58e-05	0.000588103
100040123	Gm2614	910.61	-5.26203	0.504286	-10.4346	1.72e-25	1.39e-23
100039796	Tgtp2	955.169	-5.26147	0.470427	-11.1845	4.86e-29	5.12e-27
17394	Mmp8	72.7286	-5.26077	0.868261	-6.05898	1.37e-09	2.52e-08
629480	Gm6978	411.016	-5.25873	0.610594	-8.61248	7.15e-18	3.15e-16
20707	Serpinb9c	15.3948	-5.25553	1.33072	-3.9494	7.83e-05	0.000604518
620678	Gm12174	10156.9	-5.25397	0.449799	-11.6807	1.6e-31	2.09e-29
635455	Gm12026	15.2486	-5.25379	1.32954	-3.95158	7.76e-05	0.000600721
100502997	NA	42.2625	-5.25254	0.970984	-5.4095	6.32e-08	8.91e-07
238328	Vash1	1599.15	-5.25096	0.462452	-11.3546	7.03e-30	8.04e-28
66961	Neat1	6553.85	-5.24545	0.474598	-11.0524	2.13e-28	2.14e-26
432730	Gm5446	265.764	-5.2446	0.640945	-8.1826	2.78e-16	1.03e-14
620499	Gm6158	695.77	-5.24297	0.552948	-9.48185	2.5e-21	1.47e-19
114479	Slc5a5	42.459	-5.2418	0.979212	-5.35308	8.65e-08	1.19e-06
100529082	Gm11127	98.3115	-5.23861	0.784517	-6.6775	2.43e-11	5.62e-10
12715	Ckm	7648.16	-5.23501	0.549309	-9.53017	1.57e-21	9.36e-20
668733	Gm13884	42.0885	-5.234	0.971365	-5.38829	7.11e-08	9.92e-07
100503292	Gm12279	42.742	-5.2316	0.982087	-5.32702	9.98e-08	1.37e-06
242384	Lingo2	43.5367	-5.22279	1.00191	-5.21281	1.86e-07	2.43e-06
224079	Atp13a4	14.9121	-5.22125	1.33235	-3.91882	8.9e-05	0.00067956
21393	Tcap	96.4045	-5.21189	0.778649	-6.69349	2.18e-11	5.06e-10
668215	Hectd2os	14.7916	-5.21007	1.33344	-3.90724	9.34e-05	0.000709011
100043764	NA	29.9592	-5.19893	1.14064	-4.55792	5.17e-06	5.19e-05
242914	Gm4961	325.525	-5.18854	0.572371	-9.06499	1.25e-19	6.43e-18
100702	Gbp6	238.057	-5.18115	1.28927	-4.01866	5.85e-05	0.000467605
105590	Zfp957	14.4932	-5.17976	1.33626	-3.8763	0.000106056	0.00079535
11302	Aatk	14.5058	-5.17951	1.33614	-3.87648	0.000105977	0.000795308
93841	Uchl4	248.212	-5.17907	0.616178	-8.40515	4.27e-17	1.72e-15
100503012	NA	924.35	-5.17154	1.40636	-3.67727	0.000235747	0.00160449
100504078	Gm20049	14.3471	-5.16316	1.33761	-3.85998	0.000113396	0.000842034
54135	Lsr	26.891	-5.15392	1.10573	-4.6611	3.15e-06	3.3e-05
70638	Fam189a1	115.304	-5.14922	0.701674	-7.33847	2.16e-13	6.16e-12
100043348	Gm10045	363.548	-5.14796	0.533639	-9.64691	5.07e-22	3.12e-20
12096	Bglap	14.4993	-5.14645	1.3415	-3.83633	0.000124886	0.000914683
320207	Pik3r5	39.7394	-5.14075	0.982567	-5.23196	1.68e-07	2.2e-06
100046034	NA	116.283	-5.14012	0.725713	-7.08285	1.41e-12	3.78e-11
211739	Vstm2a	14.0678	-5.13858	1.33942	-3.83642	0.000124839	0.000914683
545648	Gm13272	14.2899	-5.13795	1.34127	-3.83065	0.000127807	0.000933169
69564	Nmrk2	732.081	-5.13748	0.56722	-9.05729	1.34e-19	6.87e-18
15245	Hhip	290.667	-5.13569	1.33729	-3.84037	0.00012285	0.000903791
16858	Lgals7	14.201	-5.12295	1.34306	-3.81439	0.000136521	0.000990199
71898	Apol9b	16730.5	-5.1219	0.49867	-10.2711	9.51e-25	7.34e-23
26437	Psg17	14.1312	-5.11992	1.34301	-3.81227	0.000137699	0.000996982
100043755	Gm10132	4352.06	-5.11852	0.426235	-12.0087	3.2e-33	4.62e-31
433224	Gm5512	388.154	-5.11807	0.585848	-8.73616	2.41e-18	1.11e-16
26549	Itgb1bp2	2321.22	-5.11738	0.551808	-9.27384	1.8e-20	9.91e-19
320485	B230312C02Rik	40.723	-5.11708	1.01022	-5.06534	4.08e-07	4.99e-06
12654	Chil1	194.867	-5.11321	0.695069	-7.35641	1.89e-13	5.41e-12
100504659	NA	14.3216	-5.11254	1.34575	-3.79903	0.000145264	0.00104167
229613	6330549D23Rik	235.097	-5.11107	0.608537	-8.39895	4.5e-17	1.81e-15
20355	Sema4f	300.985	-5.10966	0.662281	-7.71525	1.21e-14	3.86e-13
100861745	NA	38.5842	-5.10645	0.981696	-5.20166	1.98e-07	2.55e-06
215866	Gm29673	13.8267	-5.10454	1.34371	-3.79885	0.000145369	0.00104197
11576	Afp	14.0423	-5.10445	1.34487	-3.79551	0.000147338	0.00105379
76933	Ifi27l2a	1848.05	-5.10085	0.596647	-8.54919	1.24e-17	5.27e-16
225594	Gm4841	14.3093	-5.1	1.3489	-3.78085	0.000156295	0.0011117
545653	Gm13279	13.7821	-5.09971	1.34339	-3.79614	0.000146965	0.00105203
100043059	Gm4199	38.4984	-5.09561	0.995408	-5.11912	3.07e-07	3.83e-06
665181	Gm11964	6832.73	-5.09206	0.510899	-9.96685	2.13e-23	1.48e-21
97114	H3c15	213.913	-5.08883	0.672272	-7.5696	3.74e-14	1.16e-12
319146	Ifnz	13.6932	-5.08639	1.34492	-3.78194	0.00015561	0.00110765
218963	Ubb-ps	19467.3	-5.08269	0.450978	-11.2704	1.84e-29	2.03e-27
225724	Mapk4	251.526	-5.06583	0.595508	-8.50675	1.79e-17	7.45e-16
242122	Vtcn1	37.152	-5.06164	0.987496	-5.12573	2.96e-07	3.72e-06
17885	Myh8	259.933	-5.05086	0.568527	-8.88411	6.44e-19	3.14e-17
73453	1700067K01Rik	49.1919	-5.05067	0.904004	-5.58701	2.31e-08	3.5e-07
23801	Aloxe3	13.3758	-5.04929	1.34821	-3.74519	0.000180255	0.00126815
545655	Gm13287	13.1537	-5.0411	1.34725	-3.74178	0.000182721	0.00128253
71803	Slc25a18	13.1346	-5.03897	1.34727	-3.74014	0.000183918	0.00128907
170835	Inpp5j	289.881	-5.02994	0.554878	-9.06496	1.25e-19	6.43e-18
17386	Mmp13	36.6483	-5.02414	0.99327	-5.05818	4.23e-07	5.16e-06
326619	H4c1	47.7658	-5.02342	0.90249	-5.56618	2.6e-08	3.9e-07
72203	2610507I01Rik	36.0857	-5.02315	0.989433	-5.07679	3.84e-07	4.73e-06
319415	Hs3st5	13.8713	-5.01848	1.35899	-3.6928	0.000221798	0.00151961
100504048	NA	119.709	-5.01717	0.7233	-6.9365	4.02e-12	1.02e-10
100503618	NA	60.6244	-5.01683	0.860643	-5.82916	5.57e-09	9.44e-08
244189	Gm4972	712.25	-5.01085	0.560626	-8.93796	3.96e-19	1.99e-17
216227	Slc17a8	12.9824	-5.00817	1.35229	-3.70347	0.000212672	0.00146257
11604	Agrp	24.9926	-5.00674	1.12975	-4.43173	9.35e-06	8.87e-05
16421	Itgb7	224.238	-5.00674	0.645399	-7.75759	8.66e-15	2.8e-13
77806	A930019D19Rik	12.8363	-5.0057	1.34999	-3.70796	0.000208932	0.00144046
56460	Pkp3	81.2203	-5.0043	0.756195	-6.61773	3.65e-11	8.26e-10
105892	9030619P08Rik	13.1091	-5.00163	1.3542	-3.69343	0.000221246	0.00151646
11519	Add2	36.5461	-5.00016	1.00179	-4.99123	6e-07	7.16e-06
100217420	Snora81	35.2844	-4.99784	0.983917	-5.07953	3.78e-07	4.67e-06
668459	Gm9182	170.315	-4.99777	0.609248	-8.20317	2.34e-16	8.81e-15
229927	Clca3b	12.9317	-4.98896	1.35567	-3.68007	0.000233167	0.00158956
16391	Irf9	2409.75	-4.98708	0.473579	-10.5306	6.24e-26	5.21e-24
11539	Adora1	115.94	-4.98643	0.712104	-7.00239	2.52e-12	6.56e-11
100503586	Gm11702	192.826	-4.98072	0.616413	-8.08017	6.47e-16	2.33e-14
245600	Gm4994	13.1285	-4.97977	1.35908	-3.66407	0.000248242	0.00167291
319172	H2ac4	115.616	-4.97472	0.720174	-6.90767	4.93e-12	1.24e-10
99169	AU015228	24.5058	-4.97332	1.14128	-4.35767	1.31e-05	0.000120468
17384	Mmp10	35.2897	-4.97259	0.995594	-4.99459	5.9e-07	7.05e-06
319166	H2ac8	138.957	-4.9721	0.697828	-7.12511	1.04e-12	2.82e-11
100043462	Nutf2-ps1	1854.27	-4.96555	0.445938	-11.1351	8.47e-29	8.71e-27
100503522	NA	12.4998	-4.96548	1.35319	-3.66947	0.00024305	0.00164533
665892	NA	639.999	-4.96389	0.541489	-9.1671	4.86e-20	2.6e-18
11516	Adcyap1	12.8809	-4.96349	1.35959	-3.65073	0.000261492	0.0017486
100046095	Gm17771	12.8809	-4.96349	1.35959	-3.65073	0.000261492	0.0017486
209387	Trim30d	23.9915	-4.96128	1.13651	-4.36537	1.27e-05	0.000116955
100041965	Oaz1-ps	18033.5	-4.95206	0.510905	-9.69272	3.24e-22	2.03e-20
69681	Cdk3	12.4174	-4.94962	1.35593	-3.65035	0.000261886	0.0017491
216343	Tph2	12.4174	-4.94962	1.35593	-3.65035	0.000261886	0.0017491
100502959	AV051173	23.2357	-4.94905	1.12544	-4.39745	1.1e-05	0.000102313
100303644	C130080G10Rik	34.7053	-4.94218	0.998958	-4.94733	7.52e-07	8.83e-06
627317	Gm6745	1095.21	-4.93733	0.542999	-9.0927	9.66e-20	5.05e-18
320020	6330415G19Rik	57.1393	-4.92932	0.867325	-5.68336	1.32e-08	2.1e-07
65963	Tmem176b	7548.24	-4.92791	0.45669	-10.7905	3.82e-27	3.43e-25
629059	Fam124a	34.3783	-4.92539	1.01226	-4.86573	1.14e-06	1.29e-05
73405	1700055D18Rik	55.5259	-4.92053	0.85996	-5.72181	1.05e-08	1.7e-07
244061	Gm4971	12.1633	-4.92016	1.35735	-3.62482	0.000289158	0.00191275
319168	H2ac12	146.195	-4.91934	0.7161	-6.86963	6.44e-12	1.59e-10
326620	H4c2	99.1174	-4.91875	0.726423	-6.77118	1.28e-11	3.04e-10
100039017	NA	46.0795	-4.91811	0.949351	-5.18049	2.21e-07	2.84e-06
112419	Ifit1bl2	56.5488	-4.91775	0.883202	-5.56809	2.58e-08	3.87e-07
238803	Zfp366	12.0809	-4.91508	1.35771	-3.62012	0.000294471	0.00194306
22639	Zfa-ps	35.6648	-4.91107	1.03665	-4.73743	2.16e-06	2.34e-05
269846	Trbv31	12.0236	-4.90689	1.35804	-3.61321	0.000302432	0.00198921
69550	Bst2	15403.4	-4.90312	0.503185	-9.74417	1.95e-22	1.24e-20
100038982	Gm1995	148.934	-4.89797	0.628544	-7.79257	6.57e-15	2.15e-13
100042918	Uqcrh-ps1	77.0553	-4.8975	0.787167	-6.22168	4.92e-10	9.64e-09
668108	Gvin-ps3	12.2461	-4.89678	1.36493	-3.58756	0.000333792	0.00217116
100042295	Gm3776	11.9348	-4.89341	1.35939	-3.59971	0.000318574	0.00208175
12057	Opn1sw	11.9794	-4.88467	1.36307	-3.58359	0.000338907	0.00220009
21960	Tnr	12.1763	-4.88123	1.36689	-3.57104	0.000355566	0.00228926
223672	Apol9a	18540.9	-4.87431	0.49566	-9.83397	8.04e-23	5.31e-21
735274	Mir684-1	11.776	-4.8727	1.36117	-3.57978	0.000343881	0.00222602
100038378	Gm10433	11.7253	-4.87185	1.36073	-3.58032	0.000343169	0.00222249
20304	Ccl5	2817.33	-4.87034	0.513117	-9.49167	2.27e-21	1.35e-19
14065	F2rl3	11.8268	-4.86866	1.36268	-3.57285	0.00035312	0.00227797
100504564	NA	11.6746	-4.86646	1.36127	-3.57493	0.000350317	0.00226166
100504494	NA	54.4865	-4.86366	0.871924	-5.57808	2.43e-08	3.68e-07
12789	Cnga2	11.757	-4.86331	1.36272	-3.56883	0.000358584	0.00230599
66139	Mymk	28372	-4.85961	0.514457	-9.4461	3.52e-21	2.02e-19
320383	B230317F23Rik	11.6173	-4.85159	1.36301	-3.55948	0.000371591	0.00237201
19197	Pspn	12.2774	-4.84609	1.37231	-3.53132	0.000413485	0.00260037
69380	1700013G24Rik	32.1495	-4.84525	1.00792	-4.80719	1.53e-06	1.69e-05
75471	1700009N14Rik	11.5475	-4.84496	1.36331	-3.55383	0.000379667	0.00241513
246735	AY074887	11.5983	-4.84159	1.36468	-3.54779	0.000388476	0.0024664
239552	Apol8	53.0815	-4.84061	0.874872	-5.53294	3.15e-08	4.65e-07
100504287	Ifi203-ps	42.4264	-4.83884	0.92306	-5.24217	1.59e-07	2.09e-06
60440	Iigp1	907.715	-4.83809	0.565786	-8.55109	1.22e-17	5.2e-16
666646	Gm12115	490.462	-4.83165	0.490903	-9.84237	7.39e-23	4.92e-21
78052	Tmem190	11.4586	-4.82993	1.36492	-3.53863	0.000402212	0.00254085
100040260	Atf1-ps	237.368	-4.82682	0.619123	-7.79623	6.38e-15	2.09e-13
380698	Obscn	689.622	-4.82373	0.484443	-9.95729	2.34e-23	1.61e-21
100862081	NA	65346.8	-4.82291	0.424694	-11.3562	6.91e-30	7.95e-28
626534	Gm6682	15449.4	-4.82233	0.481207	-10.0213	1.23e-23	8.82e-22
20209	Saa2	11.7696	-4.82134	1.3714	-3.51565	0.000438684	0.00274259
13421	Dnase1l3	72.7639	-4.81751	0.788901	-6.10661	1.02e-09	1.91e-08
100502992	NA	51.0163	-4.81573	0.847142	-5.68468	1.31e-08	2.09e-07
69454	Clic3	83.3294	-4.81544	0.773962	-6.22181	4.91e-10	9.64e-09
100042802	AI463229	11.3445	-4.80915	1.36848	-3.51422	0.00044104	0.00275336
66211	Rpl3l	11.2492	-4.80906	1.36597	-3.52062	0.000430546	0.00269911
381785	Gm1070	11.2366	-4.80583	1.36705	-3.51547	0.000438982	0.00274259
18191	Nrxn3	70.2256	-4.79529	0.766954	-6.25239	4.04e-10	8.02e-09
218215	Rnf144b	109.38	-4.78942	0.686655	-6.975	3.06e-12	7.92e-11
103161	Apof	11.0904	-4.78731	1.36782	-3.49996	0.000465322	0.00288307
100038596	Gm10435	11.1412	-4.7854	1.36888	-3.49584	0.000472565	0.00292024
668830	NA	30.8393	-4.77757	1.00957	-4.73226	2.22e-06	2.39e-05
170732	Trhr2	10.989	-4.77559	1.36904	-3.48828	0.000486137	0.00299624
100502981	NA	32.1731	-4.77517	1.04183	-4.58344	4.57e-06	4.64e-05
22072	Prss2	11.4521	-4.77155	1.37653	-3.46635	0.000527585	0.00321793
74183	Perm1	49.6516	-4.77038	0.855396	-5.57681	2.45e-08	3.69e-07
77675	5033406O09Rik	31.4319	-4.77027	1.03309	-4.61749	3.88e-06	4.01e-05
12984	Csf2rb2	30.6108	-4.76682	1.01046	-4.71749	2.39e-06	2.55e-05
239759	Liph	49.2197	-4.76324	0.850837	-5.5983	2.16e-08	3.31e-07
93670	Tac4	12.309	-4.76107	1.38583	-3.43553	0.000591398	0.00354279
633093	Gm7104	48.7878	-4.74939	0.85161	-5.57695	2.45e-08	3.69e-07
216459	Myl6b	4185.5	-4.74676	0.484458	-9.79808	1.15e-22	7.52e-21
18171	Nr1i2	10.8936	-4.74474	1.37304	-3.45566	0.000548954	0.00332647
16333	Ins1	11.1538	-4.74268	1.37761	-3.44268	0.000575981	0.00345925
751556	Mir682	12484	-4.74186	0.558619	-8.48854	2.09e-17	8.63e-16
74366	4932422M17Rik	379.35	-4.73705	0.532939	-8.88854	6.19e-19	3.03e-17
100502868	Gm20597	10.9065	-4.73208	1.37745	-3.43538	0.000591726	0.00354346
100504089	Gm20056	470.286	-4.73104	0.499371	-9.47401	2.69e-21	1.57e-19
100039957	Gm2518	10.6334	-4.72652	1.37268	-3.44329	0.000574686	0.003454
67775	Rtp4	1741.17	-4.72389	0.441123	-10.7088	9.26e-27	8.19e-25
432582	Ccdc92b	49.2026	-4.71652	0.892934	-5.28205	1.28e-07	1.71e-06
15077	H3c14	237.314	-4.71541	0.591904	-7.9665	1.63e-15	5.64e-14
69453	Prss56	30.0011	-4.71466	1.02438	-4.60247	4.18e-06	4.29e-05
109272	Mybpc1	194.68	-4.7107	0.575472	-8.18579	2.71e-16	1.01e-14
673151	Gm20784	118.087	-4.7103	0.751656	-6.26656	3.69e-10	7.35e-09
76669	1700128F08Rik	10.7856	-4.70898	1.37841	-3.41625	0.0006349	0.00376229
245020	Slc35g2	10.4937	-4.70856	1.37409	-3.42667	0.00061103	0.00363919
100042555	Gm13305	10.7158	-4.70521	1.37802	-3.41447	0.000639053	0.00378281
629242	Gm6958	10.4747	-4.70353	1.37462	-3.42168	0.000622345	0.00370256
320007	Sidt1	10.5254	-4.70266	1.37548	-3.41891	0.000628719	0.00372969
100502845	Gm19409	67.1533	-4.70248	0.797146	-5.89914	3.65e-09	6.37e-08
100039532	Gm10029	722.993	-4.69898	0.550062	-8.54264	1.31e-17	5.56e-16
100043899	R3hdml	976.798	-4.69448	0.555232	-8.45498	2.79e-17	1.13e-15
15978	Ifng	10.4812	-4.69364	1.37766	-3.40696	0.000656908	0.00387456
12323	Camk2b	104.286	-4.69256	0.717158	-6.54327	6.02e-11	1.32e-09
100043872	Rpl17-ps9	3311.98	-4.69163	0.522079	-8.98643	2.55e-19	1.29e-17
434782	Gm5637	5436.86	-4.68853	0.479529	-9.77736	1.41e-22	9.12e-21
100039786	Gm2423	1236.01	-4.6885	0.461551	-10.1581	3.05e-24	2.3e-22
76072	Rnf183	10.3858	-4.68815	1.37613	-3.40676	0.000657401	0.00387607
54200	Sult2b1	10.6967	-4.68609	1.38152	-3.39199	0.000693879	0.00406498
544741	Gm5781	1145.86	-4.68357	0.516461	-9.06858	1.21e-19	6.26e-18
60533	Cd274	46.7505	-4.6762	0.867141	-5.39267	6.94e-08	9.7e-07
18719	Pip5k1b	48.042	-4.67333	0.906079	-5.15775	2.5e-07	3.19e-06
14728	Lilrb4a	10.2461	-4.67143	1.37722	-3.39191	0.00069406	0.00406498
15013	H2-Q2	19.7376	-4.67106	1.16218	-4.0192	5.84e-05	0.000466993
100861759	NA	47.2221	-4.6703	0.887083	-5.26479	1.4e-07	1.87e-06
229900	Gbp7	1442.67	-4.66769	0.539475	-8.65229	5.05e-18	2.26e-16
20292	Ccl11	10.2145	-4.66614	1.37822	-3.38563	0.000710156	0.00414699
110308	Krt5	11.7955	-4.6653	1.39743	-3.33849	0.000842361	0.0048248
60361	Ms4a4b	10.3415	-4.66466	1.38135	-3.3769	0.000733078	0.00426721
12373	Casq2	4295.9	-4.65983	0.486499	-9.5783	9.87e-22	5.94e-20
631797	Fer1l6	10.2526	-4.65791	1.38103	-3.37278	0.000744123	0.00432844
625054	Gm6548	5532.49	-4.65622	0.428942	-10.8551	1.89e-27	1.74e-25
17391	Mmp24	28.3786	-4.65138	1.02988	-4.51642	6.29e-06	6.18e-05
381337	Fam178b	179.973	-4.64738	0.719652	-6.45782	1.06e-10	2.26e-09
545056	Gm5801	1419.95	-4.64471	0.47954	-9.68575	3.47e-22	2.15e-20
667846	NA	4107.53	-4.64459	0.677699	-6.85347	7.21e-12	1.77e-10
100503918	Gm19963	28.694	-4.64412	1.03642	-4.48094	7.43e-06	7.19e-05
414091	A630001O12Rik	10.0684	-4.63951	1.38038	-3.36103	0.000776527	0.0044931
319169	H2ac15	38.2724	-4.63567	0.961958	-4.819	1.44e-06	1.61e-05
380669	Lin28b	9.98594	-4.63119	1.38132	-3.35273	0.000800196	0.00460575
381270	Marchf4	27.8493	-4.62765	1.02314	-4.52301	6.1e-06	6.01e-05
20710	Serpinb9e	10.0241	-4.62093	1.38456	-3.33748	0.000845423	0.00483729
67543	Pabpc6	10.0241	-4.62093	1.38456	-3.33748	0.000845423	0.00483729
100125931	Phtf1os	27.6524	-4.61487	1.02496	-4.5025	6.72e-06	6.56e-05
80861	Dhx58	2582.12	-4.61276	0.498998	-9.24405	2.37e-20	1.29e-18
100502985	Gm10814	36.6856	-4.60927	0.944431	-4.88047	1.06e-06	1.21e-05
224796	Clic5	27.8813	-4.60919	1.03598	-4.4491	8.62e-06	8.22e-05
18788	Serpinb2	28.4682	-4.60537	1.0615	-4.33855	1.43e-05	0.000129995
545423	NA	148.099	-4.60341	0.62454	-7.37089	1.69e-13	4.89e-12
100382	AW011738	506.048	-4.60112	0.485513	-9.47682	2.62e-21	1.53e-19
12267	C3ar1	53.0173	-4.59927	0.827684	-5.5568	2.75e-08	4.1e-07
228413	Prrg4	213.896	-4.58356	0.657375	-6.97252	3.11e-12	8.05e-11
117600	Srgap1	130.278	-4.58182	0.658972	-6.95298	3.58e-12	9.15e-11
114643	Oas1c	133.782	-4.58181	0.695777	-6.58517	4.54e-11	1.02e-09
67504	Rnf151	9.63036	-4.57908	1.38461	-3.30712	0.000942594	0.00529746
232714	Mgam	184.472	-4.57405	0.64787	-7.06015	1.66e-12	4.44e-11
77794	Adamtsl2	140.193	-4.57289	1.29826	-3.52233	0.000427765	0.00268475
103775	Slc25a41	9.66203	-4.56911	1.38713	-3.29392	0.000987994	0.0055168
628100	Fbxo39	9.5098	-4.55942	1.38677	-3.2878	0.00100973	0.00562482
791294	Gm9958	43.4706	-4.55896	0.889825	-5.12344	3e-07	3.76e-06
64293	Stk32b	94.7309	-4.55742	0.729031	-6.25134	4.07e-10	8.07e-09
319153	H3c11	233.707	-4.55337	0.626772	-7.2648	3.74e-13	1.05e-11
623169	Gm6402	786.185	-4.5519	0.469762	-9.68979	3.33e-22	2.08e-20
240069	Morc2b	42.8971	-4.54271	0.882958	-5.14488	2.68e-07	3.4e-06
217012	Unc45b	1748.44	-4.53583	0.507871	-8.93106	4.22e-19	2.1e-17
665338	NA	9.55406	-4.53054	1.3927	-3.25306	0.00114168	0.00624354
20958	Sycp1-ps1	9.5861	-4.52891	1.39548	-3.24542	0.00117278	0.00638606
64380	Ms4a4c	9.49721	-4.52508	1.39449	-3.24497	0.00117464	0.00639196
382265	Cldn34c3	9.49721	-4.52508	1.39449	-3.24497	0.00117464	0.00639196
59006	Myoz2	862.762	-4.52479	0.54814	-8.2548	1.52e-16	5.81e-15
241494	Zfp385b	9.28127	-4.52156	1.38998	-3.25297	0.00114207	0.00624362
100503666	NA	9.30035	-4.51876	1.39148	-3.24746	0.00116439	0.00634245
12759	Clu	122.665	-4.51753	0.627611	-7.19798	6.11e-13	1.69e-11
620016	Gm12669	2011.7	-4.5175	0.438216	-10.3088	6.43e-25	5.03e-23
108802	Calr4	9.24312	-4.51696	1.38947	-3.25084	0.00115064	0.0062821
27027	Tspan32	331.279	-4.51681	0.631718	-7.15004	8.68e-13	2.38e-11
207683	Igsf11	74.8751	-4.51316	0.74857	-6.02904	1.65e-09	3e-08
228785	Mylk2	636.814	-4.50987	0.549502	-8.2072	2.26e-16	8.54e-15
100041231	Gm3219	1470.17	-4.50971	0.508173	-8.87436	7.03e-19	3.41e-17
320952	A730013G03Rik	25.7036	-4.50766	1.03525	-4.35417	1.34e-05	0.000122204
100039674	Gm10634	9.46517	-4.50516	1.39605	-3.22708	0.00125059	0.00673173
75814	4930467D21Rik	9.23053	-4.50377	1.39335	-3.23233	0.00122786	0.00664634
100041864	Gm3552	1303.37	-4.50259	0.500806	-8.99067	2.46e-19	1.25e-17
319184	H2bc12	50.7511	-4.50244	0.860425	-5.2328	1.67e-07	2.19e-06
276950	Slfn8	73.9442	-4.50007	0.749989	-6.00018	1.97e-09	3.55e-08
433873	Gm9903	25.4267	-4.49997	1.03963	-4.32841	1.5e-05	0.000135597
100303747	Gm12238	9.20497	-4.49939	1.39217	-3.23192	0.00122962	0.00665368
194604	Serpina16	25.5575	-4.49691	1.03657	-4.33828	1.44e-05	0.000130079
100041925	Gm14586	6005.16	-4.48942	0.434489	-10.3327	5.02e-25	3.95e-23
320919	A230107N01Rik	9.26868	-4.48214	1.39884	-3.20419	0.00135444	0.00720122
668706	NA	818.904	-4.48003	0.553222	-8.09806	5.58e-16	2.03e-14
380765	D830013O20Rik	9.37628	-4.47718	1.39987	-3.19828	0.00138252	0.00732175
50709	H1f4	401.455	-4.47565	0.560234	-7.98889	1.36e-15	4.74e-14
381371	Platr26	9.30646	-4.47464	1.39911	-3.1982	0.0013829	0.00732175
53311	Mybph	26242.8	-4.47257	0.521778	-8.57179	1.02e-17	4.4e-16
74296	1700093J21Rik	9.23664	-4.47135	1.39849	-3.19727	0.00138736	0.0073383
546543	NA	9.04626	-4.47101	1.39466	-3.20581	0.00134682	0.00716765
243653	Clec1a	8.96384	-4.46968	1.3938	-3.20683	0.00134205	0.00715152
15458	Hpx	8.94477	-4.46785	1.39341	-3.20642	0.00134397	0.00715711
625360	BC147527	8.94477	-4.46785	1.39341	-3.20642	0.00134397	0.00715711
57355	BC051019	436.647	-4.46571	0.630898	-7.07834	1.46e-12	3.9e-11
68515	Myadml2	26.8013	-4.46283	1.08384	-4.11761	3.83e-05	0.000320473
213068	Tmem71	40.5355	-4.46138	0.887767	-5.02539	5.02e-07	6.05e-06
550619	Arid3c	8.95736	-4.44934	1.39728	-3.18427	0.00145117	0.00761461
100041703	NA	209.26	-4.44399	0.569861	-7.79837	6.27e-15	2.06e-13
100217423	Snord19	8.80513	-4.44287	1.3958	-3.18302	0.00145748	0.00764285
433748	Llph-ps1	8.78606	-4.44044	1.39554	-3.18188	0.00146325	0.00766573
224224	Impg2	9.64333	-4.43761	1.4124	-3.14188	0.00167866	0.00861588
271639	Adcy10	9.04015	-4.43733	1.40342	-3.16181	0.00156795	0.00811091
100504506	NA	16.4366	-4.43384	1.17713	-3.76665	0.000165449	0.00117262
636808	Cntnap5a	8.95125	-4.4336	1.40234	-3.16158	0.00156918	0.00811476
667034	Pnp2	176.862	-4.43355	0.658306	-6.73478	1.64e-11	3.87e-10
654432	Gm7334	654.693	-4.42814	0.522517	-8.47464	2.36e-17	9.63e-16
93806	Serpinb9g	23.935	-4.41463	1.04663	-4.21794	2.47e-05	0.000214588
100040557	Gm12408	9.26831	-4.40787	1.41116	-3.12357	0.00178673	0.00906432
319151	H3c6	128.89	-4.40367	0.626347	-7.03072	2.05e-12	5.39e-11
791318	Gm10125	23.8079	-4.40266	1.04914	-4.19644	2.71e-05	0.000232911
100039044	NA	8.58919	-4.39558	1.40011	-3.13946	0.00169262	0.00866322
545384	Ifi214	8.61475	-4.39352	1.40298	-3.13156	0.00173881	0.00886651
100503584	Zfp534	8.61475	-4.39352	1.40298	-3.13156	0.00173881	0.00886651
97243	Naa11	8.81161	-4.39067	1.40821	-3.1179	0.00182146	0.0092222
432870	Gm5464	8.46863	-4.38367	1.40004	-3.13111	0.00174147	0.00887732
225865	Catsper1	8.52586	-4.38348	1.40268	-3.12508	0.00177757	0.0090269
109361	D730005E14Rik	24.094	-4.38343	1.07162	-4.09047	4.31e-05	0.000355869
17883	Myh3	33539.6	-4.38192	0.439556	-9.96897	2.08e-23	1.45e-21
434428	Gm5620	10257.2	-4.38167	0.490584	-8.93155	4.2e-19	2.09e-17
621832	Nutf2-ps2	755.165	-4.38114	0.495715	-8.83801	9.74e-19	4.67e-17
100504305	Gm16534	153.484	-4.37893	0.669957	-6.53613	6.31e-11	1.38e-09
278304	Zfp385c	8.90014	-4.37713	1.41035	-3.10358	0.00191192	0.00960338
545645	Gm13283	8.44956	-4.37637	1.40093	-3.12391	0.00178464	0.00905811
100861653	NA	348.414	-4.37629	0.589251	-7.42688	1.11e-13	3.3e-12
434285	BB014433	8.7605	-4.37494	1.40819	-3.10678	0.00189135	0.00953206
100042415	Mnd1-ps	55.5652	-4.37486	0.85465	-5.11889	3.07e-07	3.83e-06
668198	Gm9040	39.228	-4.37468	0.923472	-4.73721	2.17e-06	2.34e-05
235604	Camkv	8.41789	-4.37375	1.40139	-3.121	0.00180237	0.009134
260299	Cadm4	1117.36	-4.36941	0.506914	-8.61962	6.72e-18	2.98e-16
77772	Dcst1	30.4482	-4.36765	0.955406	-4.57151	4.84e-06	4.9e-05
399599	Ccdc87	8.37974	-4.36566	1.40158	-3.1148	0.00184069	0.00931097
100041106	Gm3141	598.319	-4.3637	0.514713	-8.47794	2.29e-17	9.38e-16
16666	Krt16	8.34807	-4.35933	1.40294	-3.10728	0.00188819	0.00951907
110385	Pde4c	8.48122	-4.35673	1.40584	-3.09902	0.00194162	0.00972289
230806	Crybg2	8.36066	-4.35595	1.40304	-3.10464	0.00190511	0.00958086
624251	Gm6485	2484.54	-4.35485	0.429691	-10.1348	3.87e-24	2.89e-22
102623	NA	66.3107	-4.35259	0.737204	-5.90419	3.54e-09	6.19e-08
332993	Gm5129	23.0144	-4.34914	1.05576	-4.11944	3.8e-05	0.000318109
217826	Kcnk13	23.3062	-4.34401	1.06646	-4.07329	4.64e-05	0.000380124
100503945	NA	8.22102	-4.33546	1.40407	-3.08777	0.00201664	0.0100435
620695	Gm13889	453.001	-4.33279	0.578539	-7.48919	6.93e-14	2.09e-12
11472	Actn2	296.877	-4.33255	0.551404	-7.8573	3.93e-15	1.31e-13
234915	Cep126	68.4002	-4.3319	0.808581	-5.35741	8.44e-08	1.17e-06
280668	Adam1a	22.7453	-4.32343	1.05424	-4.10098	4.11e-05	0.000342488
77700	Gvin-ps1	23.7831	-4.32096	1.09752	-3.93701	8.25e-05	0.000633597
227929	Cytip	22.6782	-4.31997	1.06491	-4.05666	4.98e-05	0.000405187
71274	4933433G15Rik	22.7286	-4.31888	1.0637	-4.06023	4.9e-05	0.000399625
12395	Runx1t1	37.8377	-4.31426	0.93365	-4.62085	3.82e-06	3.96e-05
23928	Lamc3	80.732	-4.31215	0.735915	-5.85957	4.64e-09	7.96e-08
320116	Fndc9	8.08139	-4.31193	1.40578	-3.06728	0.00216014	0.0106326
12511	Cd6	22.5484	-4.3094	1.05558	-4.08247	4.46e-05	0.000366867
100043813	Rps27rt	11158.9	-4.30339	0.482091	-8.92653	4.4e-19	2.18e-17
211652	Wwc1	133.926	-4.30276	0.610287	-7.05039	1.78e-12	4.73e-11
26970	Pla2g2e	150.161	-4.30218	0.621596	-6.92118	4.48e-12	1.13e-10
100217438	Scarna2	8.03064	-4.30103	1.40731	-3.05619	0.00224167	0.0109945
94094	Trim34a	36.5425	-4.29436	0.912298	-4.70718	2.51e-06	2.67e-05
100038525	Gm10804	7.99249	-4.29312	1.40738	-3.05044	0.00228507	0.0111607
69625	2310014F06Rik	8.04324	-4.29285	1.40852	-3.04777	0.00230547	0.0112437
16979	Lrrn1	966.279	-4.29129	0.626364	-6.85111	7.33e-12	1.8e-10
68947	Chst8	8.1638	-4.29036	1.41215	-3.03818	0.00238014	0.0115394
20562	Slit1	56.9987	-4.28853	0.781863	-5.48501	4.13e-08	6.02e-07
675440	NA	56.4771	-4.28767	0.766327	-5.59509	2.21e-08	3.36e-07
17060	Blnk	381.254	-4.28592	0.498235	-8.6022	7.82e-18	3.43e-16
545700	Smarca5-ps	226.347	-4.28311	0.65365	-6.5526	5.65e-11	1.24e-09
30927	Snai3	22.0532	-4.27306	1.06032	-4.02998	5.58e-05	0.000448495
100009600	Zglp1	7.9036	-4.27268	1.40932	-3.03172	0.00243164	0.011751
58992	F12	29.3227	-4.27265	0.979578	-4.36172	1.29e-05	0.000118588
668489	Gm9199	21.9732	-4.27257	1.06672	-4.00533	6.19e-05	0.000492866
320587	Tmem88b	76.5208	-4.27021	0.706478	-6.04437	1.5e-09	2.74e-08
68982	1500015A07Rik	144.999	-4.26509	0.612422	-6.96429	3.3e-12	8.5e-11
71841	Tcp11x2	8.07491	-4.26059	1.41629	-3.00828	0.00262732	0.0125858
100048701	AI847159	8.07491	-4.26059	1.41629	-3.00828	0.00262732	0.0125858
78547	E130304I02Rik	14.6896	-4.25947	1.19311	-3.57006	0.000356901	0.00229605
100038357	Gm10856	35.1896	-4.25758	0.896528	-4.74897	2.04e-06	2.21e-05
319171	H2ac24	3682.42	-4.25513	0.536332	-7.93375	2.13e-15	7.23e-14
100042014	NA	21.7614	-4.25511	1.06257	-4.00454	6.21e-05	0.000494278
108017	Fxyd4	7.92916	-4.25234	1.41655	-3.00189	0.00268307	0.012808
68723	Hrnr	8.86884	-4.25158	1.43127	-2.97049	0.00297326	0.0139743
53857	Tuba8	7.86545	-4.24259	1.4146	-2.99915	0.00270731	0.0129125
12804	Cntfr	643.619	-4.24161	0.465326	-9.11534	7.84e-20	4.15e-18
100503116	NA	220.813	-4.23999	0.59688	-7.1036	1.22e-12	3.28e-11
243958	Siglecg	2800.64	-4.23936	0.429453	-9.87152	5.53e-23	3.73e-21
633947	Gm6225	61.7328	-4.23682	0.751759	-5.63588	1.74e-08	2.7e-07
545864	Gm5879	1881.07	-4.23584	0.507636	-8.34426	7.17e-17	2.84e-15
319229	Sctr	63.4807	-4.23527	0.802464	-5.27782	1.31e-07	1.75e-06
100302567	AF357399	21.478	-4.22968	1.07494	-3.93482	8.33e-05	0.00063852
14869	Gstp2	1677.4	-4.22904	0.498107	-8.49022	2.06e-17	8.52e-16
19716	Bex1	7.67507	-4.22874	1.41272	-2.99334	0.00275939	0.0131229
330734	B930018H19Rik	7.66247	-4.22139	1.4152	-2.98288	0.00285548	0.0135056
100043876	Gm4705	1198.64	-4.22031	0.463049	-9.11417	7.93e-20	4.18e-18
76884	Cyfip2	113.036	-4.21498	0.621411	-6.78291	1.18e-11	2.82e-10
100504925	NA	1969.28	-4.21236	0.489949	-8.59756	8.14e-18	3.56e-16
414072	BC031361	59.9561	-4.20093	0.749783	-5.60286	2.11e-08	3.23e-07
11924	Neurog2	7.70062	-4.20052	1.42173	-2.95452	0.00313153	0.014589
100502727	Gm19340	7.63692	-4.19975	1.41764	-2.9625	0.00305149	0.0142868
665610	Gm7710	68.5983	-4.1992	0.783916	-5.35669	8.48e-08	1.17e-06
213948	Atg9b	338.986	-4.19606	0.545138	-7.69725	1.39e-14	4.39e-13
76509	Plet1	108.392	-4.19366	0.705348	-5.94551	2.76e-09	4.89e-08
22635	Zan	7.48469	-4.19247	1.41602	-2.96075	0.00306888	0.0143401
442827	Rab44	100.571	-4.19241	0.68224	-6.14507	7.99e-10	1.52e-08
328190	A530046M15Rik	7.5671	-4.19125	1.41757	-2.95665	0.00311004	0.0145012
100502913	NA	27.3323	-4.19107	0.985846	-4.25124	2.13e-05	0.000187408
100040135	NA	7.46561	-4.18999	1.41564	-2.95978	0.00307855	0.0143747
626055	Gm15645	7.8273	-4.18836	1.42494	-2.93933	0.00328925	0.0151521
12495	Entpd1	60.0858	-4.18817	0.776312	-5.39495	6.85e-08	9.59e-07
665622	H2bc24	66.7093	-4.18305	0.747319	-5.59741	2.18e-08	3.32e-07
93880	Pcdhb9	21.1013	-4.1827	1.08359	-3.86004	0.000113368	0.000842034
100504721	NA	47.1245	-4.17903	0.836731	-4.99447	5.9e-07	7.05e-06
77533	C030034I22Rik	98.6507	-4.17283	0.693066	-6.02083	1.74e-09	3.15e-08
100043914	Zfp968	21.4062	-4.17224	1.09936	-3.79517	0.000147545	0.00105481
140483	Hnmt	7.43394	-4.17161	1.41973	-2.93831	0.00330007	0.0151977
26381	Esrrg	7.54191	-4.17048	1.42375	-2.92923	0.00339805	0.0155661
80838	H1f1	35.1106	-4.17045	0.953634	-4.37322	1.22e-05	0.000113272
54563	Nup210	7.37672	-4.17028	1.4172	-2.94262	0.00325451	0.0150553
668203	Gm9044	35.2323	-4.16843	0.964084	-4.32371	1.53e-05	0.000138292
100042049	Gm15421	151.639	-4.1673	0.647021	-6.44075	1.19e-10	2.51e-09
13508	Dscam	20.8881	-4.16511	1.09679	-3.79753	0.000146142	0.0010466
20706	Serpinb9b	393.109	-4.16168	0.568134	-7.32516	2.39e-13	6.77e-12
11670	Aldh3a1	1665.29	-4.1593	0.471607	-8.81941	1.15e-18	5.47e-17
78250	Iqch	7.3069	-4.15651	1.41831	-2.9306	0.00338308	0.0155278
18436	P2rx1	20.4051	-4.1551	1.08191	-3.84051	0.000122777	0.000903662
668620	Zfp936	20.6252	-4.15036	1.08606	-3.82148	0.000132651	0.000965108
103098	Slc6a15	7.56099	-4.1488	1.42894	-2.90342	0.00369115	0.0166583
117167	Steap4	85.7678	-4.1479	0.73191	-5.66723	1.45e-08	2.29e-07
215493	A3galt2	7.25615	-4.1431	1.42029	-2.91708	0.00353327	0.0160781
100216532	Snord2	7.27523	-4.13952	1.42206	-2.91094	0.00360347	0.0163298
76670	Cfap70	7.45913	-4.13919	1.42561	-2.90344	0.00369088	0.0166583
320184	Lrrc58	14235.6	-4.13709	0.424906	-9.73649	2.11e-22	1.33e-20
83456	Mov10l1	7.218	-4.13588	1.42001	-2.91256	0.00358479	0.0162765
100041586	Gm3417	32.7357	-4.12995	0.934351	-4.42012	9.86e-06	9.3e-05
100043027	NA	57.3842	-4.12637	0.760935	-5.42277	5.87e-08	8.32e-07
75647	Ssmem1	7.18634	-4.12547	1.42225	-2.90066	0.00372374	0.0167732
78303	H2bu2	7.14819	-4.1221	1.42108	-2.90068	0.00372352	0.0167732
100041621	Gm3435	100.185	-4.11845	0.656769	-6.27077	3.59e-10	7.16e-09
621875	A530040E14Rik	7.24967	-4.11833	1.4242	-2.89168	0.00383193	0.017218
319167	H2ac11	597.161	-4.11528	0.556486	-7.39511	1.41e-13	4.15e-12
319178	H2bc3	19.8592	-4.11252	1.08729	-3.78235	0.000155352	0.00110629
21940	Cd27	13.3703	-4.11016	1.2156	-3.38117	0.00072178	0.0042074
56066	Cxcl11	7.09744	-4.10959	1.42281	-2.88835	0.00387263	0.0173787
66769	4933427E11Rik	7.17985	-4.10935	1.42416	-2.88546	0.00390848	0.0174999
546052	Gm5908	1140.74	-4.10675	0.55715	-7.37098	1.69e-13	4.89e-12
15018	H2-Q7	227.287	-4.09335	0.610652	-6.70325	2.04e-11	4.76e-10
100038649	Gm10690	7.02762	-4.09175	1.42477	-2.87187	0.0040805	0.0181417
67358	1700093K21Rik	13.1357	-4.09092	1.21818	-3.35822	0.000784468	0.00453342
100316700	Mir1949	6.98947	-4.0867	1.42394	-2.87	0.00410478	0.0182299
319564	C230012O17Rik	13.1216	-4.08644	1.21264	-3.36985	0.00075208	0.00437163
100043034	Rex2	20.0629	-4.08251	1.1158	-3.65883	0.000253369	0.0017005
243547	Grip2	19.4631	-4.07754	1.08392	-3.76185	0.000168663	0.00119333
677156	Cyp4f37	19.3234	-4.06952	1.08371	-3.75516	0.00017323	0.00122302
100038999	Gm13552	593.976	-4.06918	0.514686	-7.90613	2.66e-15	8.95e-14
17063	Muc13	6.97688	-4.06513	1.4296	-2.84356	0.00446133	0.019533
665413	NA	121.558	-4.06503	0.622665	-6.52844	6.65e-11	1.44e-09
70393	2210416O15Rik	109.865	-4.06235	0.649419	-6.25537	3.97e-10	7.89e-09
14941	Gzmd	6.95132	-4.06157	1.42766	-2.84491	0.00444239	0.0194665
620883	Gm12696	2969.49	-4.06134	0.465723	-8.72051	2.77e-18	1.26e-16
30044	Opn4	7.1417	-4.05835	1.43367	-2.83075	0.00464392	0.0201776
100040500	Gm2808	335.442	-4.05424	0.630348	-6.43175	1.26e-10	2.64e-09
94249	Slc24a3	1156.37	-4.05002	0.462938	-8.74851	2.16e-18	1e-16
442825	A230083G16Rik	96.5276	-4.04731	0.664147	-6.094	1.1e-09	2.05e-08
57875	Angptl4	7583.33	-4.04714	0.511983	-7.90483	2.68e-15	9.01e-14
11811	Apobec2	1905.88	-4.04632	0.525664	-7.69754	1.39e-14	4.39e-13
77779	A930007I19Rik	18.723	-4.0428	1.08769	-3.71688	0.000201699	0.00139703
667766	Gm8801	258.905	-4.0396	0.518719	-7.78765	6.83e-15	2.23e-13
239134	Gucy1b2	6.78002	-4.03949	1.42819	-2.8284	0.00467819	0.020289
240095	H2-M5	6.78002	-4.03949	1.42819	-2.8284	0.00467819	0.020289
100504301	6230426M11Rik	42.3712	-4.03256	0.839436	-4.80389	1.56e-06	1.72e-05
100862375	Entpd4b	915.714	-4.03174	0.493563	-8.16865	3.12e-16	1.16e-14
227659	Slc2a6	1968.53	-4.02819	0.566699	-7.10817	1.18e-12	3.18e-11
100040320	NA	6.74187	-4.02654	1.42908	-2.81758	0.00483865	0.020853
13506	Dsc2	6.7102	-4.02148	1.43006	-2.81209	0.004922	0.0211314
436199	Btg1b	6.7102	-4.02148	1.43006	-2.81209	0.004922	0.0211314
14727	Lilr4b	6.67205	-4.01278	1.42998	-2.80618	0.0050133	0.0214316
668829	Gm9385	9547.37	-4.01275	0.484586	-8.28077	1.22e-16	4.69e-15
100503094	Gm19551	6.72279	-4.01192	1.43134	-2.80292	0.0050643	0.0216215
100503724	Dnajc19-ps	455.114	-4.01095	0.482537	-8.31222	9.39e-17	3.68e-15
665649	NA	21634.8	-4.01088	0.494785	-8.1063	5.22e-16	1.91e-14
75479	1700012D14Rik	12.4562	-4.00874	1.22568	-3.27064	0.00107305	0.00592935
665503	Gm7664	104.032	-4.00702	0.630315	-6.35716	2.06e-10	4.19e-09
723954	Mir133a-2	6.84335	-4.00631	1.43586	-2.79019	0.00526767	0.0223563
545490	Zfp973	32.0645	-4.00618	0.993433	-4.03267	5.51e-05	0.000444039
623781	Gm14137	826.746	-4.00598	0.492512	-8.13376	4.16e-16	1.53e-14
100503469	Gm19710	42.076	-4.0038	0.871087	-4.59633	4.3e-06	4.4e-05
100038614	Gm10791	12.4043	-4.00269	1.22273	-3.27358	0.00106194	0.00588357
67855	Asprv1	18.5428	-4.00268	1.09562	-3.65334	0.000258851	0.00173305
67412	Soga3	171.392	-4.00178	0.64022	-6.25063	4.09e-10	8.09e-09
12075	Bfsp1	7.26227	-4.00137	1.44652	-2.76622	0.0056711	0.0237681
57911	Gsdma	6.65297	-4.00039	1.43173	-2.7941	0.00520441	0.0221221
74488	Lrrc15	100.728	-4.00024	0.69716	-5.73791	9.59e-09	1.55e-07
667422	Gm8623	1163.78	-3.99993	0.538025	-7.43446	1.05e-13	3.13e-12
51799	Rundc3a	1186.49	-3.99434	0.499653	-7.99424	1.3e-15	4.54e-14
547253	Parp14	1274.69	-3.9931	0.547867	-7.28843	3.14e-13	8.83e-12
110257	Hba-a2	6.70372	-3.99138	1.43488	-2.78167	0.00540792	0.0228749
100503248	Gm15179	6.70372	-3.99138	1.43488	-2.78167	0.00540792	0.0228749
665001	Gm14391	54.4553	-3.99126	0.843632	-4.73104	2.23e-06	2.4e-05
328451	Gm5088	4079.44	-3.9909	0.420434	-9.49235	2.26e-21	1.34e-19
331531	AV320801	6.76742	-3.98982	1.43976	-2.77117	0.00558551	0.0234931
238276	Akap5	18.0565	-3.98817	1.09437	-3.64426	0.00026816	0.0017881
330723	Htra4	6.67853	-3.98305	1.43826	-2.76935	0.00561678	0.0235885
544944	Cbx3-ps5	6.67853	-3.98305	1.43826	-2.76935	0.00561678	0.0235885
100504455	Gm15834	6.67853	-3.98305	1.43826	-2.76935	0.00561678	0.0235885
75115	4930509E16Rik	6.6339	-3.98214	1.43476	-2.77548	0.00551197	0.0232194
667666	Zfp600	12.5886	-3.97676	1.24038	-3.20608	0.00134558	0.00716336
66371	Chmp4c	79.6021	-3.97588	0.678789	-5.85732	4.7e-09	8.04e-08
67138	Herc6	580.808	-3.97442	0.542132	-7.33109	2.28e-13	6.5e-12
434175	Ccnb1-ps	645.884	-3.97367	0.466156	-8.52433	1.54e-17	6.45e-16
68528	Smim6	18.1515	-3.97328	1.10428	-3.59806	0.000320596	0.00209278
194735	Btg1c	6.58964	-3.97275	1.43746	-2.76374	0.00571437	0.0239068
100861947	Gm13123	831.887	-3.97211	0.499282	-7.95564	1.78e-15	6.12e-14
15977	Ifnb1	6.56408	-3.97175	1.43486	-2.76803	0.00563955	0.0236479
71421	Amtn	6.56408	-3.97175	1.43486	-2.76803	0.00563955	0.0236479
100502825	Rpl37rt	13565.7	-3.97158	0.499922	-7.94439	1.95e-15	6.69e-14
14255	Flt3	12.088	-3.96934	1.22882	-3.23022	0.00123697	0.00667151
664837	Gm7361	24.7109	-3.96756	1.05431	-3.76317	0.000167773	0.00118806
12398	Cbfa2t3	320.476	-3.96175	0.528201	-7.50045	6.36e-14	1.92e-12
22262	Uox	6.50074	-3.96007	1.4371	-2.7556	0.0058585	0.0244166
100039043	Gm10731	6.44352	-3.95934	1.43422	-2.76062	0.0057691	0.0240867
100038647	Gm10572	6.60871	-3.9554	1.44205	-2.74289	0.00609009	0.0252321
442840	A330017A19Rik	56.4598	-3.95297	0.74972	-5.27259	1.35e-07	1.8e-06
65221	Slc15a3	29.5182	-3.95106	0.949288	-4.16213	3.15e-05	0.000267899
319670	Eml5	74.0356	-3.94937	0.718179	-5.49914	3.82e-08	5.59e-07
100217464	Snora41	17.4456	-3.94529	1.08806	-3.62599	0.00028786	0.00190641
100041546	Ly6c2	430.048	-3.94515	0.612555	-6.44048	1.19e-10	2.51e-09
319160	H4c12	24.2999	-3.94479	1.03427	-3.81407	0.000136696	0.000991028
100502695	Gm17399	6.3737	-3.94348	1.43549	-2.74714	0.00601178	0.0249557
433406	Gm13363	85.5628	-3.94215	0.721447	-5.46423	4.65e-08	6.69e-07
319446	Dpep2	18.0943	-3.94203	1.119	-3.52282	0.000426976	0.00268082
621156	Apoo-ps	253.334	-3.93744	0.526202	-7.48276	7.28e-14	2.19e-12
245671	Klf8	6.43092	-3.9366	1.44	-2.73375	0.00626183	0.0258357
12372	Casq1	276.554	-3.93539	0.586333	-6.71188	1.92e-11	4.5e-10
26875	Pclo	6.35462	-3.93424	1.43646	-2.73884	0.00616564	0.0254795
105975	AU022754	6.35462	-3.93424	1.43646	-2.73884	0.00616564	0.0254795
54725	Cadm1	137.304	-3.9333	0.585695	-6.71561	1.87e-11	4.39e-10
244310	Dlgap2	94.5192	-3.93151	0.663312	-5.92708	3.08e-09	5.41e-08
12933	Crmp1	17.4826	-3.92006	1.10107	-3.56021	0.000370558	0.00236817
100861918	NA	55.5948	-3.91539	0.7639	-5.12552	2.97e-07	3.72e-06
387314	Tmtc1	17.2312	-3.91452	1.10472	-3.54346	0.000394913	0.00250243
215257	Il1f9	6.3611	-3.91122	1.44325	-2.71001	0.00672809	0.0274293
66889	Rnf128	302.129	-3.90767	0.564186	-6.9262	4.32e-12	1.09e-10
100041433	Zfp981	12.1315	-3.90723	1.25187	-3.1211	0.00180174	0.00913363
74307	1700092M07Rik	6.38629	-3.9054	1.44284	-2.70674	0.00679483	0.0276397
240121	Fsd1	49.6203	-3.90494	0.780787	-5.00128	5.7e-07	6.82e-06
14972	H2-K1	14764	-3.90354	0.52552	-7.42796	1.1e-13	3.27e-12
381438	Gm5148	20075.1	-3.90337	0.533168	-7.32109	2.46e-13	6.96e-12
14027	Evpl	17.0344	-3.89908	1.10477	-3.52931	0.000416652	0.002618
56702	H1f5	22.9326	-3.89827	1.03106	-3.78082	0.000156314	0.0011117
21925	Tnnc2	10759.3	-3.89721	0.52557	-7.41522	1.21e-13	3.59e-12
56642	Ankrd2	643.439	-3.89274	0.561903	-6.92778	4.27e-12	1.08e-10
22437	Xirp1	3688.78	-3.89157	0.443226	-8.78009	1.63e-18	7.63e-17
100504727	BE692007	6.38018	-3.88971	1.44859	-2.68516	0.00724947	0.0291431
17231	Mcpt8	71.5353	-3.88917	0.732908	-5.30648	1.12e-07	1.51e-06
21748	Terc	6.24665	-3.88716	1.44235	-2.69503	0.00703831	0.0284472
107477	Guca1b	6.24665	-3.88716	1.44235	-2.69503	0.00703831	0.0284472
75642	Spata25	6.14517	-3.88652	1.44011	-2.69877	0.00695954	0.0281912
14799	Gria1	54.3044	-3.88531	0.757734	-5.12754	2.94e-07	3.69e-06
239447	Colec10	868.945	-3.88438	0.584599	-6.64452	3.04e-11	6.93e-10
319722	E330033B04Rik	60.545	-3.88258	0.786351	-4.93746	7.91e-07	9.24e-06
100040462	Mndal	744.852	-3.88145	0.521493	-7.44295	9.85e-14	2.96e-12
100504265	Gm20139	16.8985	-3.86934	1.10567	-3.49953	0.000466072	0.00288663
16019	Ighm	6.07535	-3.86828	1.44177	-2.683	0.00729642	0.0292889
219134	Shisa2	37.4454	-3.8663	0.838332	-4.6119	3.99e-06	4.12e-05
100502789	NA	112.126	-3.86476	0.638496	-6.05291	1.42e-09	2.61e-08
594844	Tceal3	6.10702	-3.86387	1.44285	-2.67794	0.00740756	0.0296122
58916	Myot	6.05627	-3.86238	1.44197	-2.67855	0.00739426	0.0295663
18991	Pou3f1	48.1248	-3.86109	0.790738	-4.8829	1.05e-06	1.19e-05
320295	C920006O11Rik	27.5108	-3.86006	0.965179	-3.99931	6.35e-05	0.000503375
69655	Cd164l2	6.22758	-3.85998	1.44707	-2.66744	0.00764306	0.0304059
19275	Ptprn	518.495	-3.85635	0.498356	-7.73813	1.01e-14	3.25e-13
26913	Gprin1	38.9954	-3.85623	0.885811	-4.35333	1.34e-05	0.000122607
18168	Npy5r	6.31036	-3.85496	1.45352	-2.65215	0.0079981	0.031574
767812	AA474408	58.2017	-3.85317	0.749542	-5.1407	2.74e-07	3.47e-06
57248	Ly6i	11.2551	-3.85126	1.23992	-3.10604	0.00189608	0.00955009
382035	Pabpn1l	6.64649	-3.85096	1.45903	-2.63941	0.00830517	0.0324985
12902	Cr2	6.00553	-3.84861	1.44371	-2.66578	0.00768104	0.0305275
12763	Cmah	725.095	-3.84693	0.610127	-6.30513	2.88e-10	5.8e-09
234911	Mmp27	6.0246	-3.84562	1.44538	-2.66062	0.00779965	0.0308992
791367	Gm10099	16.5838	-3.84463	1.11932	-3.43478	0.000593028	0.0035478
240753	Plekha6	212.2	-3.8445	0.552605	-6.95704	3.47e-12	8.9e-11
100039062	Gm2027	111.351	-3.84304	0.684329	-5.61578	1.96e-08	3.02e-07
213783	Plekhg1	16.7997	-3.83983	1.13179	-3.39272	0.000692022	0.00405693
622812	Gm6362	5.96738	-3.83563	1.44432	-2.65566	0.00791525	0.0312845
207819	Bnip5	16.5303	-3.83503	1.11039	-3.45376	0.000552825	0.0033446
327959	Xaf1	3068.56	-3.83404	0.47476	-8.07576	6.71e-16	2.41e-14
77717	Smim41	6.01812	-3.83172	1.44635	-2.64922	0.00806767	0.0317675
100504381	Gm17276	6.01812	-3.83172	1.44635	-2.64922	0.00806767	0.0317675
71932	Ephx3	5.93571	-3.82768	1.44587	-2.64731	0.00811344	0.0318915
18821	Pln	5.91663	-3.82693	1.44496	-2.64846	0.00808593	0.0318062
100041585	Amd2	372.438	-3.82268	0.518543	-7.37197	1.68e-13	4.87e-12
100038493	Gm13582	5.95478	-3.82166	1.44816	-2.63897	0.00831594	0.0325188
100043257	Rbm3-ps	1771.78	-3.82165	0.466113	-8.19897	2.42e-16	9.06e-15
72040	Cdhr5	6.2085	-3.8199	1.45427	-2.62668	0.00862231	0.0334995
100310813	Snora16a	5.9483	-3.81959	1.44664	-2.64032	0.00828282	0.0324333
100504109	NA	63.0087	-3.81892	0.747867	-5.10642	3.28e-07	4.08e-06
100040052	Gm2573	897.903	-3.81284	0.498719	-7.64527	2.09e-14	6.55e-13
319165	H2ac7	178.748	-3.80973	1.25302	-3.04043	0.00236238	0.0114736
100504061	8030451A03Rik	88.1242	-3.80731	0.707484	-5.38149	7.39e-08	1.03e-06
328971	Spink10	5.84682	-3.80714	1.44685	-2.63133	0.00850526	0.0331544
100503695	NA	5.87848	-3.80631	1.44715	-2.63021	0.00853333	0.0332323
100042314	Gm10639	5.99905	-3.80495	1.45088	-2.62251	0.00872847	0.0338252
72243	1700012D01Rik	51.2706	-3.80407	0.756964	-5.02543	5.02e-07	6.05e-06
73435	Tex35	5.82774	-3.80267	1.44671	-2.6285	0.00857615	0.0333596
329093	Cpa6	5.82774	-3.80267	1.44671	-2.6285	0.00857615	0.0333596
666642	Gm8210	6073.52	-3.80086	0.45774	-8.30355	1.01e-16	3.94e-15
18546	Pcp4	15.9997	-3.79843	1.12025	-3.3907	0.000697149	0.00407827
20754	Sprr1b	5.88497	-3.79573	1.45128	-2.61544	0.00891136	0.0343629
100041948	Gm9800	7869.36	-3.79446	0.428668	-8.85174	8.62e-19	4.16e-17
244698	Hephl1	75.6939	-3.7939	0.671836	-5.64706	1.63e-08	2.55e-07
110880	Scn4a	106.451	-3.79269	0.632617	-5.99523	2.03e-09	3.65e-08
100502619	AW046200	41.8989	-3.79194	0.86729	-4.37217	1.23e-05	0.000113687
227631	Sohlh1	5.80866	-3.79165	1.44793	-2.61867	0.00882738	0.0341511
240921	NA	5.777	-3.78606	1.44897	-2.61294	0.00897681	0.0345423
100043072	A230070E04Rik	5.777	-3.78606	1.44897	-2.61294	0.00897681	0.0345423
69306	Efcab9	5.85941	-3.78568	1.45038	-2.61013	0.00905087	0.0347379
330830	Drc7	5.75792	-3.78423	1.44827	-2.61294	0.00897666	0.0345423
18260	Ocln	5.79607	-3.78097	1.45107	-2.60565	0.00917011	0.0351218
74770	Hhatl	244.715	-3.77943	0.560264	-6.74579	1.52e-11	3.61e-10
665402	NA	137.264	-3.77797	0.6569	-5.7512	8.86e-09	1.45e-07
22361	Vnn1	5.73885	-3.77586	1.44892	-2.60599	0.00916099	0.0350951
100303740	Snora75	5.73885	-3.77586	1.44892	-2.60599	0.00916099	0.0350951
620986	NA	213.871	-3.77552	0.559967	-6.7424	1.56e-11	3.69e-10
69717	Gm10499	36.7681	-3.77456	0.888993	-4.24588	2.18e-05	0.000191334
27211	Snord35a	5.78959	-3.77381	1.45056	-2.60163	0.00927825	0.0354206
103712	6330403K07Rik	5.81515	-3.76775	1.45473	-2.58999	0.00959775	0.0363534
70110	Ifi35	8661.35	-3.76768	0.502331	-7.5004	6.36e-14	1.92e-12
630663	Gm7040	5.6881	-3.76431	1.4501	-2.5959	0.00943439	0.0358997
16186	Il2rg	165.974	-3.76161	0.547035	-6.87636	6.14e-12	1.52e-10
69709	Ptrhd1	744.106	-3.76121	0.464421	-8.0987	5.55e-16	2.03e-14
677044	Gm10653	125.132	-3.75564	0.639657	-5.87134	4.32e-09	7.45e-08
242702	Myom3	1082.29	-3.74707	0.464363	-8.06926	7.07e-16	2.53e-14
546049	Rps23rg1	2809.85	-3.74631	0.558431	-6.70864	1.96e-11	4.59e-10
668592	Gm9258	5.64995	-3.7461	1.45167	-2.58055	0.00986424	0.0371745
320110	B230369F24Rik	5.83422	-3.74131	1.46081	-2.56111	0.0104337	0.0388841
14394	Gabra1	54.7908	-3.74126	0.77969	-4.79839	1.6e-06	1.76e-05
14626	Gk2	5.63736	-3.73898	1.45407	-2.5714	0.0101289	0.0379893
22074	Try4	5.7007	-3.7378	1.45458	-2.56968	0.0101793	0.0381259
233075	Gm4883	5.7007	-3.7378	1.45458	-2.56968	0.0101793	0.0381259
100504406	Gm10617	5.7007	-3.7378	1.45458	-2.56968	0.0101793	0.0381259
668455	Mrto4-ps1	1047.98	-3.73568	0.527345	-7.08394	1.4e-12	3.76e-11
74276	Cldnd2	5.58013	-3.73019	1.45261	-2.56793	0.0102309	0.0382931
238880	Actbl2	5.58013	-3.73019	1.45261	-2.56793	0.0102309	0.0382931
235415	Cplx3	15.39	-3.72795	1.13078	-3.29679	0.00097798	0.00546831
15569	Elavl2	5.65643	-3.72638	1.45759	-2.55653	0.0105722	0.0392404
100041975	NA	5.63088	-3.72627	1.45463	-2.56166	0.0104172	0.0388491
237887	Slfn10-ps	30.1329	-3.72596	0.93437	-3.98767	6.67e-05	0.000526703
75589	2310043L19Rik	82.8111	-3.72482	0.67942	-5.48235	4.2e-08	6.1e-07
229003	Helz2	6059.13	-3.72101	0.422211	-8.81315	1.22e-18	5.77e-17
23832	Xcr1	5.54846	-3.72028	1.45451	-2.55776	0.0105348	0.0391335
23969	Pacsin1	5.56106	-3.71324	1.45496	-2.55213	0.0107068	0.0396772
93961	B3galt5	5.51031	-3.71309	1.45377	-2.55411	0.010646	0.0394964
319156	H4c4	83.4725	-3.71001	0.706385	-5.25211	1.5e-07	1.99e-06
22152	Tubb3	3216.62	-3.70874	0.44535	-8.3277	8.24e-17	3.26e-15
620235	Siglec15	85.2367	-3.7051	0.638797	-5.80012	6.63e-09	1.11e-07
387219	Mir26b	5.68162	-3.70454	1.46015	-2.5371	0.0111774	0.040978
319803	A430090L17Rik	5.67551	-3.70136	1.46335	-2.52938	0.0114264	0.0416496
100505397	Gm20385	5.7644	-3.70043	1.46642	-2.52345	0.011621	0.0422559
268595	D430019H16Rik	5.45957	-3.69867	1.45547	-2.54122	0.0110467	0.0406437
431706	Zfp457	5.45957	-3.69867	1.45547	-2.54122	0.0110467	0.0406437
100504254	Gm15903	5.45957	-3.69867	1.45547	-2.54122	0.0110467	0.0406437
16510	Kcnh1	5.47865	-3.69563	1.45716	-2.53618	0.0112068	0.0410384
67518	1700039M10Rik	5.47865	-3.69563	1.45716	-2.53618	0.0112068	0.0410384
107849	Prl2c5	5.47865	-3.69563	1.45716	-2.53618	0.0112068	0.0410384
16515	Kcnj12	45.3449	-3.69514	0.864543	-4.27409	1.92e-05	0.000169917
319170	H2ac22	58.3515	-3.69269	0.776574	-4.7551	1.98e-06	2.15e-05
545091	Hnrnpa1l2-ps2	42.7327	-3.69112	0.786007	-4.69605	2.65e-06	2.81e-05
100038416	Gm10643	28.6648	-3.68906	0.896287	-4.11594	3.86e-05	0.000322484
14857	Gsta1	14.7807	-3.6806	1.13193	-3.25161	0.00114755	0.00626943
233544	A630091E08Rik	14.7807	-3.6806	1.13193	-3.25161	0.00114755	0.00626943
20739	Spta1	14.7617	-3.67781	1.1322	-3.24838	0.00116063	0.00632405
66058	Tmem176a	3368.42	-3.6768	0.464875	-7.90922	2.59e-15	8.75e-14
100040213	Gm2666	5.37068	-3.67443	1.4569	-2.52209	0.0116661	0.0423919
223745	Gm4825	15.216	-3.67357	1.1419	-3.21707	0.00129506	0.00693478
76432	2310001H17Rik	111.325	-3.66913	0.628491	-5.838	5.28e-09	8.98e-08
98682	Mfsd6	70.2882	-3.66905	0.707338	-5.18712	2.14e-07	2.75e-06
100038558	Gm10752	33.0331	-3.6683	0.862137	-4.25489	2.09e-05	0.000184579
227157	Mpp4	9.87255	-3.66619	1.26381	-2.90091	0.00372084	0.0167693
432478	Tmprss9	5.40235	-3.66407	1.45908	-2.51122	0.0120315	0.0434698
100125339	A230020J21Rik	5.40235	-3.66407	1.45908	-2.51122	0.0120315	0.0434698
666945	Gm10638	62.4916	-3.66374	0.764904	-4.78981	1.67e-06	1.83e-05
20965	Syn2	33.6135	-3.65946	0.907177	-4.0339	5.49e-05	0.000442022
236451	Phf11b	60.952	-3.65717	0.753223	-4.85536	1.2e-06	1.36e-05
100217453	Snord16a	37.0832	-3.65402	0.819647	-4.45804	8.27e-06	7.92e-05
76373	Zfp773	5.4279	-3.65246	1.46432	-2.4943	0.0126204	0.04524
109660	Ctrl	5.31993	-3.6508	1.46036	-2.49993	0.0124217	0.044703
100038532	Gm10822	5.28178	-3.6472	1.45886	-2.50004	0.012418	0.0446993
12877	Cpeb1	159.854	-3.64594	0.56575	-6.44442	1.16e-10	2.46e-09
626832	Gm6710	62.4983	-3.64421	0.7936	-4.592	4.39e-06	4.48e-05
142980	Tlr3	311.229	-3.64324	0.555014	-6.56423	5.23e-11	1.16e-09
226041	Pgm5	2501.85	-3.6427	0.485512	-7.50279	6.25e-14	1.9e-12
319634	Efcab5	5.33901	-3.64015	1.46347	-2.48734	0.0128702	0.045925
100134990	Selenok-ps1	23.293	-3.63742	0.956341	-3.80348	0.00014268	0.00102672
78500	1700063D05Rik	5.38327	-3.63573	1.46354	-2.48421	0.012984	0.0462709
21952	Tnni1	20886.4	-3.6357	0.553816	-6.56482	5.21e-11	1.16e-09
751542	Mir688	5.26271	-3.6341	1.46033	-2.48855	0.0128263	0.0458283
74165	Fbxl22	234.307	-3.63223	0.62989	-5.76644	8.1e-09	1.33e-07
75951	4930578M01Rik	9.86607	-3.63099	1.27524	-2.8473	0.00440922	0.0193366
69060	Pnlip	5.23104	-3.62954	1.46111	-2.48409	0.0129882	0.0462758
240754	Lax1	9.70124	-3.62812	1.27285	-2.85038	0.00436672	0.019186
116872	Serpinb7	5.21196	-3.62703	1.46049	-2.48344	0.0130119	0.0463103
100502694	Gm19325	5.21196	-3.62703	1.46049	-2.48344	0.0130119	0.0463103
100038464	Gm15441	27.5664	-3.62599	0.903996	-4.01107	6.04e-05	0.000481978
68204	2900060B14Rik	5.31345	-3.62524	1.46328	-2.47747	0.0132316	0.0468892
547347	Gm6034	5.31345	-3.62524	1.46328	-2.47747	0.0132316	0.0468892
268481	Krt222	5.25011	-3.62402	1.46327	-2.47667	0.0132615	0.0469648
100302432	Zfp968-ps	18.8637	-3.62134	1.05431	-3.43479	0.000593004	0.0035478
56622	Adam21	5.19289	-3.61683	1.46136	-2.47497	0.0133247	0.0471177
319149	H3c4	78.1465	-3.61611	0.704059	-5.13609	2.81e-07	3.54e-06
629147	Ctxn3	208.354	-3.61476	0.539303	-6.70265	2.05e-11	4.76e-10
100504127	Gm17690	67.2488	-3.60531	0.707338	-5.09701	3.45e-07	4.28e-06
56373	Cpb2	5.14215	-3.60516	1.46241	-2.46522	0.0136929	0.0481328
18132	Notch4	137.003	-3.60201	0.57358	-6.27987	3.39e-10	6.78e-09
100038605	E030047D23Rik	14.2069	-3.59913	1.14064	-3.15536	0.001603	0.00826365
667035	Rps27a-ps3	2322.34	-3.59842	0.477694	-7.5329	4.96e-14	1.53e-12
319177	H2bc1	18.4749	-3.59629	1.04358	-3.44611	0.000568725	0.00342568
107934	Celsr3	22.7787	-3.59583	0.965526	-3.72422	0.000195918	0.00135985
627375	Gm6750	22.6265	-3.59564	0.95968	-3.74671	0.000179167	0.00126115
319191	H2ac13	178.503	-3.59515	0.602447	-5.96757	2.41e-09	4.3e-08
100502874	Gm19426	112.132	-3.59368	0.65617	-5.47675	4.33e-08	6.28e-07
17064	Cd93	22.7093	-3.59014	0.972586	-3.69134	0.000223078	0.00152711
12121	Bicd1	42.0771	-3.58842	0.876784	-4.0927	4.26e-05	0.000352808
226040	Tmem252	9.64895	-3.58636	1.27767	-2.80696	0.00500122	0.0214022
258543	Olfr810	27.0398	-3.58156	0.927019	-3.86352	0.000111764	0.000832955
94180	Acsbg1	252.692	-3.58001	0.540627	-6.62196	3.54e-11	8.04e-10
74103	Nebl	14.0318	-3.57631	1.1584	-3.08729	0.00201989	0.0100488
107993	Bfsp2	9.54864	-3.57315	1.28399	-2.78285	0.00538838	0.0228098
99439	Duox1	78.4694	-3.56971	0.67865	-5.26001	1.44e-07	1.91e-06
74023	Rd3	14.1432	-3.56418	1.15402	-3.08849	0.00201178	0.0100224
17888	Myh6	346.519	-3.56154	0.505891	-7.04012	1.92e-12	5.06e-11
233199	Mybpc2	22.997	-3.56101	1.01549	-3.50668	0.000453741	0.0028233
19872	Rny1	14.0733	-3.56019	1.15308	-3.08754	0.00201822	0.0100453
15484	Hsd11b2	22.9477	-3.55875	0.996532	-3.57114	0.000355435	0.00228926
100039419	Gm2223	1544.73	-3.5564	0.570069	-6.23854	4.42e-10	8.69e-09
100043121	Gm10175	7229.2	-3.55539	0.473783	-7.50425	6.18e-14	1.88e-12
15007	H2-Q10	197.313	-3.55083	0.609101	-5.82963	5.56e-09	9.42e-08
111241	Hmga1b	12041.3	-3.54911	0.478621	-7.41529	1.21e-13	3.59e-12
595139	E030024N20Rik	512.494	-3.54865	0.539842	-6.5735	4.91e-11	1.1e-09
320265	Tafa1	21.9855	-3.54438	0.974411	-3.63746	0.000275338	0.00183151
11602	Angpt4	1587.58	-3.53474	0.436858	-8.09127	5.9e-16	2.14e-14
100048895	9330020H09Rik	155.72	-3.53263	0.561547	-6.29088	3.16e-10	6.34e-09
68922	Dnaic1	337.447	-3.52911	0.505488	-6.98158	2.92e-12	7.57e-11
668090	Gm8971	2709.45	-3.52901	0.501743	-7.0335	2.01e-12	5.3e-11
100042625	Gstp-ps	25693.6	-3.52881	0.48575	-7.26466	3.74e-13	1.05e-11
546663	NA	4509.2	-3.52641	0.517566	-6.81345	9.53e-12	2.3e-10
319555	Nwd1	13.5213	-3.51987	1.15223	-3.05483	0.00225189	0.0110347
76794	Man2c1os	13.4538	-3.51921	1.15771	-3.03981	0.00236728	0.0114906
225638	Alpk2	310.512	-3.51659	0.486103	-7.23426	4.68e-13	1.31e-11
672511	Rnf213	14525.6	-3.51536	0.453566	-7.75047	9.15e-15	2.96e-13
100306955	Snora43	13.1226	-3.51453	1.14035	-3.08197	0.00205635	0.010195
19017	Ppargc1a	184.208	-3.51425	0.620357	-5.66489	1.47e-08	2.32e-07
15006	H2-Q1	1289.98	-3.50924	0.531914	-6.59738	4.18e-11	9.4e-10
626391	Zfp951	22.6306	-3.50894	1.02568	-3.4211	0.000623686	0.00370764
14469	Gbp2	974.495	-3.5079	0.447064	-7.84654	4.28e-15	1.42e-13
22317	Vamp1	70.892	-3.50466	0.676153	-5.18324	2.18e-07	2.8e-06
193280	C030037D09Rik	207.591	-3.50384	0.549045	-6.3817	1.75e-10	3.6e-09
243197	Mfsd7a	183.478	-3.50372	0.630693	-5.55536	2.77e-08	4.13e-07
219151	Scara3	412.643	-3.49876	0.470121	-7.44226	9.9e-14	2.97e-12
547267	Gm6030	86.0464	-3.47958	0.644054	-5.40262	6.57e-08	9.22e-07
100041574	9030025P20Rik	289.174	-3.47645	0.548203	-6.34153	2.27e-10	4.62e-09
73410	1700065D16Rik	13.0158	-3.47625	1.16024	-2.99614	0.00273424	0.0130259
433064	Gm17748	102.895	-3.47483	0.654806	-5.30665	1.12e-07	1.51e-06
434341	Nlrc5	77.1599	-3.46917	0.658105	-5.27146	1.35e-07	1.8e-06
14964	H2-D1	5230.79	-3.46825	0.512218	-6.77105	1.28e-11	3.04e-10
100038591	F420014N23Rik	44.9881	-3.46477	0.765443	-4.52649	6e-06	5.92e-05
18378	Omp	13.4194	-3.46415	1.17397	-2.95079	0.00316957	0.0147204
217217	Asb16	37.2945	-3.46391	0.835282	-4.14699	3.37e-05	0.000285355
320229	9530052C20Rik	20.7857	-3.46234	0.979976	-3.53309	0.000410729	0.00258572
74153	Uba7	1206.34	-3.46164	0.503176	-6.87959	6e-12	1.49e-10
71310	Tbc1d9	342.196	-3.46117	0.520592	-6.64852	2.96e-11	6.75e-10
17756	Map2	95.9488	-3.45411	0.718411	-4.80799	1.52e-06	1.69e-05
319689	NA	28.6086	-3.45385	0.881438	-3.91842	8.91e-05	0.000680371
71263	Mro	12.9688	-3.45253	1.15976	-2.97693	0.00291151	0.0137273
75973	Ccdc162	53.047	-3.44886	0.740605	-4.65682	3.21e-06	3.36e-05
625175	1700028E10Rik	44.4588	-3.44671	0.760637	-4.53135	5.86e-06	5.79e-05
73204	3110056K07Rik	52.1486	-3.44499	0.721111	-4.77734	1.78e-06	1.94e-05
13419	Dnase1	52.5587	-3.44477	0.73062	-4.71486	2.42e-06	2.58e-05
58522	Trim54	1017.37	-3.44137	0.534845	-6.43433	1.24e-10	2.61e-09
74735	Trim14	52.5774	-3.44022	0.735198	-4.6793	2.88e-06	3.03e-05
319155	H4c3	76.7593	-3.44002	0.691761	-4.97284	6.6e-07	7.82e-06
633640	Tmem267	83.2639	-3.43703	0.62906	-5.46375	4.66e-08	6.7e-07
100861736	NA	40.4176	-3.43558	0.802237	-4.2825	1.85e-05	0.000164061
15958	Ifit2	2195.03	-3.43123	0.507729	-6.75801	1.4e-11	3.32e-10
12069	Bex2	59.8353	-3.42917	0.701249	-4.89009	1.01e-06	1.15e-05
628327	Gm6867	12.8697	-3.42829	1.17821	-2.90975	0.00361719	0.0163784
100502982	BC037704	161.622	-3.42794	0.560064	-6.12062	9.32e-10	1.76e-08
666737	4632427E13Rik	28.3582	-3.42722	0.884455	-3.87495	0.000106645	0.000797775
11839	Areg	348.129	-3.42364	0.486809	-7.03281	2.02e-12	5.32e-11
52389	Adgra1	20.6675	-3.42294	1.01625	-3.3682	0.000756608	0.00439049
330277	Fam71f1	40.4697	-3.41996	0.8086	-4.22948	2.34e-05	0.000204956
20502	Slc16a2	3978.75	-3.41959	0.437304	-7.8197	5.3e-15	1.75e-13
100038712	Gm10516	40.3174	-3.41853	0.804815	-4.2476	2.16e-05	0.000189974
100502708	NA	1530.57	-3.41698	0.463917	-7.3655	1.76e-13	5.08e-12
545124	Tdg-ps	128.837	-3.41519	0.588954	-5.79874	6.68e-09	1.12e-07
100502920	Gm16998	12.4573	-3.41489	1.16708	-2.92601	0.00343341	0.015715
328825	Gm5093	36.5643	-3.41309	0.861409	-3.96222	7.43e-05	0.00057838
330301	Zfp786	27.7769	-3.40842	0.884953	-3.85152	0.000117385	0.000867469
27389	Dusp13	410.941	-3.408	0.521036	-6.5408	6.12e-11	1.34e-09
320474	E030042O20Rik	20.2077	-3.40758	0.989845	-3.44254	0.000576275	0.00345975
100504536	NA	40.8343	-3.40741	0.871358	-3.91046	9.21e-05	0.000701243
100504598	NA	12.7304	-3.40698	1.18897	-2.86548	0.00416376	0.018452
269630	5031425E22Rik	526.7	-3.40438	0.498767	-6.82559	8.76e-12	2.12e-10
19265	Ptprcap	12.3684	-3.40383	1.1682	-2.91374	0.00357127	0.0162241
109050	Inka2	1413.79	-3.40221	0.429972	-7.91265	2.52e-15	8.53e-14
100504312	Gm17597	12.4	-3.40181	1.16981	-2.90801	0.00363733	0.0164606
66323	1700001K19Rik	8.35524	-3.39779	1.29867	-2.61636	0.00888739	0.0343011
63830	Kcnq1ot1	258.597	-3.39707	0.535786	-6.34035	2.29e-10	4.65e-09
320502	Lmod3	989.461	-3.39634	0.449146	-7.56177	3.98e-14	1.23e-12
100040000	Gm2545	12.461	-3.39493	1.16623	-2.91103	0.0036024	0.0163294
319185	H2bc13	16.3052	-3.39413	1.08268	-3.13495	0.00171886	0.00878114
17339	Mip	12.3112	-3.38745	1.17281	-2.88833	0.00387297	0.0173787
20303	Ccl4	12.2604	-3.38734	1.17078	-2.89324	0.00381293	0.0171374
69776	1600002D24Rik	8.36665	-3.38632	1.29762	-2.60964	0.00906372	0.034771
100502700	AV039307	29.1807	-3.38577	0.955171	-3.54467	0.000393099	0.00249286
21912	Tspan7	833.49	-3.38451	0.449467	-7.53004	5.07e-14	1.56e-12
100272219	AA543186	35.0538	-3.38294	0.829389	-4.07884	4.53e-05	0.000371718
100504072	NA	43.8298	-3.38285	0.840678	-4.02395	5.72e-05	0.000458876
100042959	Gm4130	1942.45	-3.3827	0.460024	-7.35332	1.93e-13	5.53e-12
100040298	Gm15501	22543.3	-3.38224	0.469447	-7.20475	5.82e-13	1.61e-11
12292	Cacna1s	1089.33	-3.38219	0.485262	-6.96982	3.17e-12	8.2e-11
14585	Gfra1	1304.33	-3.38132	0.494626	-6.83612	8.14e-12	1.98e-10
319150	H3c2	43.256	-3.38057	0.80547	-4.19702	2.7e-05	0.000232567
68507	Ppfia4	960.925	-3.37824	0.496571	-6.80313	1.02e-11	2.47e-10
545718	NA	12.4038	-3.3761	1.17218	-2.8802	0.00397429	0.0177366
17179	Matk	32.0131	-3.37396	0.886126	-3.80753	0.000140359	0.00101223
66717	Ccdc96	28.489	-3.37153	0.939626	-3.58816	0.000333017	0.00216699
320456	B330016D10Rik	320.664	-3.36417	0.512313	-6.56663	5.15e-11	1.14e-09
21924	Tnnc1	26757.3	-3.36332	0.554602	-6.06437	1.32e-09	2.44e-08
319187	H2bc15	12.3149	-3.36036	1.17588	-2.85773	0.00426682	0.0188326
627585	Gm13034	77.9108	-3.35917	0.859452	-3.9085	9.29e-05	0.00070597
14942	Gzme	35.4571	-3.35716	0.866136	-3.87602	0.000106178	0.000795367
226610	Fam78b	34.4037	-3.3556	0.819454	-4.09492	4.22e-05	0.00035051
213208	Il20rb	19.3382	-3.35431	0.988921	-3.39189	0.000694135	0.00406498
100862012	Gm21399	4437.33	-3.35419	0.454727	-7.37628	1.63e-13	4.73e-12
626802	Gm14322	34.5781	-3.35323	0.846705	-3.96033	7.48e-05	0.000582417
54615	Npff	26.8883	-3.35292	0.899342	-3.7282	0.000192856	0.0013437
432798	NA	3241.75	-3.35199	0.503915	-6.6519	2.89e-11	6.62e-10
14957	H1f3	153.743	-3.34796	0.578826	-5.78405	7.29e-09	1.21e-07
66123	1110006O24Rik	117.394	-3.34585	0.611509	-5.47146	4.46e-08	6.45e-07
621119	Rps11-ps1	5455.19	-3.3452	0.525647	-6.36396	1.97e-10	4.02e-09
654802	1700105P06Rik	15.9306	-3.34441	1.09561	-3.05255	0.00226906	0.0111089
100502999	NA	19.9182	-3.34069	1.04159	-3.2073	0.0013399	0.00714424
14675	Gna14	12.023	-3.33826	1.17491	-2.8413	0.00449304	0.019631
106877	Afap1l1	315.765	-3.33622	0.504408	-6.61413	3.74e-11	8.45e-10
73671	Sult6b1	19.6011	-3.33513	1.03383	-3.22598	0.00125542	0.00675112
11668	Aldh1a1	45.9813	-3.33309	0.793671	-4.19959	2.67e-05	0.000230278
100039252	Gm12693	930.555	-3.33182	0.456278	-7.30218	2.83e-13	7.99e-12
319783	A730056A06Rik	19.5122	-3.32965	1.03316	-3.2228	0.00126946	0.0068177
70598	Filip1	282.981	-3.32872	0.516679	-6.44253	1.18e-10	2.48e-09
434246	Trim72	1457.44	-3.32701	0.514563	-6.46571	1.01e-10	2.16e-09
100504626	Gm16364	11.9178	-3.32298	1.19175	-2.78833	0.0052981	0.0224739
70426	Tekt5	111.076	-3.32246	0.68851	-4.82558	1.4e-06	1.56e-05
100861684	NA	12.0673	-3.32111	1.18387	-2.8053	0.00502697	0.0214733
76421	1700028K03Rik	11.7209	-3.31328	1.18498	-2.79607	0.00517288	0.0220108
639658	Gm13807	127.622	-3.31123	0.56534	-5.85706	4.71e-09	8.05e-08
29818	Hspb7	547.63	-3.31012	0.511871	-6.46669	1e-10	2.15e-09
27390	Mmel1	18.8555	-3.30891	0.996308	-3.32117	0.000896398	0.00506733
319181	H2bc8	94.6469	-3.30391	0.607942	-5.43459	5.49e-08	7.82e-07
20536	Slc4a3	1410.7	-3.29592	0.486253	-6.77819	1.22e-11	2.91e-10
245128	AU018091	91.2525	-3.2959	0.627435	-5.25297	1.5e-07	1.98e-06
17901	Myl1	3678.67	-3.29477	0.427534	-7.70646	1.29e-14	4.11e-13
100503620	Gm15337	72.4312	-3.28979	0.668014	-4.92473	8.45e-07	9.83e-06
57435	Plin4	97.8063	-3.28769	0.629843	-5.21986	1.79e-07	2.34e-06
76252	Atp6v0e2	552.302	-3.28752	0.501944	-6.54959	5.77e-11	1.27e-09
227721	Plpp7	818.176	-3.28654	0.539391	-6.09306	1.11e-09	2.06e-08
11910	Atf3	1175.56	-3.28568	0.469108	-7.00411	2.49e-12	6.49e-11
74309	Osbp2	2899.86	-3.28508	0.426194	-7.70794	1.28e-14	4.07e-13
666038	Gm7902	97.8511	-3.28014	0.635366	-5.16259	2.44e-07	3.12e-06
433804	Zfp985	51.0848	-3.2769	0.76385	-4.28998	1.79e-05	0.000158973
100216455	Gm14124	15.4536	-3.2735	1.11993	-2.92295	0.00346732	0.0158349
320586	A630089N07Rik	40.3889	-3.26954	0.836128	-3.91033	9.22e-05	0.000701295
219148	Fam167a	181.726	-3.26671	0.555877	-5.87667	4.19e-09	7.23e-08
227923	A930012O16Rik	54.5167	-3.26253	0.771292	-4.22996	2.34e-05	0.000204629
100043160	NA	75.7165	-3.26226	0.705641	-4.62312	3.78e-06	3.92e-05
100861696	NA	139.803	-3.26122	0.659127	-4.94778	7.51e-07	8.81e-06
77630	Prdm8	157.802	-3.25432	0.55543	-5.85911	4.65e-09	7.97e-08
100040961	Gm10145	1041.95	-3.25387	0.444031	-7.32801	2.34e-13	6.64e-12
319888	Oacyl	11.3882	-3.25364	1.18577	-2.74389	0.00607154	0.0251706
100043314	Tigit	61.0835	-3.25009	0.731159	-4.44513	8.78e-06	8.36e-05
100504389	9030407P20Rik	121.212	-3.24969	0.616459	-5.27154	1.35e-07	1.8e-06
69638	Enho	5377	-3.24921	0.492748	-6.59406	4.28e-11	9.59e-10
74481	Batf2	19.3313	-3.24102	1.07621	-3.01152	0.00259945	0.0124776
116904	Alpk3	553.288	-3.23998	0.484911	-6.68158	2.36e-11	5.47e-10
630294	Gm7030	98.9457	-3.23682	0.643816	-5.02756	4.97e-07	6e-06
100502636	Gm19299	35.497	-3.23558	0.824057	-3.92641	8.62e-05	0.000659709
328388	Gm10101	18.3757	-3.23448	1.0436	-3.09934	0.00193954	0.00971838
194231	Cnksr1	17.9414	-3.23409	1.00421	-3.22051	0.00127961	0.00686323
100503175	Gm19582	11.5721	-3.23399	1.20366	-2.6868	0.00721412	0.0290294
666693	NA	602.244	-3.23167	0.499446	-6.4705	9.77e-11	2.1e-09
237886	Slfn9	281.239	-3.23151	0.600637	-5.38013	7.44e-08	1.03e-06
271697	Cdk15	17.859	-3.23065	1.00428	-3.21688	0.00129594	0.00693501
14275	Folr1	18.7537	-3.22642	1.05666	-3.05342	0.00226247	0.01108
224014	Fgd4	11.41	-3.22487	1.2184	-2.64681	0.00812542	0.0319157
11856	Arhgap6	11.6767	-3.2233	1.23372	-2.61268	0.00898361	0.0345515
387230	Mir99b	10.869	-3.22251	1.17901	-2.73323	0.00627172	0.0258571
100503871	4833432E10Rik	17.8334	-3.21939	1.00916	-3.19016	0.00142193	0.00748985
623796	Ptma-ps2	17.732	-3.21835	1.00501	-3.2023	0.00136333	0.00723678
628061	Rps13-ps4	931.239	-3.21485	0.495222	-6.49173	8.49e-11	1.84e-09
93677	Lmod2	778.738	-3.21031	0.44428	-7.22588	4.98e-13	1.38e-11
100503704	Gm16861	38.3126	-3.20864	0.812925	-3.94703	7.91e-05	0.000609945
100380944	Ino80dos	38.1057	-3.206	0.79322	-4.04175	5.31e-05	0.000428777
17882	Myh2	132.83	-3.20506	0.561692	-5.70608	1.16e-08	1.85e-07
14202	Fhl4	59.7949	-3.2027	0.743746	-4.30617	1.66e-05	0.000148665
22626	Slc23a3	10.9209	-3.20128	1.19779	-2.67266	0.0075253	0.0299954
100503794	Gm9920	21.077	-3.19511	0.959973	-3.32833	0.000873673	0.00496268
100502888	Gm19434	24.2852	-3.19404	0.912889	-3.49883	0.000467305	0.00289145
100038739	Gm10615	65.078	-3.19332	0.678877	-4.70383	2.55e-06	2.71e-05
170483	Grin3b	115.417	-3.19276	0.593696	-5.37778	7.54e-08	1.05e-06
75599	Pcdh1	4024.15	-3.1924	0.431074	-7.40568	1.3e-13	3.85e-12
73915	4833419F23Rik	44.5048	-3.18829	0.754057	-4.22818	2.36e-05	0.000206028
107372	C030016D13Rik	24.2763	-3.1876	0.910031	-3.50273	0.000460514	0.00286044
100043126	NA	31.5362	-3.18623	0.889165	-3.5834	0.000339155	0.00220083
74633	4930429F24Rik	10.9693	-3.18602	1.20025	-2.65446	0.00794357	0.0313738
78317	Ccdc88b	74.3593	-3.18292	0.747823	-4.25625	2.08e-05	0.00018366
100041379	Zfp980	11.1852	-3.18245	1.21628	-2.61653	0.00888279	0.0343009
71797	Chst13	18.0531	-3.18058	1.0467	-3.03867	0.00237627	0.0115274
20288	Msr1	10.8068	-3.17788	1.2079	-2.6309	0.00851589	0.033188
100217427	Snord52	24.038	-3.17324	0.926578	-3.42468	0.00061552	0.00366461
73610	Zfp433	25.05	-3.17156	0.973662	-3.25735	0.00112457	0.00616023
240058	Cpne5	30.6835	-3.16838	0.847682	-3.73769	0.000185717	0.00130002
100303751	Snora31	20.686	-3.16681	0.974741	-3.24887	0.00115863	0.00631525
17907	Mylpf	27802.1	-3.16327	0.549789	-5.7536	8.74e-09	1.43e-07
22040	Trex1	2049.91	-3.14911	0.491729	-6.40416	1.51e-10	3.13e-09
319162	H2aw	937.991	-3.14648	0.503164	-6.25339	4.02e-10	7.98e-09
73648	2410012E07Rik	10.4829	-3.14328	1.2041	-2.61048	0.00904142	0.0347098
22138	Ttn	5788.96	-3.14162	0.444981	-7.06012	1.66e-12	4.44e-11
654820	G530011O06Rik	10.4512	-3.13845	1.20644	-2.60142	0.00928396	0.0354342
100504225	NA	29.8647	-3.1375	0.840071	-3.7348	0.000187862	0.00131336
100504591	Gm15987	101.775	-3.13714	0.63516	-4.93914	7.85e-07	9.17e-06
13829	Dmtn	79.2658	-3.13545	0.748567	-4.1886	2.81e-05	0.000240103
71889	Epn3	98.2992	-3.13501	0.612099	-5.12173	3.03e-07	3.79e-06
432460	Tmem229b-ps	17.4881	-3.12709	1.05561	-2.96235	0.00305304	0.0142868
100503134	Gm19569	27.279	-3.12687	0.946497	-3.30362	0.000954443	0.00535491
74166	Tmem38a	10253	-3.12586	0.528595	-5.91353	3.35e-09	5.87e-08
546726	Cyp26c1	42.8251	-3.12462	0.773391	-4.04016	5.34e-05	0.000431359
21953	Tnni2	9288.09	-3.12378	0.548002	-5.70032	1.2e-08	1.91e-07
105855	Nckap1l	71.0991	-3.1182	0.65824	-4.73717	2.17e-06	2.34e-05
225631	Onecut2	183.227	-3.10549	0.566754	-5.47943	4.27e-08	6.19e-07
100041098	NA	2024.73	-3.10191	0.445806	-6.95797	3.45e-12	8.86e-11
382864	Colq	286.345	-3.10151	0.540498	-5.73825	9.57e-09	1.55e-07
100504518	3425401B19Rik	10.3978	-3.10092	1.2089	-2.56509	0.0103151	0.0385641
331532	Tceal5	10.4066	-3.10036	1.22099	-2.53923	0.0111097	0.0407753
23844	Clca1	27.0951	-3.09997	0.967703	-3.20343	0.00135801	0.00721552
319186	H2bc14	10.1846	-3.09923	1.21018	-2.56097	0.010438	0.0388915
12322	Camk2a	2315.66	-3.09775	0.453338	-6.8332	8.3e-12	2.01e-10
74229	Paqr8	743.253	-3.0971	0.533669	-5.80342	6.5e-09	1.1e-07
236604	Pisd-ps1	331.447	-3.09673	0.477812	-6.48107	9.11e-11	1.96e-09
100503073	Gm19537	35.3581	-3.09568	0.797916	-3.87971	0.000104583	0.000785924
71520	Grap	23.7998	-3.0954	0.973384	-3.18004	0.00147255	0.00770711
19049	Ppp1r1b	10.2162	-3.09388	1.21368	-2.54917	0.010798	0.0399523
19200	Pstpip1	409.039	-3.09365	0.556084	-5.56328	2.65e-08	3.96e-07
30953	Schip1	57.8877	-3.09281	0.701276	-4.41026	1.03e-05	9.7e-05
12919	Crhbp	10.3535	-3.09145	1.21513	-2.54414	0.0109549	0.0404053
56190	Rbm38	3728.19	-3.09032	0.484797	-6.37447	1.84e-10	3.77e-09
100039636	Atp6v0c-ps2	16146.5	-3.09004	0.464267	-6.65573	2.82e-11	6.46e-10
632687	Marchf10	73.0168	-3.08717	0.640938	-4.81665	1.46e-06	1.62e-05
100039087	Gm2042	10.172	-3.08702	1.21859	-2.53328	0.0113002	0.0412789
434434	Gm5621	61.2644	-3.08564	0.7101	-4.34536	1.39e-05	0.000126526
15160	Serpind1	61.5264	-3.08255	0.715486	-4.30833	1.64e-05	0.000147299
545750	Gm5866	16.2528	-3.08181	1.02271	-3.01338	0.00258357	0.0124087
100503607	BB319198	241.422	-3.08142	0.548489	-5.61802	1.93e-08	2.98e-07
232431	Gprc5a	1174.14	-3.08089	0.458082	-6.72562	1.75e-11	4.11e-10
100503615	NA	10.0449	-3.07776	1.2137	-2.53585	0.0112175	0.0410561
97908	H3c8	36.5383	-3.07613	0.861335	-3.57134	0.000355153	0.0022885
60504	Il21r	10.3596	-3.07589	1.21918	-2.52292	0.0116384	0.0423096
320312	A430035B10Rik	10.3916	-3.07433	1.2279	-2.50373	0.0122892	0.0442841
20344	Selp	59.6617	-3.07276	0.675256	-4.55051	5.35e-06	5.35e-05
100504344	Gm20186	100.071	-3.07115	0.590791	-5.19837	2.01e-07	2.6e-06
407793	BC039966	53.4889	-3.06608	0.702702	-4.36328	1.28e-05	0.000117946
58220	Pard6b	16.8025	-3.06536	1.06335	-2.88274	0.00394238	0.0176324
546100	Gm5914	59.551	-3.06475	0.675175	-4.5392	5.65e-06	5.6e-05
100043305	Gm4349	9.95602	-3.06378	1.21526	-2.52109	0.0116993	0.0424937
442802	C330011M18Rik	25.4136	-3.05963	0.883936	-3.46137	0.00053743	0.0032695
76972	Snhg20	520.062	-3.05356	0.538287	-5.67272	1.41e-08	2.22e-07
15464	Hrc	1536.03	-3.05345	0.442061	-6.90731	4.94e-12	1.24e-10
68852	Lrrn4cl	78.1185	-3.05275	0.679335	-4.49373	7e-06	6.83e-05
72275	2200002D01Rik	178.271	-3.04851	0.613529	-4.96881	6.74e-07	7.97e-06
78263	4632411P08Rik	9.96861	-3.04845	1.22247	-2.49368	0.0126428	0.0453003
13107	Cyp2f2	16.4013	-3.0472	1.0744	-2.8362	0.00456543	0.0199049
76367	Trp53rkb	315.929	-3.04309	0.589617	-5.16113	2.45e-07	3.13e-06
15361	Hmga1	4236.84	-3.04158	0.490825	-6.19687	5.76e-10	1.12e-08
72393	Faim2	110.242	-3.03859	0.647795	-4.69066	2.72e-06	2.88e-05
244049	Mctp2	118.51	-3.03831	0.696991	-4.35918	1.31e-05	0.000119709
238988	Erc2	16.6056	-3.03814	1.0718	-2.83461	0.00458816	0.0199776
239017	Ogdhl	676.401	-3.03742	0.474805	-6.39718	1.58e-10	3.27e-09
15223	Foxj1	15.7641	-3.03523	1.03011	-2.9465	0.00321392	0.0149095
27205	Podxl	76.561	-3.03345	0.630562	-4.81071	1.5e-06	1.67e-05
100503893	NA	100.643	-3.03309	0.585028	-5.18451	2.17e-07	2.79e-06
13710	Elf3	10.1818	-3.02978	1.23252	-2.4582	0.0139636	0.0488935
211612	Ptchd1	21.9212	-3.02874	0.9294	-3.25881	0.00111881	0.0061307
381260	Gm973	9.87087	-3.02341	1.21835	-2.48157	0.0130805	0.0464848
233744	Spon1	9.87735	-3.02002	1.22373	-2.46789	0.0135911	0.0478666
11682	Alk	40.0728	-3.01788	0.800724	-3.76894	0.000163942	0.00116293
234797	6430548M08Rik	1047.89	-3.01655	0.452288	-6.66954	2.57e-11	5.91e-10
60425	Doc2g	209.264	-3.01314	0.575375	-5.23682	1.63e-07	2.15e-06
77866	E130102H24Rik	28.1611	-3.01258	0.887648	-3.39389	0.000689073	0.00404109
20269	Scn3a	9.63859	-3.01239	1.2225	-2.46412	0.0137349	0.0482363
77058	Ccdc183	27.6199	-3.00605	0.874354	-3.43802	0.000585974	0.00351542
27428	Shroom3	336.755	-3.00502	0.490119	-6.13121	8.72e-10	1.65e-08
20358	Sema6a	3155.76	-3.00496	0.48944	-6.13958	8.27e-10	1.57e-08
71130	Sh2d6	152.629	-2.99661	0.553505	-5.41389	6.17e-08	8.72e-07
72603	2700033N17Rik	66.576	-2.99445	0.675819	-4.43085	9.39e-06	8.89e-05
435518	Pdxk-ps	27.6172	-2.99344	0.876958	-3.41344	0.000641489	0.0037945
268859	Rbfox1	145.627	-2.99067	0.570925	-5.23829	1.62e-07	2.13e-06
14853	Gspt2	275.359	-2.98557	0.525661	-5.67964	1.35e-08	2.14e-07
81904	Cacng7	68.0819	-2.98314	0.648174	-4.60237	4.18e-06	4.29e-05
380977	A330009N23Rik	33.5572	-2.98034	0.832565	-3.5797	0.000343985	0.00222602
434218	Trim34b	44.6302	-2.9785	0.74791	-3.98243	6.82e-05	0.000536634
100502741	NA	15.7477	-2.97779	1.09394	-2.72209	0.00648713	0.0266052
257635	Sdsl	45.6008	-2.97709	0.795644	-3.74174	0.000182751	0.00128253
100302688	Gm17455	259.769	-2.97618	0.577228	-5.15599	2.52e-07	3.21e-06
208154	Btla	15.777	-2.97523	1.08853	-2.73327	0.00627097	0.0258571
54390	Sit1	13.4571	-2.97492	1.18256	-2.51565	0.0118814	0.0430425
19713	Ret	389.731	-2.97423	0.472585	-6.29354	3.1e-10	6.24e-09
106393	Srl	8037.41	-2.97397	0.437189	-6.80249	1.03e-11	2.47e-10
67426	Coq8a	1250.39	-2.96894	0.550083	-5.39726	6.77e-08	9.48e-07
384569	Nova2	85.2573	-2.96851	0.6142	-4.83314	1.34e-06	1.51e-05
216739	Acsl6	102.381	-2.96606	0.58159	-5.09993	3.4e-07	4.22e-06
75352	Magea13	273.073	-2.9638	0.485983	-6.09856	1.07e-09	2e-08
106766	Stap2	27.3607	-2.96299	0.889205	-3.33217	0.000861707	0.00490997
11501	Adam8	423.931	-2.96235	0.555869	-5.32922	9.86e-08	1.35e-06
100861753	Gm21188	383.782	-2.96103	0.480708	-6.15972	7.29e-10	1.4e-08
319887	E030030I06Rik	120.08	-2.96078	0.578359	-5.11928	3.07e-07	3.83e-06
104370	Snora68	18.2977	-2.95999	1.00516	-2.94481	0.00323151	0.0149742
100310872	Dynlt1a	307.474	-2.95883	0.498186	-5.9392	2.86e-09	5.07e-08
17067	Ly6c1	6626.11	-2.95438	0.540964	-5.46132	4.73e-08	6.79e-07
621239	Nhlrc4	79.1918	-2.95309	0.654362	-4.51292	6.39e-06	6.27e-05
16008	Igfbp2	81330.1	-2.95154	0.469757	-6.28311	3.32e-10	6.65e-09
654318	C530005A16Rik	26.636	-2.95101	0.878756	-3.35817	0.000784598	0.00453342
234671	Ces2c	35.403	-2.95041	0.804557	-3.66712	0.000245298	0.00165647
100040543	Gm2830	648.066	-2.9481	0.485174	-6.07638	1.23e-09	2.28e-08
22637	Zap70	91.5502	-2.94794	0.678823	-4.34272	1.41e-05	0.000127759
22223	Uchl1	274.341	-2.94458	0.511555	-5.75614	8.61e-09	1.41e-07
71004	4931440P22Rik	53.1556	-2.94455	0.728288	-4.04311	5.27e-05	0.000426806
330354	Gm20560	26.3795	-2.94225	0.861644	-3.4147	0.00063853	0.00378107
654472	Gm12070	20448.1	-2.94175	0.457339	-6.43233	1.26e-10	2.64e-09
13643	Efnb3	47.0472	-2.94055	0.743198	-3.95662	7.6e-05	0.000589729
278240	Spin2c	32.101	-2.93447	0.820624	-3.5759	0.000349027	0.00225599
14468	Gbp2b	587.059	-2.92864	0.505333	-5.79547	6.81e-09	1.14e-07
78321	Ankrd23	383.589	-2.92749	0.521553	-5.61302	1.99e-08	3.07e-07
100504573	Gm15464	118.947	-2.92736	0.639845	-4.57512	4.76e-06	4.82e-05
67020	Tmem88	35.05	-2.92408	0.807484	-3.62123	0.00029321	0.00193629
140477	Dmbx1	626.519	-2.92057	0.446495	-6.5411	6.11e-11	1.34e-09
664903	Rps15a-ps4	273.799	-2.91906	0.483894	-6.03244	1.62e-09	2.95e-08
622208	Gm6297	32.255	-2.91368	0.847641	-3.43739	0.000587345	0.00352236
72958	Zfp493	23.559	-2.91367	0.931868	-3.1267	0.00176783	0.00898943
319798	A730090N16Rik	15.2409	-2.91249	1.08563	-2.68276	0.00730164	0.0293022
18011	Neurl1a	6271.91	-2.91219	0.491095	-5.93	3.03e-09	5.32e-08
100503392	4833438C02Rik	301.575	-2.90776	0.54769	-5.30914	1.1e-07	1.49e-06
66730	4921531C22Rik	107.672	-2.90737	0.585757	-4.96343	6.93e-07	8.19e-06
667947	Gm12247	312.437	-2.90686	0.540485	-5.37825	7.52e-08	1.04e-06
544973	Gm10257	374.264	-2.89604	0.527519	-5.48992	4.02e-08	5.86e-07
100041480	Gm9833	581.767	-2.89197	0.588333	-4.91553	8.85e-07	1.03e-05
381232	Mirt1	26.0263	-2.89009	0.910671	-3.17359	0.00150568	0.007858
73951	4930413G21Rik	315.304	-2.88983	0.511163	-5.65345	1.57e-08	2.46e-07
100502757	Gm17259	48.1528	-2.8892	0.727284	-3.97258	7.11e-05	0.000556929
100045653	Gm17769	25.6371	-2.88656	0.887304	-3.25318	0.00114122	0.00624312
73619	1700122E12Rik	11.6125	-2.88228	1.13249	-2.54509	0.0109251	0.0403225
68243	A930018P22Rik	22.6521	-2.88006	0.903699	-3.18697	0.00143774	0.00755618
171170	Mbnl3	166.034	-2.87586	0.607753	-4.73196	2.22e-06	2.39e-05
17930	Myom2	9081.53	-2.87444	0.462598	-6.2137	5.18e-10	1.01e-08
723889	Mir378a	14.2277	-2.87155	1.05122	-2.73165	0.00630179	0.025955
22370	Vtn	48.2146	-2.87093	0.753748	-3.80887	0.000139603	0.00100767
72544	Exosc6	815.452	-2.86909	0.523601	-5.47954	4.26e-08	6.19e-07
100503203	Gm19592	19.6829	-2.86731	0.954128	-3.00516	0.00265442	0.0126971
230726	Rhbdl2	14.573	-2.86684	1.09644	-2.61467	0.00893136	0.0344238
19041	Ppl	19.7946	-2.86421	0.955223	-2.99848	0.00271333	0.0129375
329065	Scd4	52.8885	-2.86397	0.729697	-3.92488	8.68e-05	0.000663617
237868	Sarm1	123.414	-2.85883	0.569074	-5.02366	5.07e-07	6.1e-06
243078	Tecrl	14.7141	-2.8544	1.096	-2.60438	0.00920408	0.0351946
70355	Gprc5c	1765.45	-2.85166	0.535285	-5.32736	9.97e-08	1.36e-06
13166	Dbh	25.2239	-2.85018	0.893131	-3.19122	0.00141674	0.00746726
666752	Gm8273	14.5856	-2.84786	1.11129	-2.56267	0.0103871	0.0387814
108673	Ccdc86	3052.66	-2.84738	0.48442	-5.87791	4.15e-09	7.18e-08
320273	B230208H11Rik	19.9329	-2.83726	1.01479	-2.79592	0.00517526	0.0220153
100502897	NA	10350.1	-2.83634	0.481241	-5.8938	3.77e-09	6.58e-08
100038436	Gm10503	29.8413	-2.82812	0.822957	-3.43653	0.00058921	0.00353226
594843	Has2os	111.534	-2.82744	0.629994	-4.48804	7.19e-06	6.97e-05
213742	Xist	28916.7	-2.82232	0.517208	-5.45683	4.85e-08	6.94e-07
69603	2310020H05Rik	19.1114	-2.819	0.95747	-2.94422	0.00323768	0.0149986
69798	1810044D09Rik	115.771	-2.81776	0.603594	-4.6683	3.04e-06	3.19e-05
213781	Gm4786	909.685	-2.81715	0.490241	-5.74647	9.11e-09	1.49e-07
635504	Gm7160	19.0923	-2.81487	0.959838	-2.93265	0.0033608	0.0154412
76757	Trdn	131.77	-2.81351	0.62493	-4.50213	6.73e-06	6.57e-05
100127111	Snord22	16.424	-2.81304	1.0054	-2.79794	0.0051429	0.0219116
320642	A630066F11Rik	28.6405	-2.8105	0.944654	-2.97516	0.00292836	0.0137909
15116	Has1	24.3823	-2.81023	0.895972	-3.13651	0.00170971	0.00874251
94212	Pag1	168.092	-2.80842	0.584243	-4.80694	1.53e-06	1.69e-05
100503745	NA	18.9401	-2.80799	0.958204	-2.93047	0.00338446	0.0155298
100503390	Gm17518	24.2972	-2.80526	0.882994	-3.17699	0.00148813	0.00778368
278279	Tmtc2	105.728	-2.80474	0.659272	-4.2543	2.1e-05	0.000184967
207818	Smagp	25.1564	-2.80198	0.957646	-2.9259	0.00343459	0.015716
21832	Thpo	29.6342	-2.79997	0.857369	-3.26577	0.00109167	0.00600602
100043571	Gm4524	278.874	-2.79928	0.497864	-5.62259	1.88e-08	2.91e-07
140488	Igf2bp3	191.429	-2.79858	0.592025	-4.72712	2.28e-06	2.44e-05
381308	Ifi211	748.12	-2.79585	0.533216	-5.24339	1.58e-07	2.08e-06
320692	9430037G07Rik	42.8349	-2.79534	0.763737	-3.66008	0.000252133	0.00169427
223631	Ly6g2	30.2687	-2.79167	0.907812	-3.07517	0.00210384	0.0103943
619937	Hmgb1-ps10	24.352	-2.79012	0.903181	-3.08922	0.00200684	0.0100008
75111	4930512H18Rik	19.3045	-2.79007	1.02007	-2.73516	0.00623497	0.0257314
100862085	Gm16867	29.5331	-2.78768	0.876026	-3.18218	0.0014617	0.00766007
21936	Tnfrsf18	47.5141	-2.78412	0.723717	-3.84697	0.000119588	0.000882166
68760	Synpo2l	5721.96	-2.78265	0.441126	-6.30806	2.83e-10	5.7e-09
666648	Gm8213	177.305	-2.78233	0.593435	-4.68852	2.75e-06	2.91e-05
442796	A230052G05Rik	37.162	-2.78222	0.790468	-3.51972	0.000432004	0.00270516
110876	Scn2a	16.5866	-2.78121	1.07039	-2.5983	0.00936854	0.035699
100502950	Gm3336	16.745	-2.78031	1.07589	-2.5842	0.0097605	0.0368739
212448	9330159F19Rik	470.111	-2.78027	0.571809	-4.86224	1.16e-06	1.31e-05
18574	Pde1b	355.741	-2.77968	0.532082	-5.22415	1.75e-07	2.29e-06
100042773	Tmed10-ps	2327.45	-2.77721	0.432272	-6.42468	1.32e-10	2.76e-09
671535	Parp10	7147.08	-2.77568	0.480567	-5.77585	7.66e-09	1.26e-07
414101	E130317F20Rik	288.181	-2.77563	0.522507	-5.31215	1.08e-07	1.47e-06
100503435	AW124847	220.224	-2.7754	0.52524	-5.28406	1.26e-07	1.7e-06
319157	H4c6	21.4953	-2.77299	0.934576	-2.96711	0.00300618	0.0141129
109620	Dsp	13.8027	-2.77285	1.11101	-2.4958	0.0125674	0.0451287
22355	Vipr2	28.9908	-2.77223	0.848197	-3.26838	0.00108164	0.00596679
330890	Piwil4	31.4584	-2.77083	0.804441	-3.44442	0.000572287	0.00344335
100043695	Gm15483	86.2109	-2.76909	0.647865	-4.27418	1.92e-05	0.000169917
16502	Kcnc1	85.979	-2.76907	0.616463	-4.49186	7.06e-06	6.87e-05
100862175	Gm10698	1272.01	-2.76644	0.446402	-6.1972	5.75e-10	1.12e-08
328162	Trmt61a	649.639	-2.76641	0.504086	-5.48797	4.07e-08	5.92e-07
72289	Malat1	10926.5	-2.76488	0.421896	-6.55346	5.62e-11	1.24e-09
637008	Gm11793	24.2189	-2.76386	0.929525	-2.97341	0.00294509	0.0138617
100861900	NA	62.1437	-2.76222	0.668102	-4.13442	3.56e-05	0.000299733
245240	9930111J21Rik2	49.9747	-2.75866	0.783737	-3.51988	0.000431741	0.00270516
140571	Plxnb3	13.7413	-2.7553	1.12347	-2.45249	0.0141872	0.0494868
229011	Samd10	64.7928	-2.75487	0.664831	-4.14372	3.42e-05	0.000289015
84094	Plvap	18.5703	-2.75443	0.975418	-2.82384	0.00474514	0.0205361
69585	Hjv	3907.16	-2.75325	0.517257	-5.32278	1.02e-07	1.39e-06
100503411	NA	36.55	-2.74956	0.793121	-3.46677	0.000526761	0.0032141
74629	4930426L09Rik	71.5225	-2.74926	0.718418	-3.82683	0.000129805	0.000946495
21679	Tead4	1099.26	-2.74784	0.477127	-5.75912	8.46e-09	1.39e-07
100504734	Gm16794	13.7999	-2.74767	1.11528	-2.46365	0.0137531	0.0482739
75538	Fam71e1	49.3171	-2.74357	0.734403	-3.73579	0.000187129	0.00130879
16597	Klf12	49.7654	-2.7434	0.782131	-3.5076	0.000452166	0.00281641
96957	Tmem62	245.963	-2.74159	0.498417	-5.50059	3.79e-08	5.54e-07
232975	Atp1a3	296.398	-2.73987	0.553327	-4.95162	7.36e-07	8.67e-06
72716	Gm45351	46.5144	-2.73915	0.733036	-3.73672	0.00018644	0.00130452
667214	9930111J21Rik1	247.387	-2.73727	0.492436	-5.55862	2.72e-08	4.06e-07
94045	P2rx5	312.069	-2.73674	0.513153	-5.33318	9.65e-08	1.33e-06
71586	Ifih1	648.07	-2.73627	0.547931	-4.99382	5.92e-07	7.07e-06
216835	Usp43	58.947	-2.7358	0.686177	-3.98701	6.69e-05	0.000527905
15364	Hmga2	1425.4	-2.73085	0.464269	-5.88204	4.05e-09	7.01e-08
72326	2500004C02Rik	33.0871	-2.72847	0.797712	-3.42037	0.000625365	0.00371381
20741	Sptb	35.5347	-2.72359	0.773374	-3.5217	0.000428787	0.00269014
193740	Hspa1a	204.575	-2.72097	0.511067	-5.32409	1.01e-07	1.38e-06
19227	Pthlh	53.285	-2.7191	0.706756	-3.84729	0.000119429	0.000881388
67188	2700046G09Rik	80.2711	-2.71707	0.633419	-4.28953	1.79e-05	0.000159208
100043946	Gm14635	167.471	-2.71657	0.525579	-5.16872	2.36e-07	3.02e-06
30935	Tor3a	10564.2	-2.71631	0.450717	-6.02663	1.67e-09	3.04e-08
72514	Fgfbp3	57.6796	-2.7134	0.667271	-4.06642	4.77e-05	0.000390329
12401	Serpina6	191.305	-2.71319	0.508209	-5.33872	9.36e-08	1.29e-06
12983	Csf2rb	33.1974	-2.71315	0.838639	-3.23519	0.00121562	0.0065888
66503	1810034E14Rik	67.637	-2.71147	0.646956	-4.19113	2.78e-05	0.000237816
12695	Patj	353.866	-2.70985	0.471082	-5.7524	8.8e-09	1.44e-07
100529079	5830418P13Rik	28.9291	-2.70904	0.929962	-2.91307	0.00357895	0.0162545
11423	Ache	182.341	-2.70827	0.632112	-4.28448	1.83e-05	0.000162785
15112	Hao1	27.8264	-2.70749	0.840241	-3.22228	0.00127175	0.00682333
100503230	Gm19600	24.2539	-2.70742	0.98061	-2.76096	0.00576324	0.0240744
100039078	Gm2036	18.9918	-2.70692	1.04317	-2.59491	0.00946162	0.0359704
229715	Amigo1	588.652	-2.70688	0.520484	-5.20071	1.99e-07	2.57e-06
111975	Igf2os	49.974	-2.70578	0.702577	-3.85122	0.000117533	0.000867783
666295	NA	3167.91	-2.70461	0.421572	-6.41553	1.4e-10	2.92e-09
100038538	Gm10767	12.8183	-2.70406	1.07558	-2.51406	0.0119351	0.0431784
116838	Rims2	48.1919	-2.70403	0.7463	-3.62325	0.000290926	0.00192353
320965	4831440E17Rik	17.7516	-2.70321	0.965464	-2.79991	0.00511167	0.0217955
100502594	NA	20.5165	-2.69916	0.967369	-2.7902	0.00526749	0.0223563
628705	Phf11c	25.0727	-2.69811	0.861559	-3.13165	0.00173825	0.00886651
27279	Tnfrsf12a	12449.3	-2.69707	0.472634	-5.70647	1.15e-08	1.85e-07
69814	Prss32	22.8981	-2.69321	0.908215	-2.96539	0.00302295	0.0141755
72813	2810454H06Rik	51.9823	-2.69267	0.697601	-3.8599	0.000113431	0.000842034
212390	Klhl32	22.6086	-2.69194	0.894756	-3.00858	0.00262473	0.0125843
432768	NA	1909.12	-2.69019	0.496762	-5.41545	6.11e-08	8.65e-07
327812	Gm15663	17.5815	-2.68801	0.973607	-2.76088	0.00576467	0.0240744
22634	Plagl1	69.6604	-2.68422	0.680606	-3.94387	8.02e-05	0.000617175
63828	Fn3k	445.651	-2.6837	0.580035	-4.62679	3.71e-06	3.86e-05
319148	H3c3	44.9981	-2.68317	0.763227	-3.51556	0.000438831	0.00274259
241624	Exd1	15.5454	-2.68304	1.07978	-2.48481	0.0129621	0.0462028
17702	Msx2	42.081	-2.68177	0.738807	-3.62986	0.000283575	0.00188021
100503805	Gm19905	15.4385	-2.68083	1.04062	-2.57619	0.00998956	0.0375607
100504637	Gm20324	32.4407	-2.67986	0.806218	-3.32399	0.000887402	0.00502851
11484	Aspa	63.5735	-2.67941	0.806178	-3.3236	0.00088865	0.00503212
16068	Il18bp	178.571	-2.67925	0.540451	-4.95743	7.14e-07	8.44e-06
72962	Tymp	139.752	-2.67872	0.557219	-4.80731	1.53e-06	1.69e-05
241113	Prkag3	479.084	-2.67852	0.489786	-5.46876	4.53e-08	6.54e-07
19944	Rpl29	263.152	-2.6754	0.533499	-5.01482	5.31e-07	6.37e-06
664969	Gm7429	66.0557	-2.67518	0.667031	-4.01058	6.06e-05	0.00048273
100504687	2810029C07Rik	36.9501	-2.67455	0.763597	-3.50257	0.0004608	0.00286044
665055	Gm7467	42.7574	-2.67392	0.784972	-3.4064	0.000658264	0.00387977
22259	Nr1h3	39.6168	-2.67293	0.763066	-3.50289	0.000460246	0.00286024
74333	A330040F15Rik	15.0272	-2.67223	1.02013	-2.6195	0.00880592	0.0340921
211936	Ccdc73	42.4908	-2.67149	0.805888	-3.31497	0.000916536	0.00516867
214321	Gm4787	12.5074	-2.66831	1.08252	-2.46492	0.0137045	0.0481606
56504	Srpk3	278.65	-2.66823	0.577816	-4.61778	3.88e-06	4.01e-05
140781	Myh7	733.379	-2.6654	0.448673	-5.94064	2.84e-09	5.03e-08
100038411	Gm15998	19.7408	-2.66075	0.942379	-2.82344	0.00475116	0.0205459
319960	4930513N10Rik	20.3784	-2.66031	1.01404	-2.62348	0.00870368	0.0337678
75614	Rab26os	94.1512	-2.66018	0.585686	-4.54198	5.57e-06	5.54e-05
282619	Sbsn	104.736	-2.65912	0.600766	-4.42621	9.59e-06	9.08e-05
100233208	Gm10778	32.2306	-2.65843	0.856068	-3.1054	0.00190023	0.00956513
75579	2310034G01Rik	52.6505	-2.65623	0.765333	-3.47068	0.000519136	0.00317346
69815	Krtcap3	77.5665	-2.6555	0.656232	-4.04659	5.2e-05	0.000421329
329934	Foxo6	1092.49	-2.65546	0.481172	-5.51874	3.41e-08	5.02e-07
56631	Trim17	24.8737	-2.65467	0.928874	-2.85795	0.00426393	0.0188249
100502938	Gm17491	98.7489	-2.65397	0.607393	-4.36945	1.25e-05	0.000114985
668936	Rpl5-ps2	366.702	-2.65161	0.504269	-5.25833	1.45e-07	1.92e-06
16176	Il1b	17.9203	-2.65073	1.05398	-2.51497	0.0119041	0.0430948
68859	Smim1	248.483	-2.64964	0.522386	-5.07218	3.93e-07	4.83e-06
381196	Gm960	17.1752	-2.64877	0.979843	-2.70326	0.00686635	0.0278755
19039	Lgals3bp	4744.58	-2.64759	0.446301	-5.93231	2.99e-09	5.26e-08
108115	Slco4a1	31.6052	-2.64726	0.803737	-3.29369	0.000988826	0.00551957
100503394	Gm17494	9109.94	-2.64676	0.534661	-4.95035	7.41e-07	8.72e-06
66790	Grtp1	277.37	-2.64623	0.59475	-4.44932	8.61e-06	8.21e-05
232174	Cyp26b1	131.329	-2.64231	0.558715	-4.72926	2.25e-06	2.42e-05
66938	Sh3d21	17.2045	-2.64188	0.982219	-2.6897	0.00715159	0.0287989
100302499	Snora3	26.6987	-2.64188	0.850715	-3.10548	0.00189973	0.00956513
100503104	Gm19557	17.2617	-2.63881	0.993922	-2.65495	0.00793211	0.0313435
71753	Tmprss6	53.2521	-2.63823	0.703618	-3.74952	0.000177171	0.00124763
667739	NA	30378.8	-2.63784	0.503246	-5.24165	1.59e-07	2.09e-06
11459	Acta1	154170	-2.63756	0.506864	-5.20368	1.95e-07	2.53e-06
66528	Smim5	161.912	-2.63635	0.591506	-4.45702	8.31e-06	7.95e-05
319482	9530053A07Rik	400.944	-2.63565	0.535881	-4.91834	8.73e-07	1.01e-05
100503178	2810013P06Rik	192.077	-2.63486	0.509498	-5.17149	2.32e-07	2.98e-06
243771	Parp12	3281.8	-2.62996	0.423489	-6.21022	5.29e-10	1.03e-08
621699	Gm6252	2059.49	-2.62901	0.465563	-5.64696	1.63e-08	2.55e-07
232087	Mat2a	4460.35	-2.62237	0.472966	-5.54451	2.95e-08	4.38e-07
654467	Gm10052	7505.7	-2.62009	0.431417	-6.07321	1.25e-09	2.32e-08
74186	Ccdc3	54.9174	-2.61412	0.707521	-3.69476	0.000220095	0.0015092
101835	AW146154	67.2174	-2.61301	0.698814	-3.7392	0.000184608	0.00129335
100040377	NA	94.0148	-2.61117	0.590915	-4.41886	9.92e-06	9.35e-05
666211	Gm7984	397.973	-2.60873	0.461065	-5.65805	1.53e-08	2.41e-07
12672	Chrm4	102.688	-2.60687	0.635616	-4.10133	4.11e-05	0.000342141
414115	D330050I16Rik	75.2925	-2.60664	0.63317	-4.11681	3.84e-05	0.000321425
67860	S100a16	2967.34	-2.60369	0.515327	-5.0525	4.36e-07	5.31e-06
666170	Gm7964	6213.32	-2.60118	0.451115	-5.7661	8.11e-09	1.34e-07
67194	2700038G22Rik	120.674	-2.59881	0.554902	-4.68337	2.82e-06	2.98e-05
100216534	Snord96a	84.0303	-2.59792	0.629925	-4.12416	3.72e-05	0.000312604
76872	Ccdc116	17.5256	-2.59744	1.04653	-2.48196	0.0130664	0.0464638
11447	Chrnd	5619.6	-2.59692	0.480457	-5.40509	6.48e-08	9.11e-07
100503498	Gm16675	35.1165	-2.59527	0.76726	-3.38251	0.000718259	0.00418984
225207	Zfp521	87.8327	-2.59474	0.672632	-3.8576	0.000114508	0.000849638
329427	Chn1os3	24.1755	-2.59303	0.958161	-2.70626	0.00680466	0.0276523
75692	Nr2c2ap	286.474	-2.59257	0.580754	-4.46415	8.04e-06	7.72e-05
17388	Mmp15	4256.2	-2.59082	0.441436	-5.86907	4.38e-09	7.54e-08
100502853	NA	46.6044	-2.58916	0.725922	-3.56672	0.000361477	0.00231825
80285	Parp9	968.488	-2.589	0.53633	-4.82726	1.38e-06	1.55e-05
78575	B430319G15Rik	94.4837	-2.58662	0.585505	-4.41777	9.97e-06	9.4e-05
320133	6030445D17Rik	53.4284	-2.58626	0.68586	-3.77083	0.000162706	0.00115516
13009	Csrp3	447.347	-2.58572	0.584772	-4.42176	9.79e-06	9.26e-05
53886	Cdkl2	49.8673	-2.58508	0.762302	-3.39115	0.000696002	0.00407301
11603	Agrn	8971.38	-2.58507	0.426558	-6.0603	1.36e-09	2.5e-08
629777	Zfp335os	49.0246	-2.58365	0.709405	-3.64199	0.000270538	0.00180322
170571	Cntnap4	48.6088	-2.58022	0.70683	-3.65042	0.000261812	0.0017491
242691	Gpatch3	320.751	-2.57817	0.526094	-4.90059	9.55e-07	1.1e-05
237759	Col23a1	350.848	-2.57527	0.482893	-5.333	9.66e-08	1.33e-06
235416	Lman1l	132.932	-2.57419	0.629483	-4.08937	4.33e-05	0.000357384
19703	Renbp	2060.91	-2.57222	0.485244	-5.30087	1.15e-07	1.56e-06
100502742	1700007L15Rik	115.835	-2.57129	0.648313	-3.96612	7.31e-05	0.000570059
100040322	3830408C21Rik	43.613	-2.56996	0.716875	-3.58496	0.000337136	0.00218945
320977	A330023F24Rik	27.8768	-2.56727	0.863789	-2.9721	0.00295768	0.0139092
100047282	NA	309.35	-2.56368	0.58721	-4.36587	1.27e-05	0.000116755
100504527	Gm10374	87.4999	-2.56018	0.627433	-4.0804	4.5e-05	0.000369513
100503379	NA	29.7529	-2.55782	0.808856	-3.16227	0.00156545	0.00810057
627352	Morf4l1b	2006.35	-2.55514	0.458643	-5.57107	2.53e-08	3.8e-07
677010	Gm9703	79.1657	-2.55167	0.606005	-4.21065	2.55e-05	0.000221045
14404	Gabre	400.227	-2.55164	0.465968	-5.476	4.35e-08	6.3e-07
100861986	Gm21378	125.41	-2.5513	0.701501	-3.63691	0.000275929	0.00183469
100502649	NA	77.0979	-2.54478	0.626616	-4.06114	4.88e-05	0.000398663
12180	Smyd1	1652.72	-2.54168	0.465432	-5.4609	4.74e-08	6.8e-07
100502734	Gm16023	20.5518	-2.54164	0.910659	-2.79099	0.00525479	0.0223132
68040	Zfp593	392.461	-2.54156	0.558842	-4.5479	5.42e-06	5.41e-05
73852	D3Ertd751e	74.8212	-2.54096	0.666926	-3.80997	0.000138986	0.00100428
19881	Rom1	66.7215	-2.54014	0.713964	-3.5578	0.000373967	0.0023844
12299	Cacng1	8771.06	-2.53894	0.501989	-5.05777	4.24e-07	5.17e-06
20846	Stat1	6461.93	-2.53776	0.421622	-6.01903	1.75e-09	3.18e-08
70240	Ufsp1	191.941	-2.53593	0.568577	-4.46012	8.19e-06	7.85e-05
20192	Ryr3	656.509	-2.53439	0.528299	-4.79726	1.61e-06	1.77e-05
110454	Ly6a	20261.9	-2.53338	0.455362	-5.56345	2.64e-08	3.96e-07
12514	Cd68	92.1391	-2.53076	0.603047	-4.19663	2.71e-05	0.000232841
100073351	Yy2	67.5788	-2.52971	0.686824	-3.68321	0.000230319	0.00157209
20618	Sncg	29.4721	-2.52838	0.823878	-3.06887	0.00214867	0.0105842
100038526	Gm16008	42.7868	-2.52818	0.76433	-3.30771	0.000940623	0.00528819
72780	Rspo3	98.0877	-2.52742	0.604152	-4.18342	2.87e-05	0.000245265
76467	Msrb2	60.8175	-2.52335	0.707527	-3.56643	0.000361875	0.0023199
100502680	Gm10015	49.1617	-2.51988	0.72826	-3.46014	0.000539899	0.00327967
624582	Morf4l1-ps1	3345.72	-2.5193	0.443567	-5.67964	1.35e-08	2.14e-07
216792	Iba57	484.357	-2.51912	0.512607	-4.91434	8.91e-07	1.03e-05
17878	Myf6	55.4556	-2.51874	0.668377	-3.76844	0.000164269	0.00116475
224523	4732491K20Rik	113.067	-2.51855	0.600267	-4.19572	2.72e-05	0.000233534
69743	Casz1	344.362	-2.51771	0.472614	-5.32719	9.97e-08	1.37e-06
20190	Ryr1	2669.94	-2.51303	0.451506	-5.56588	2.61e-08	3.91e-07
20649	Sntb1	284.722	-2.51296	0.554313	-4.53348	5.8e-06	5.74e-05
208111	Zfp976	78.6995	-2.51119	0.724517	-3.46602	0.000528219	0.00322061
64580	Ndst4	170.404	-2.50971	0.577159	-4.34838	1.37e-05	0.000125126
100504278	2810402E24Rik	152.709	-2.50683	0.551781	-4.54316	5.54e-06	5.51e-05
235380	Dmxl2	124.967	-2.50602	0.673766	-3.71942	0.000199682	0.00138365
114249	Npnt	1631.04	-2.50601	0.436351	-5.7431	9.3e-09	1.51e-07
20962	Sycp3	17.98	-2.49828	0.973026	-2.56754	0.0102423	0.0383185
100503212	LOC100503212	17.8111	-2.49616	0.96768	-2.57954	0.0098933	0.0372634
666634	Gm8203	6118.03	-2.49607	0.420464	-5.93647	2.91e-09	5.14e-08
15944	Irgm1	4536.59	-2.49483	0.427347	-5.83795	5.28e-09	8.98e-08
74704	4930518I15Rik	24.7032	-2.49302	0.901921	-2.76412	0.0057077	0.0238849
74338	Slc6a19	20.8409	-2.49255	0.983976	-2.53315	0.0113044	0.0412789
20522	Slc23a1	15.5743	-2.49084	1.0009	-2.4886	0.0128246	0.0458283
100861977	Gm21370	217.838	-2.48996	0.51041	-4.87836	1.07e-06	1.22e-05
319189	H2bc18	42.3256	-2.48988	0.809985	-3.07399	0.00211219	0.0104247
70281	2310068J16Rik	54.8788	-2.48898	0.697678	-3.56752	0.000360382	0.00231514
71336	Rbks	87.6966	-2.48862	0.629435	-3.95373	7.69e-05	0.000596195
60455	Pgap6	361.86	-2.4886	0.475674	-5.23174	1.68e-07	2.2e-06
329253	Gm15850	20.1161	-2.48698	0.951048	-2.61499	0.00892292	0.0343994
67289	3110021A11Rik	17.863	-2.4855	0.988694	-2.51392	0.0119398	0.0431842
381845	Rnf225	56.4875	-2.48165	0.660987	-3.75447	0.000173709	0.00122587
320700	A930033H14Rik	275.775	-2.48126	0.482858	-5.13869	2.77e-07	3.5e-06
12865	Cox7a1	166.298	-2.47902	0.668339	-3.70922	0.000207896	0.00143407
64082	Popdc2	211.87	-2.47296	0.54364	-4.54888	5.39e-06	5.38e-05
19106	Eif2ak2	2471.43	-2.47261	0.550932	-4.48804	7.19e-06	6.97e-05
100302594	Snord14e	24.6811	-2.47177	0.906431	-2.72693	0.0063927	0.0262632
56791	Ube2l6	7890.28	-2.47038	0.461015	-5.35857	8.39e-08	1.16e-06
23863	Dand5	299.972	-2.46997	0.521803	-4.73353	2.21e-06	2.38e-05
319520	Dusp4	1336.25	-2.46833	0.434291	-5.68359	1.32e-08	2.1e-07
432466	Gm5424	6364.99	-2.46766	0.486379	-5.07353	3.91e-07	4.8e-06
664849	Gm7367	3747.83	-2.46708	0.487769	-5.05789	4.24e-07	5.17e-06
434233	Ppp1ccb	2749.95	-2.4645	0.429572	-5.7371	9.63e-09	1.56e-07
74376	Myo18b	15.3088	-2.46279	1.00592	-2.4483	0.0143534	0.0499393
100037260	9430060I03Rik	54.4621	-2.46039	0.719761	-3.41835	0.00063003	0.0037352
433367	Gm5532	17.5902	-2.45941	0.999388	-2.46091	0.0138583	0.0486076
66614	Gpatch4	473.74	-2.45939	0.462673	-5.31561	1.06e-07	1.45e-06
67971	Tppp3	5783.97	-2.45635	0.502316	-4.89005	1.01e-06	1.15e-05
71523	8430429K09Rik	548.255	-2.45522	0.450874	-5.44548	5.17e-08	7.37e-07
319487	A230028O05Rik	36.7713	-2.4536	0.766803	-3.19978	0.00137533	0.00729576
20666	Sox11	1105.07	-2.45278	0.470766	-5.21019	1.89e-07	2.46e-06
19216	Ptger1	1849.36	-2.45148	0.484153	-5.06345	4.12e-07	5.03e-06
77352	Axdnd1	40.5215	-2.44993	0.730167	-3.3553	0.000792796	0.00456739
791370	A130051J06Rik	23.7315	-2.44593	0.870071	-2.81119	0.00493589	0.0211722
74552	Nipal3	323.568	-2.44349	0.534313	-4.57314	4.8e-06	4.86e-05
100861774	NA	2807.64	-2.44329	0.487979	-5.00696	5.53e-07	6.63e-06
319164	H2ac6	387.721	-2.44209	0.537734	-4.54144	5.59e-06	5.55e-05
77462	Tmem116	49.661	-2.44046	0.760782	-3.20783	0.00133742	0.00713378
19266	Ptprd	157.324	-2.4387	0.595151	-4.09761	4.17e-05	0.000346982
320206	NA	51.3392	-2.43803	0.746778	-3.26473	0.00109569	0.0060261
20847	Stat2	5549.43	-2.43541	0.42385	-5.74594	9.14e-09	1.49e-07
432649	Gm5434	36.2335	-2.43516	0.798526	-3.04957	0.00229166	0.011183
319998	Tmem198	46.9813	-2.43456	0.743247	-3.27558	0.00105446	0.00584624
67291	Ccdc137	1088.01	-2.43371	0.503303	-4.83548	1.33e-06	1.49e-05
75881	4930579K19Rik	36.2342	-2.43353	0.769439	-3.16273	0.00156299	0.00809544
434858	Gm5643	597.337	-2.43161	0.674679	-3.6041	0.000313238	0.00204963
71912	Jsrp1	3308.17	-2.4315	0.543927	-4.47027	7.81e-06	7.53e-05
98999	Znfx1	8827.5	-2.43116	0.421656	-5.76575	8.13e-09	1.34e-07
75732	Iqcd	59.054	-2.43038	0.681837	-3.56446	0.000364612	0.002336
75202	Spaca6	157.152	-2.43017	0.557043	-4.36263	1.29e-05	0.000118231
66391	Zbtb11os1	114.616	-2.42975	0.614774	-3.95226	7.74e-05	0.000599578
665333	Gm7591	178.605	-2.42916	0.529798	-4.58508	4.54e-06	4.62e-05
217303	Cd300a	25.5429	-2.42902	0.851142	-2.85383	0.00431957	0.0190144
209239	Gan	127.759	-2.42854	0.559189	-4.34296	1.41e-05	0.000127688
12815	Col11a2	69.2642	-2.42588	0.651132	-3.72564	0.000194821	0.00135395
73130	Tmed5	732.586	-2.42068	0.529994	-4.56737	4.94e-06	4.98e-05
56417	Adar	5797.88	-2.41897	0.427713	-5.65559	1.55e-08	2.44e-07
74434	Sohlh2	52.4602	-2.41239	0.689383	-3.49935	0.000466399	0.00288756
331188	Zfp781	50.938	-2.4116	0.753081	-3.2023	0.00136333	0.00723678
20684	Sp100	103.554	-2.41087	0.574674	-4.1952	2.73e-05	0.000233948
20743	Sptbn2	85.8506	-2.40676	0.68696	-3.50349	0.000459196	0.00285479
407824	NA	101.71	-2.40589	0.624689	-3.85134	0.000117474	0.000867734
16661	Krt10	162.52	-2.40252	0.537434	-4.47035	7.81e-06	7.53e-05
630579	Zfp808	56.0472	-2.40211	0.690272	-3.47995	0.000501513	0.00308062
665783	NA	376.868	-2.40133	0.508005	-4.72698	2.28e-06	2.44e-05
407803	BC051226	195.147	-2.40103	0.588439	-4.08034	4.5e-05	0.000369513
100861803	NA	139.939	-2.4006	0.538164	-4.46072	8.17e-06	7.83e-05
193838	Eme2	565.107	-2.39905	0.509855	-4.70535	2.53e-06	2.69e-05
171504	Apobr	217.634	-2.39816	0.501847	-4.77868	1.76e-06	1.93e-05
30045	Dnajc12	68.0381	-2.39798	0.63273	-3.7899	0.00015071	0.00107463
232440	H2aj	6608.24	-2.39726	0.488728	-4.90509	9.34e-07	1.08e-05
100861837	NA	1514.31	-2.39581	0.42913	-5.58295	2.36e-08	3.58e-07
319190	H2bc21	97.8607	-2.39437	0.613336	-3.90385	9.47e-05	0.000718358
24115	Best1	181.237	-2.39267	0.534116	-4.47969	7.48e-06	7.23e-05
66116	Nat8f1	135.641	-2.38841	0.622055	-3.83955	0.000123262	0.000906013
100861687	NA	20.9122	-2.38789	0.913978	-2.61263	0.00898482	0.0345515
103012	Firre	479.485	-2.38766	0.466619	-5.11693	3.11e-07	3.87e-06
639606	NA	7342.92	-2.38739	0.547137	-4.36342	1.28e-05	0.000117933
629159	1700008J07Rik	82.0801	-2.38724	0.604229	-3.95089	7.79e-05	0.000601608
15951	Ifi204	1747.5	-2.38346	0.494526	-4.81968	1.44e-06	1.6e-05
229933	Clca2	41.291	-2.38345	0.762011	-3.12784	0.00176096	0.00896556
320678	Iffo1	5684.13	-2.37974	0.469425	-5.06948	3.99e-07	4.89e-06
84653	Hes7	42.6817	-2.37847	0.820985	-2.89709	0.00376644	0.0169516
100034739	Gm17762	49.3891	-2.37544	0.712839	-3.33237	0.000861099	0.00490821
319982	5930430L01Rik	244.569	-2.37508	0.510444	-4.65297	3.27e-06	3.42e-05
13645	Egf	22.5763	-2.368	0.878306	-2.6961	0.00701571	0.0283907
100217443	Snord12	54.4464	-2.36369	0.837311	-2.82295	0.00475838	0.0205663
18985	Pou2af1	43.4823	-2.36349	0.770871	-3.066	0.00216944	0.0106721
67503	1700001G17Rik	28.7711	-2.36328	0.824513	-2.86627	0.00415341	0.0184111
109267	Ssc4d	221.829	-2.36292	0.558176	-4.2333	2.3e-05	0.000201826
19309	Pygm	3261.55	-2.36263	0.512113	-4.6135	3.96e-06	4.09e-05
14073	Faah	64.1805	-2.36255	0.707877	-3.33751	0.000845334	0.00483729
67063	Pgap4	39.4112	-2.36059	0.793042	-2.97663	0.00291439	0.0137369
327978	Slfn5	56.6994	-2.35975	0.685063	-3.44457	0.000571971	0.00344271
100042424	Pdcd5-ps	1272.72	-2.35953	0.445618	-5.29496	1.19e-07	1.61e-06
100039830	Gm2446	36.3524	-2.35689	0.765863	-3.07743	0.00208791	0.0103328
56857	Slc37a2	252.876	-2.3538	0.511638	-4.60052	4.21e-06	4.33e-05
100503881	NA	46.3146	-2.35309	0.711042	-3.30936	0.000935094	0.0052607
100503024	NA	28.9964	-2.35249	0.911047	-2.58218	0.00981783	0.0370335
668504	Gm9209	200.634	-2.35135	0.560775	-4.19304	2.75e-05	0.000235946
107392	Brms1	2075.21	-2.3509	0.498996	-4.71125	2.46e-06	2.62e-05
75373	4930597O21Rik	20.6504	-2.35072	0.928704	-2.53118	0.0113678	0.0414544
100504360	D730003I15Rik	72.8419	-2.34876	0.690146	-3.40328	0.000665826	0.00392013
20972	Syngr1	337.624	-2.34854	0.526156	-4.46359	8.06e-06	7.73e-05
100503120	A930006K02Rik	34.896	-2.34708	0.853251	-2.75075	0.00594593	0.0247246
209200	Dtx3l	1347.21	-2.34549	0.497634	-4.71327	2.44e-06	2.6e-05
67843	Slc35a4	5124.72	-2.3448	0.433356	-5.41078	6.28e-08	8.86e-07
212281	Zfp729a	331.4	-2.34209	0.526855	-4.44542	8.77e-06	8.36e-05
654818	Smco3	24.1961	-2.34178	0.862571	-2.71488	0.00662995	0.0270963
117592	B3galt6	313.023	-2.34125	0.522451	-4.48129	7.42e-06	7.18e-05
213311	Fbxl21	28.0577	-2.34068	0.816121	-2.86806	0.00413003	0.0183223
73617	1700122H20Rik	22.4744	-2.34055	0.902042	-2.59473	0.00946658	0.0359809
66065	Hsd17b14	58.728	-2.34024	0.724296	-3.23106	0.00123334	0.00666506
213573	Cracr2b	156.345	-2.33971	0.523964	-4.4654	7.99e-06	7.67e-05
224454	Zdhhc14	22.378	-2.33815	0.922188	-2.53544	0.0112306	0.0410816
100502849	Gm19412	38.2726	-2.33514	0.794005	-2.94097	0.00327188	0.0151017
103964	Try5	26.5543	-2.33468	0.890224	-2.62258	0.00872664	0.0338252
100043580	Gm4532	24.0451	-2.33377	0.86685	-2.69224	0.00709736	0.0286156
22271	Upp1	408.581	-2.33253	0.527578	-4.42121	9.82e-06	9.27e-05
72309	Tmem158	978.759	-2.32768	0.525969	-4.42552	9.62e-06	9.1e-05
665330	Gm7589	249.363	-2.32613	0.582935	-3.99038	6.6e-05	0.000521457
381217	Fam189a2	81.3125	-2.32501	0.635184	-3.66037	0.000251847	0.00169305
109245	Lrrc39	47.5159	-2.32492	0.718524	-3.23568	0.00121353	0.00658178
11827	Aqp2	26.5797	-2.32174	0.887362	-2.61645	0.00888501	0.0343011
12777	Ccr10	35.5371	-2.31972	0.752431	-3.08297	0.00204946	0.0101669
70057	2210008F06Rik	49.4791	-2.31965	0.694806	-3.33855	0.000842154	0.0048248
94352	Loxl2	3943.53	-2.318	0.437645	-5.29652	1.18e-07	1.6e-06
20668	Sox13	403.305	-2.31544	0.468233	-4.94506	7.61e-07	8.92e-06
100040220	Gm9892	2531.53	-2.30963	0.502979	-4.59189	4.39e-06	4.48e-05
66456	2810001G20Rik	183.633	-2.30961	0.628267	-3.67616	0.000236771	0.00161012
15015	H2-Q4	3404.18	-2.30902	0.502241	-4.59743	4.28e-06	4.38e-05
59011	Myoz1	82.7861	-2.30857	0.634549	-3.63812	0.000274638	0.00182758
58869	Pex5l	37.2077	-2.30845	0.742171	-3.1104	0.00186832	0.00943046
16854	Lgals3	22701.6	-2.30741	0.522458	-4.41645	1e-05	9.45e-05
72185	Dbndd1	179.207	-2.30647	0.520823	-4.42851	9.49e-06	8.99e-05
19296	Pvt1	1581.42	-2.30384	0.442696	-5.20411	1.95e-07	2.53e-06
105352	Dusp22	218.9	-2.30352	0.492127	-4.68075	2.86e-06	3.01e-05
574418	Serinc4	47.7408	-2.30118	0.75567	-3.04521	0.00232515	0.0113223
20272	Scn7a	49.7278	-2.30087	0.771724	-2.98147	0.0028687	0.0135526
80888	Hspb8	12169.4	-2.29349	0.520183	-4.409	1.04e-05	9.74e-05
78771	Mctp1	106.578	-2.29087	0.676697	-3.38537	0.000710823	0.00414941
100628593	Mir5125	166.359	-2.29055	0.578924	-3.95656	7.6e-05	0.000589729
619547	Rpl34-ps1	16664.6	-2.2896	0.462393	-4.95164	7.36e-07	8.67e-06
100042355	Gm10705	1503.96	-2.28859	0.445851	-5.13308	2.85e-07	3.59e-06
224997	Dlgap1	67.3669	-2.28635	0.624466	-3.66128	0.000250958	0.00168845
100101807	Fam177a2	673.562	-2.28511	0.549647	-4.15741	3.22e-05	0.000273234
68802	Mypn	156.312	-2.28406	0.562818	-4.05826	4.94e-05	0.000402622
100043823	Gm4673	61.8541	-2.28399	0.662269	-3.44873	0.000563225	0.00339877
11870	Art1	111.657	-2.27908	0.650671	-3.50266	0.000460644	0.00286044
235627	Nbeal2	239.174	-2.27743	0.505745	-4.50312	6.7e-06	6.55e-05
84004	Mcam	1264.09	-2.27197	0.431785	-5.26179	1.43e-07	1.89e-06
396184	Flrt1	37.0731	-2.26551	0.793712	-2.85433	0.00431281	0.0189948
353346	Gpr141	48.312	-2.26487	0.749298	-3.02266	0.00250567	0.0120592
109163	3010003L21Rik	78.4166	-2.2645	0.619035	-3.65811	0.000254083	0.00170459
100861990	NA	33.4152	-2.26208	0.890713	-2.53962	0.0110972	0.0407566
56802	Gnasas1	25.4624	-2.26146	0.904874	-2.4992	0.0124474	0.0447757
19171	Psmb10	2755.28	-2.26092	0.525131	-4.30545	1.67e-05	0.000149068
72330	Klhl40	1456.15	-2.25909	0.51871	-4.3552	1.33e-05	0.000121702
668041	Gm8942	1486.84	-2.25325	0.474562	-4.74807	2.05e-06	2.22e-05
319314	A930001C03Rik	36.004	-2.25255	0.759829	-2.96455	0.00303125	0.0142022
66523	2810004N23Rik	1247.76	-2.25127	0.47266	-4.76299	1.91e-06	2.08e-05
54610	Tbc1d8	133.328	-2.24714	0.534107	-4.20728	2.58e-05	0.000223771
66662	Fbxl12os	26.5469	-2.24591	0.834525	-2.69125	0.00711857	0.028687
230991	Fndc10	2591.97	-2.24376	0.485431	-4.62221	3.8e-06	3.94e-05
654803	B130055M24Rik	60.182	-2.24114	0.669423	-3.34787	0.000814352	0.0046774
67795	Rnls	80.5087	-2.23909	0.595462	-3.76026	0.000169737	0.0011999
28169	Agpat3	7989.63	-2.23518	0.480832	-4.64857	3.34e-06	3.49e-05
17260	Mef2c	58.3389	-2.23448	0.690108	-3.23788	0.00120423	0.00653999
15460	Hr	266.957	-2.23179	0.497346	-4.4874	7.21e-06	6.99e-05
105651	Ppp1r3e	47.1593	-2.23173	0.709987	-3.14333	0.00167035	0.00857859
57275	Lenep	73.9276	-2.23134	0.657956	-3.39133	0.000695554	0.00407184
207728	Pde2a	702	-2.2312	0.466312	-4.78478	1.71e-06	1.87e-05
17879	Myh1	628.1	-2.22989	0.443409	-5.02896	4.93e-07	5.96e-06
100503380	Snhg4	211.361	-2.22909	0.514655	-4.33123	1.48e-05	0.000133946
13136	Cd55	58.1955	-2.2286	0.703356	-3.16852	0.00153218	0.00795842
327780	4933439G19Rik	24.504	-2.22617	0.868023	-2.56464	0.0103283	0.0385873
69480	Ttc9	909.324	-2.22427	0.455121	-4.8872	1.02e-06	1.17e-05
216616	Efemp1	87.1763	-2.22382	0.607671	-3.65958	0.000252628	0.00169691
319179	H2bc6	124.58	-2.22089	0.673924	-3.29546	0.000982612	0.00549047
15950	Ifi203	2057.27	-2.22032	0.509318	-4.35939	1.3e-05	0.000119659
71448	Tmem80	404.405	-2.21994	0.49435	-4.49063	7.1e-06	6.9e-05
73431	1700052K11Rik	371.491	-2.2194	0.473965	-4.68264	2.83e-06	2.99e-05
277692	Rps19-ps3	213.012	-2.21664	0.535427	-4.13994	3.47e-05	0.000293062
93671	Cd163	37.4386	-2.21451	0.769425	-2.87813	0.00400037	0.017841
75572	Acyp2	30.3259	-2.21316	0.892233	-2.48047	0.0131208	0.0465767
214944	Mob3b	79.1074	-2.21065	0.601687	-3.67409	0.000238699	0.00162122
67149	Nkain1	2992.03	-2.21024	0.448828	-4.92448	8.46e-07	9.84e-06
100504501	Gm20257	48.0684	-2.20986	0.685503	-3.2237	0.00126546	0.00680066
70617	Fam241a	198.707	-2.20748	0.540182	-4.08656	4.38e-05	0.000360832
271375	Cd200r2	390.918	-2.20391	0.463018	-4.75989	1.94e-06	2.11e-05
18117	Emc8	2584.45	-2.20375	0.474238	-4.64693	3.37e-06	3.52e-05
216859	Acap1	39.1759	-2.20373	0.80034	-2.75349	0.00589634	0.0245432
18008	Nes	54508.1	-2.20298	0.430178	-5.1211	3.04e-07	3.8e-06
67390	Mrm3	950.488	-2.20145	0.534339	-4.11995	3.79e-05	0.000317562
319152	H3c10	68.2609	-2.19896	0.693531	-3.17067	0.00152089	0.00792228
70162	Hk1os	113.841	-2.1986	0.576784	-3.81183	0.000137942	0.000998062
70423	Tspan15	1010.32	-2.19643	0.482357	-4.55352	5.28e-06	5.29e-05
631624	Gm7072	212.795	-2.19575	0.593614	-3.69896	0.000216485	0.00148568
381677	Vgf	27.7447	-2.19405	0.822705	-2.66688	0.00765599	0.0304426
52040	Ppp1r10	3129.46	-2.19283	0.421078	-5.20766	1.91e-07	2.49e-06
18491	Pappa	2301.44	-2.19113	0.555983	-3.941	8.11e-05	0.000623739
65115	Bean1	57.0038	-2.19056	0.671864	-3.26043	0.00111243	0.0061039
76992	Fam219aos	157.7	-2.18939	0.516041	-4.24267	2.21e-05	0.00019378
74076	4933406C10Rik	29.3772	-2.18589	0.804978	-2.71547	0.00661814	0.0270615
75712	Tmem14a	36.5646	-2.18534	0.747642	-2.92298	0.00346701	0.0158349
665113	Tnik	456.974	-2.18474	0.567184	-3.8519	0.000117205	0.000866529
75424	Zfp820	109.195	-2.18437	0.684651	-3.19049	0.0014203	0.00748364
381836	Sbk2	111.086	-2.18219	0.573496	-3.80506	0.00014177	0.00102107
65256	Asb2	1506.01	-2.17991	0.532852	-4.09103	4.29e-05	0.000355185
98170	Tmem132a	12857.2	-2.17825	0.491312	-4.43353	9.27e-06	8.8e-05
100038570	Prcd	52.9477	-2.1769	0.685845	-3.17405	0.00150329	0.00785299
319387	Adgrl3	263.881	-2.17657	0.560132	-3.88582	0.000101987	0.000767469
16981	Lrrn3	158.209	-2.17579	0.638453	-3.40792	0.000654609	0.00386238
100046579	NA	63.1481	-2.1755	0.648603	-3.35413	0.000796163	0.00458414
213393	Depp1	154.855	-2.17416	0.586387	-3.70772	0.000209135	0.00144125
69548	2310015A10Rik	412.889	-2.17344	0.469188	-4.63235	3.62e-06	3.77e-05
73690	Glipr1	1056.65	-2.17105	0.435691	-4.98301	6.26e-07	7.45e-06
21956	Tnnt2	17779.6	-2.17095	0.51691	-4.19986	2.67e-05	0.00023014
228003	Klhl41	4026.48	-2.17093	0.428005	-5.07221	3.93e-07	4.83e-06
14910	Gt(ROSA)26Sor	121.445	-2.17065	0.651671	-3.3309	0.000865661	0.00492397
319183	H2bc11	51.9499	-2.16956	0.823831	-2.63351	0.00845084	0.0329657
230582	Cyb5rl	187.491	-2.16472	0.538829	-4.01746	5.88e-05	0.000469781
59014	Rrs1	865.207	-2.16455	0.437363	-4.94908	7.46e-07	8.76e-06
20197	S100a3	164.01	-2.16303	0.567736	-3.80992	0.000139012	0.00100428
13393	Dlx3	1640.11	-2.16264	0.429132	-5.03956	4.67e-07	5.65e-06
234683	Elmo3	59.0106	-2.15972	0.642739	-3.36018	0.000778924	0.00450379
14348	Fut9	51.6695	-2.15969	0.876292	-2.46458	0.0137174	0.048194
22276	Uros	259.997	-2.15639	0.519712	-4.14919	3.34e-05	0.000282769
216961	Coro6	327.866	-2.1549	0.478157	-4.50669	6.58e-06	6.45e-05
15482	Hspa1l	94.5457	-2.15472	0.582492	-3.69915	0.000216327	0.00148522
664968	Tmem238	266.088	-2.15458	0.545299	-3.95119	7.78e-05	0.00060114
110532	Adarb1	1764.99	-2.15438	0.473876	-4.54629	5.46e-06	5.44e-05
277978	Exoc3l	486.981	-2.15226	0.535183	-4.02153	5.78e-05	0.000463069
69434	Snhg10	49.9733	-2.152	0.691675	-3.11128	0.00186276	0.0094053
100039795	Ildr2	397.315	-2.15045	0.532067	-4.04168	5.31e-05	0.000428777
12097	Bglap2	112.757	-2.14825	0.61264	-3.50654	0.000453965	0.00282334
21926	Tnf	47.8968	-2.14672	0.689152	-3.11502	0.00183931	0.00930687
66985	Rassf7	920.111	-2.14649	0.54026	-3.97307	7.1e-05	0.00055606
100043189	Gm4285	101.16	-2.14479	0.613802	-3.49427	0.000475355	0.00293638
215494	Pomgnt2	450.252	-2.1439	0.509878	-4.20473	2.61e-05	0.000225713
71939	Apol6	314.715	-2.14269	0.524079	-4.08848	4.34e-05	0.000358571
74666	4930432K21Rik	59.0875	-2.14242	0.673126	-3.18279	0.00145865	0.00764653
320351	Tmem251	153.338	-2.14099	0.517475	-4.13738	3.51e-05	0.000296039
13426	Dync1i1	213.486	-2.13963	0.501428	-4.26707	1.98e-05	0.000175255
69034	Nupr1l	23.1519	-2.13698	0.871334	-2.45254	0.0141853	0.0494868
100861785	NA	133.7	-2.13584	0.547091	-3.904	9.46e-05	0.000718238
100862257	NA	19262.2	-2.13275	0.521784	-4.08742	4.36e-05	0.000359666
433745	Gm12816	879.512	-2.1309	0.504454	-4.22417	2.4e-05	0.000209395
100216537	Snord104	80.7223	-2.12988	0.616421	-3.45524	0.000549812	0.00332957
59020	Pdzk1	129.634	-2.12839	0.53889	-3.94957	7.83e-05	0.000604353
66610	Abi3	168.456	-2.12792	0.528554	-4.02593	5.68e-05	0.000455603
239530	Gpr20	85.7023	-2.12711	0.58838	-3.61521	0.000300109	0.00197472
19290	Pura	725.118	-2.12594	0.438421	-4.84908	1.24e-06	1.4e-05
100861634	Gm21092	91.8015	-2.12567	0.620151	-3.42767	0.000608788	0.00362715
19817	Rn7sk	977.809	-2.12473	0.493117	-4.30877	1.64e-05	0.000147089
72093	2010320M18Rik	293.458	-2.12466	0.569429	-3.73122	0.000190557	0.00132937
73893	Tmem202	39.8278	-2.12388	0.846742	-2.5083	0.0121315	0.0437837
69698	Slc52a3	26.3255	-2.12082	0.82346	-2.5755	0.0100094	0.0376183
319801	Tigar	428.498	-2.11652	0.46899	-4.51293	6.39e-06	6.27e-05
26388	Ifi202b	2305.94	-2.11457	0.54737	-3.86314	0.000111937	0.000833576
21957	Tnnt3	8044.82	-2.11286	0.521514	-4.0514	5.09e-05	0.000413584
268319	BC025920	38.8332	-2.10831	0.767154	-2.74823	0.00599184	0.0249029
170942	Erdr1	1112.24	-2.10665	0.46719	-4.50919	6.51e-06	6.38e-05
233246	Ano5	293.43	-2.10595	0.623333	-3.37852	0.000728758	0.00424507
100861866	NA	33.5761	-2.10474	0.845844	-2.48834	0.0128342	0.0458285
69885	Aunip	393.658	-2.10273	0.485361	-4.3323	1.48e-05	0.000133473
20973	Syngr2	9074.06	-2.10156	0.491259	-4.2779	1.89e-05	0.000167372
[truncated: 886 more rows]

## Sheet: Baf250A DESeq2 upregulated
GeneID	Symbol	BaseMean	log2(FC)	StdErr	Wald	p-value	p-adj
20481	Ski	6914.86	1.02351	0.416711	2.45616	0.0140429	0.0490936
59021	Rab2a	5866.23	1.02409	0.416962	2.45609	0.0140459	0.0490936
56347	Eif3c	19823.5	1.03314	0.415719	2.48518	0.0129486	0.046185
18803	Plcg1	4504.68	1.03759	0.419048	2.47606	0.013284	0.047014
14886	Gtf2i	6083.73	1.03899	0.416766	2.49298	0.0126677	0.0453502
53382	Txnl1	4914.33	1.04478	0.417322	2.50354	0.0122957	0.0442884
12778	Ackr3	2098.78	1.04806	0.421776	2.48488	0.0129595	0.0462028
19707	Reps1	2191.67	1.04931	0.42059	2.49485	0.0126009	0.0451997
233908	Fus	4796.59	1.05148	0.417155	2.5206	0.0117156	0.0425435
192193	Edem1	2858.43	1.05199	0.419761	2.50616	0.012205	0.044
24056	Sh3bp5	1237.13	1.05221	0.426134	2.46919	0.013542	0.0477321
93765	Ube2n	3833.89	1.05622	0.417919	2.52734	0.011493	0.0418644
13047	Cux1	4076.99	1.05692	0.422601	2.50099	0.0123846	0.0445987
104884	Tdp1	1456.04	1.06667	0.435475	2.44945	0.0143075	0.0498115
11843	Arf4	10255.1	1.06739	0.430283	2.48066	0.0131138	0.0465621
140499	Ube2j2	2004.61	1.07218	0.432031	2.48173	0.0130747	0.0464835
76566	Rflnb	1169.38	1.07277	0.427932	2.50686	0.0121807	0.0439318
320244	Ttll5	3187.45	1.07535	0.421268	2.55266	0.0106905	0.0396436
20719	Serpinb6a	10003.9	1.07625	0.417235	2.57949	0.00989463	0.0372634
66191	Ier3ip1	1354.34	1.0827	0.425301	2.54573	0.0109049	0.0402792
230721	Pabpc4	4412.59	1.08289	0.424732	2.54959	0.010785	0.0399191
78689	Naa35	1461.66	1.08658	0.42477	2.55805	0.010526	0.0391216
70231	Gorasp2	9160.07	1.08771	0.427423	2.54481	0.0109338	0.0403367
20465	Sim2	2194.6	1.08853	0.437434	2.48845	0.0128303	0.0458285
17279	Melk	1577.69	1.09038	0.426244	2.5581	0.0105246	0.0391216
66317	Wdr61	1168.18	1.09322	0.437378	2.49948	0.0124374	0.0447497
229937	Znhit6	841.751	1.09332	0.431694	2.53262	0.0113213	0.0413212
67857	Ppp6c	1655.3	1.09367	0.423215	2.58419	0.00976091	0.0368739
77975	Tmem50b	976.146	1.09431	0.440555	2.48394	0.0129936	0.0462853
68514	Micu2	3168	1.09552	0.420296	2.60654	0.00914615	0.0350627
69274	Ctdspl	824.143	1.0966	0.441229	2.48532	0.0129433	0.046176
107513	Ssr1	5148.08	1.09837	0.4336	2.53314	0.0113044	0.0412789
18753	Prkcd	1593.9	1.09906	0.431864	2.54492	0.0109304	0.040333
56422	Hbs1l	2766.56	1.10026	0.421275	2.61175	0.00900798	0.0346137
11475	Acta2	269407	1.10148	0.433843	2.5389	0.0111202	0.0408046
13139	Dgka	1169.44	1.10363	0.444441	2.48318	0.0130217	0.0463349
105670	Rcbtb2	799.507	1.10466	0.435864	2.53443	0.0112632	0.0411915
110379	Sec13	3046.8	1.10468	0.446548	2.47383	0.0133673	0.0472277
66622	Ubr7	1751.08	1.10649	0.441763	2.50472	0.0122547	0.0441695
75062	Sf3a3	1413.88	1.10857	0.427781	2.59145	0.00955736	0.0362422
218820	Zfp503	1810.56	1.11225	0.450647	2.46812	0.0135826	0.0478549
224020	Pi4ka	2766.76	1.11278	0.438572	2.53728	0.0111717	0.0409661
19348	Kif20a	4013.25	1.11429	0.425535	2.61856	0.00883026	0.0341542
56724	Cript	1520.75	1.11446	0.451245	2.46975	0.0135208	0.0476779
107734	Mrpl30	1960.85	1.11782	0.438746	2.54776	0.0108418	0.0400872
17993	Ndufs4	1372.04	1.11917	0.442564	2.52883	0.0114444	0.041706
66231	Thoc7	787.877	1.12236	0.454141	2.4714	0.0134587	0.0475199
246707	Emilin2	3152.69	1.12347	0.430172	2.61166	0.00901028	0.0346144
15422	Hoxc13	1218.59	1.12387	0.451033	2.49177	0.0127107	0.0454843
19038	Ppic	6657.93	1.12544	0.426188	2.64071	0.00827332	0.0324079
268417	Zkscan17	6142.13	1.12595	0.443177	2.54063	0.0110654	0.0406943
16779	Lamb2	8813.3	1.12598	0.433793	2.59566	0.00944085	0.0358997
12569	Cdk5r1	535.119	1.12641	0.459643	2.45061	0.0142613	0.0496715
78038	Mccc2	441.302	1.12723	0.457091	2.46611	0.013659	0.048052
20529	Slc31a1	2918.97	1.12737	0.437143	2.57894	0.00991044	0.0373132
69162	Sec31a	26067.7	1.12746	0.415537	2.71327	0.00666228	0.0272149
69456	Commd10	1584.01	1.12909	0.425108	2.656	0.00790731	0.0312606
20322	Sord	3087.35	1.12946	0.429944	2.627	0.00861405	0.0334753
239273	Abcc4	677.451	1.12999	0.436909	2.58634	0.0097002	0.0366908
12051	Bcl3	1966.63	1.13119	0.458366	2.46788	0.0135918	0.0478666
67205	Utp11	1629.27	1.13235	0.424186	2.66946	0.00759735	0.0302606
12325	Camk2g	4672.43	1.13283	0.418291	2.70823	0.00676432	0.0275392
235661	Dync1li1	1805.02	1.13292	0.444707	2.54757	0.0108477	0.0401001
107272	Psat1	15108.9	1.13389	0.438389	2.58649	0.00969593	0.0366896
66609	Cryzl1	876.594	1.13845	0.434073	2.62273	0.00872294	0.0338252
208884	Zdhhc9	2301.4	1.14028	0.421047	2.7082	0.00676502	0.0275392
12798	Cnn2	20171.2	1.14046	0.441515	2.58306	0.00979275	0.0369474
14339	Aktip	979.202	1.141	0.437162	2.61002	0.00905356	0.0347402
280411	Lix1l	4668.24	1.14108	0.417622	2.73233	0.00628876	0.0259078
98258	Txndc9	1779.81	1.14158	0.425729	2.68148	0.00732971	0.0293694
12499	Entpd5	651.387	1.1425	0.439046	2.60223	0.00926196	0.0353666
67832	Brix1	1815.95	1.14425	0.438701	2.60827	0.00910013	0.0348944
170930	Sumo2	1707.72	1.14504	0.429933	2.66331	0.00773767	0.030671
11477	Acvr1	2202.69	1.14757	0.421231	2.72432	0.00644343	0.0264391
257632	Nod2	637.427	1.14874	0.439815	2.61186	0.00900501	0.0346104
217310	Hid1	5426.42	1.14906	0.428523	2.68143	0.00733075	0.0293694
66169	Tomm7	1618.99	1.1493	0.456983	2.51499	0.0119037	0.0430948
14461	Gata2	1071.27	1.15081	0.438281	2.62574	0.00864609	0.0335761
12540	Cdc42	14860	1.15203	0.451975	2.54889	0.0108067	0.0399753
74202	Fblim1	2653.52	1.15259	0.419569	2.74708	0.00601294	0.0249557
22017	Tpmt	469.742	1.15267	0.457338	2.5204	0.0117223	0.0425584
17250	Abcc1	6511.55	1.15456	0.417367	2.76629	0.00566978	0.0237681
78232	Trappc6b	686.331	1.15457	0.435835	2.6491	0.0080706	0.0317687
72205	Eml2	951.318	1.15746	0.449124	2.57715	0.00996191	0.0374653
12368	Casp6	950.049	1.1581	0.434819	2.66341	0.00773528	0.0306689
192166	Sardh	1984.14	1.15927	0.473455	2.44854	0.0143436	0.0499159
68797	Pdgfrl	3230.39	1.16083	0.418895	2.77118	0.00558543	0.0234931
16430	Stt3a	9275.8	1.16185	0.41712	2.78541	0.00534595	0.0226652
216152	Plppr3	1193.44	1.1621	0.447356	2.5977	0.00938502	0.0357452
12399	Runx3	2063.52	1.16245	0.426637	2.72469	0.00643624	0.0264228
231999	Plekha8	570.201	1.16313	0.458324	2.53779	0.0111553	0.0409245
545085	Wdr70	1827.42	1.16333	0.422079	2.75619	0.00584795	0.0243788
269682	Golga3	2838.96	1.16396	0.43993	2.64579	0.00815016	0.0320053
68153	Gtf2e2	1607.49	1.16433	0.42374	2.74774	0.00600074	0.0249273
18824	Plp2	4584.72	1.16525	0.454289	2.56501	0.0103174	0.0385641
67938	Myl12b	9570.8	1.16526	0.4624	2.52003	0.0117343	0.0425926
99712	Cept1	1087.09	1.16542	0.455714	2.55736	0.0105471	0.0391647
13143	Dapk2	1356.73	1.16544	0.448188	2.60033	0.00931332	0.0355215
13631	Eef2k	1926.32	1.16629	0.441303	2.64284	0.00822137	0.0322464
19672	Rcn1	7241.66	1.16668	0.416289	2.80256	0.00506983	0.0216339
52639	Wipi1	2427.06	1.16783	0.438673	2.66219	0.00776344	0.0307657
52857	Gramd1a	3119.4	1.17104	0.442148	2.64852	0.00808456	0.0318062
14586	Gfra2	582.018	1.17106	0.473942	2.47089	0.0134778	0.0475669
59025	Usp14	3082.51	1.17256	0.451962	2.59438	0.00947623	0.0360009
18542	Pcolce	46690.7	1.17297	0.461387	2.54226	0.0110137	0.0405496
13437	Dnpep	7576.67	1.17409	0.467221	2.51292	0.0119737	0.0432894
108058	Camk2d	1246.6	1.1745	0.452769	2.59403	0.00948572	0.0360279
353172	Gars	20488.3	1.17514	0.423673	2.7737	0.00554234	0.0233235
12995	Csnk2a1	3325.07	1.17817	0.468521	2.51465	0.0119151	0.043125
21414	Tcf7	1355.75	1.17898	0.429339	2.74603	0.0060322	0.0250264
14155	Fem1b	2384.78	1.18016	0.470703	2.50723	0.0121683	0.0439062
80743	Vps16	2048.57	1.18023	0.442434	2.66759	0.00763969	0.0303998
67103	Ptgr1	2297.25	1.18082	0.440458	2.68089	0.00734265	0.0293956
264064	Cdk8	602.114	1.18087	0.470567	2.50947	0.0120914	0.0436669
68183	Bcas2	1524.86	1.18124	0.444227	2.65909	0.00783513	0.0310199
77559	Agl	3666.17	1.18199	0.461453	2.56145	0.0104237	0.0388644
14282	Fosb	261.912	1.18481	0.477565	2.48093	0.0131041	0.0465514
217337	Srp68	8321.2	1.18525	0.439734	2.69539	0.00703065	0.0284372
75735	Pank1	376.238	1.1855	0.480191	2.4688	0.0135565	0.047773
100434	Slc44a1	2587.43	1.18791	0.426575	2.78475	0.00535688	0.0227057
54364	Rpp30	483.343	1.1886	0.462038	2.57251	0.0100963	0.0378843
236732	Rbm10	2115.2	1.1895	0.461747	2.57609	0.00999233	0.0375626
20788	Srebf2	22169.9	1.18981	0.428294	2.77802	0.00546913	0.023077
11992	Auh	891.914	1.19047	0.46059	2.58467	0.00974724	0.0368433
70984	4931406C07Rik	909.824	1.19101	0.485705	2.45212	0.0142018	0.0495271
67602	Necap1	1408.79	1.19186	0.455052	2.61916	0.00881461	0.0341177
23871	Ets1	2201.2	1.19269	0.477747	2.4965	0.0125427	0.0450595
66375	Dhrs7	1746.82	1.19284	0.484824	2.46035	0.0138803	0.0486638
11732	Ank	4972.02	1.19499	0.418896	2.85271	0.00433485	0.0190715
69780	Smap2	5924.42	1.19638	0.42749	2.79861	0.00513235	0.0218723
67211	Armc10	854.169	1.19705	0.453175	2.64147	0.00825482	0.0323622
212073	Syne3	1898	1.19707	0.423102	2.82926	0.00466556	0.0202547
68671	Pcyt2	1753.63	1.19712	0.447696	2.67394	0.00749648	0.0299168
109129	Mmadhc	2760.77	1.19786	0.422878	2.83263	0.00461664	0.0200856
12858	Cox5a	4390.92	1.20011	0.462788	2.59321	0.00950844	0.0360816
19646	Rbbp4	8404.2	1.20262	0.418581	2.87308	0.00406491	0.0180772
16423	Cd47	2710.19	1.2032	0.422675	2.84664	0.00441829	0.0193661
50995	Uba2	3024.77	1.20674	0.4235	2.84945	0.00437948	0.019237
77976	Nuak1	2612.14	1.20714	0.432458	2.79135	0.0052488	0.0222935
12006	Axin2	403.122	1.20945	0.475112	2.54562	0.0109084	0.0402792
209318	Gps1	4618.57	1.21022	0.475937	2.54282	0.0109963	0.0405128
18203	Ntan1	1038.26	1.21023	0.428452	2.82466	0.00473303	0.0204998
69724	Rnaseh2a	2034.84	1.21295	0.49203	2.4652	0.0136937	0.0481328
58523	Elp2	4285.7	1.21348	0.435173	2.7885	0.0052952	0.0224674
73068	Fut11	925.042	1.21367	0.43146	2.81294	0.00490906	0.0211014
116972	Tlcd3a	462.162	1.21418	0.456945	2.65717	0.00787989	0.0311746
18974	Pole2	407.233	1.21466	0.452776	2.68269	0.00730328	0.0293022
236733	Usp11	3350.93	1.21711	0.441174	2.75879	0.00580154	0.0242037
16399	Itga2b	443.955	1.21718	0.476671	2.5535	0.0106645	0.0395562
67674	Trmt112	3398.84	1.21779	0.48591	2.50621	0.0122033	0.044
57750	Wdr12	410.515	1.218	0.452503	2.6917	0.00710893	0.0286552
59093	Pcbp3	1087.57	1.21874	0.442429	2.75466	0.00587526	0.0244802
72157	Pgm1	14875	1.21885	0.488867	2.49321	0.0126592	0.0453328
67070	Lsm14a	2744.88	1.21927	0.476702	2.55771	0.0105363	0.0391335
69190	Dym	5723.44	1.21928	0.440825	2.76591	0.00567638	0.0237841
210789	Tbc1d4	339.923	1.21992	0.472252	2.5832	0.00978886	0.0369412
52830	Pnrc2	2075.92	1.22072	0.496837	2.45699	0.0140107	0.0490061
69482	Nup35	376.455	1.22228	0.455359	2.68422	0.00726995	0.0292112
94184	Pdxdc1	4291.54	1.22323	0.424479	2.88171	0.00395518	0.0176682
623474	Rad54b	279.386	1.22424	0.499523	2.45083	0.0142529	0.0496528
71746	Rgl3	1821.86	1.22549	0.452942	2.70562	0.00681764	0.0276983
18641	Pfkl	22271.3	1.22624	0.4907	2.49896	0.012456	0.044797
58194	Sh3kbp1	6260.51	1.2269	0.428445	2.86361	0.00418849	0.0185317
12236	Bub1b	3846.55	1.227	0.419405	2.92556	0.00343831	0.0157287
107607	Nod1	563.29	1.22723	0.457655	2.68155	0.00732818	0.0293694
53328	Pgrmc1	2779.34	1.22863	0.487937	2.51801	0.0118021	0.0428007
15288	Hmbs	1582.65	1.22988	0.474147	2.59388	0.00948989	0.0360279
29875	Iqgap1	12372.2	1.23029	0.475281	2.58855	0.00963797	0.0364974
71093	Atoh8	1497.44	1.23031	0.492997	2.49558	0.0125751	0.0451366
68178	Cgnl1	731.005	1.2304	0.45733	2.69041	0.00713651	0.0287452
65020	Zfp110	1059.11	1.23099	0.485122	2.53748	0.0111654	0.0409523
264134	Ttc26	452.976	1.23297	0.493849	2.49666	0.0125368	0.0450482
12035	Bcat1	3708.4	1.23315	0.421431	2.9261	0.00343237	0.0157146
67197	Zcrb1	965.479	1.23477	0.437966	2.81934	0.00481231	0.0207587
22171	Tyms	945.795	1.23624	0.436258	2.83373	0.0046008	0.0200273
67222	Srfbp1	1378.12	1.23879	0.436687	2.8368	0.00455683	0.0198727
104725	Sptssa	1004.21	1.23882	0.504894	2.45363	0.0141422	0.049361
64934	Pes1	4131.05	1.24102	0.474467	2.6156	0.00890716	0.0343547
68523	Ciao2b	1766.9	1.24109	0.470297	2.63894	0.00831651	0.0325188
69219	Ddah1	3150.18	1.24112	0.451803	2.74704	0.00601363	0.0249557
63958	Ube4b	7096.83	1.24338	0.431497	2.88155	0.00395725	0.0176701
67437	Ssr3	13841.5	1.24365	0.506403	2.45586	0.0140548	0.0491083
66235	Eif1ax	2078.39	1.24371	0.473236	2.6281	0.0085863	0.0333865
229285	Spg20	6176.74	1.24397	0.422754	2.94253	0.00325545	0.0150554
20723	Serpinb9	1936.57	1.24424	0.466944	2.66464	0.00770698	0.0305936
76453	Prss23	2921.5	1.24517	0.502294	2.47896	0.0131767	0.0467452
11772	Ap2a2	8790.03	1.24573	0.424135	2.9371	0.00331293	0.0152398
18479	Pak1	5996.12	1.24588	0.423453	2.9422	0.00325893	0.0150673
70456	Mpc2	924.703	1.246	0.459812	2.70979	0.00673251	0.0274337
11863	Arnt	3678.73	1.24613	0.441285	2.82388	0.00474463	0.0205361
14732	Gpam	800.911	1.24629	0.465445	2.67764	0.00741439	0.0296252
104080	Nxph4	217.411	1.24636	0.493886	2.52358	0.0116166	0.0422491
237221	Gemin8	734.704	1.24653	0.457534	2.72445	0.00644081	0.026435
20317	Serpinf1	43442.9	1.24706	0.440276	2.83246	0.00461916	0.0200913
74511	Lrrc17	11836.6	1.24716	0.422404	2.95253	0.00315184	0.0146546
67027	Mkrn2	1191.38	1.24742	0.435522	2.86419	0.00418078	0.0185124
19170	Psmb1	12331.5	1.24934	0.479387	2.60611	0.00915757	0.0350951
112407	Egln3	9420.08	1.24977	0.475355	2.62912	0.0085606	0.0333238
69080	Gmppa	2636.61	1.24985	0.452653	2.76118	0.00575935	0.0240644
67030	Fancl	187.234	1.25227	0.501893	2.4951	0.0125923	0.0451785
233724	Tmem41b	665.302	1.25328	0.451315	2.77696	0.00548698	0.0231379
56376	Pdlim5	4837.27	1.25349	0.503756	2.48829	0.012836	0.0458285
20922	Supt4a	2133.82	1.25682	0.501067	2.50829	0.0121317	0.0437837
69656	Pir	461.917	1.25695	0.470251	2.67293	0.00751926	0.0299786
19089	Prkcsh	7957.04	1.25943	0.463512	2.71715	0.00658466	0.0269313
18772	Pkp1	2371.67	1.25944	0.440797	2.85718	0.00427419	0.0188585
14205	Vegfd	759.966	1.2609	0.434	2.90529	0.00366911	0.0165769
245841	Polr2h	582.467	1.26116	0.478966	2.63309	0.00846111	0.0329979
18747	Prkaca	4344.89	1.26209	0.43084	2.92937	0.00339647	0.0155632
20416	Shc1	8996.16	1.26289	0.442759	2.85232	0.00434012	0.0190896
21372	Tbl1x	1950.61	1.26318	0.45612	2.76941	0.00561573	0.0235885
67239	Rpf2	447.229	1.26342	0.468178	2.69858	0.00696356	0.0282005
70779	Prdm5	511.375	1.26429	0.463255	2.72915	0.00634982	0.0261136
23971	Papss1	3988.18	1.26508	0.43141	2.93242	0.00336329	0.0154456
74106	Dcaf6	1906.25	1.26603	0.445136	2.84414	0.00445315	0.0195033
80286	Tusc3	2799.04	1.26616	0.418869	3.02281	0.00250435	0.0120592
68197	Ndufc2	1663.4	1.2676	0.433723	2.9226	0.00347128	0.0158486
53607	Snrpa	4785.86	1.26778	0.453159	2.79764	0.00514773	0.0219265
107435	Hat1	910.504	1.26827	0.431793	2.93721	0.00331176	0.0152387
106529	Tecr	22153.4	1.26923	0.495672	2.56063	0.0104484	0.0389213
16443	Itsn1	3812	1.27011	0.429915	2.95434	0.00313342	0.0145897
80290	Gpr146	496.958	1.27073	0.510481	2.48929	0.0127998	0.0457633
52829	Lurap1l	2526.65	1.27076	0.444472	2.85903	0.00424932	0.0187655
67871	Mrrf	1018.88	1.27088	0.4655	2.73015	0.00633062	0.0260542
20683	Sp1	2806.25	1.27146	0.515475	2.46658	0.0136412	0.0479995
68099	Cibar1	869.929	1.27353	0.48302	2.6366	0.00837404	0.0327049
107351	Kank1	411.908	1.27383	0.457698	2.78312	0.00538381	0.0227963
68318	Aph1c	164.399	1.27507	0.503192	2.53396	0.0112781	0.0412185
107652	Uap1	1494.79	1.2759	0.426891	2.98882	0.0028006	0.0132718
13823	Epb41l3	6897.75	1.27728	0.487335	2.62094	0.00876879	0.0339643
210544	Tbc1d31	2040.74	1.27748	0.50123	2.54869	0.0108129	0.0399892
72068	Cnot2	2356.1	1.27842	0.464109	2.75456	0.00587705	0.0244815
56444	Actr10	3535.68	1.27941	0.429096	2.98165	0.00286703	0.0135486
20479	Vps4b	1195.11	1.2812	0.509293	2.51564	0.0118818	0.0430425
103266	Tmem263	2037.09	1.28135	0.500936	2.55791	0.0105303	0.0391289
217344	Rhbdf2	1527.6	1.28204	0.426437	3.0064	0.00264363	0.0126528
211922	Dennd6a	523.618	1.28333	0.496748	2.58346	0.00978147	0.0369303
217039	Ggnbp2	2082.33	1.28401	0.512865	2.5036	0.0122936	0.0442884
12286	Cacna1a	198.306	1.28429	0.490386	2.61894	0.00882036	0.034132
12827	Col4a2	12824.6	1.28461	0.428106	3.00068	0.00269374	0.0128553
93747	Echs1	2981.1	1.28535	0.457697	2.80829	0.00498047	0.021319
17859	Mxi1	3032.94	1.28705	0.423978	3.03565	0.00240017	0.0116194
244895	Peak1	5727.14	1.28789	0.511586	2.51744	0.0118212	0.0428608
116870	Mta1	7358.73	1.28811	0.422779	3.04678	0.00231308	0.0112741
20204	Prrx2	5291.82	1.28823	0.454981	2.8314	0.00463449	0.0201526
65257	Asb3	470.849	1.28842	0.494702	2.60443	0.00920281	0.0351946
19826	Rnps1	3598.3	1.28896	0.432782	2.97832	0.00289831	0.0136807
216439	Agap2	321.263	1.28902	0.479839	2.68635	0.00722363	0.0290606
13860	Eps8	1803.44	1.28934	0.500857	2.57427	0.0100453	0.0377272
17181	Matn2	5906.77	1.28995	0.443998	2.9053	0.00366901	0.0165769
66867	Hmg20a	1378.64	1.29012	0.482757	2.6724	0.00753103	0.030011
67285	Cwc27	436.938	1.29072	0.480988	2.68348	0.00728601	0.0292543
102632	Acad11	673.97	1.29147	0.481602	2.68161	0.00732691	0.0293694
15381	Hnrnpc	10689.6	1.2917	0.45337	2.84912	0.0043841	0.0192521
74150	Slc35f5	706.841	1.29279	0.460139	2.80956	0.00496094	0.0212519
76355	Tgds	362.71	1.29297	0.494613	2.61411	0.00894604	0.0344642
14827	Pdia3	20769	1.29305	0.457732	2.82491	0.00472935	0.0204893
208836	Fanci	395.89	1.29323	0.485507	2.66368	0.00772917	0.0306595
66336	Cenpp	317.366	1.29335	0.493689	2.61977	0.00879901	0.0340734
20639	Snrpb2	663.883	1.29352	0.452272	2.86006	0.00423564	0.0187151
78795	Armc9	688.373	1.2942	0.445236	2.90678	0.00365167	0.0165163
68916	Cdkal1	370.515	1.29625	0.518425	2.50037	0.0124065	0.0446677
11429	Aco2	26943.6	1.29689	0.496163	2.61384	0.00895316	0.0344836
75660	Lin37	967.029	1.29696	0.504536	2.57061	0.010152	0.0380583
66074	Tmem167	1559.77	1.29756	0.496995	2.6108	0.00903302	0.0346937
225745	Haus1	431.479	1.29785	0.452666	2.86713	0.00414218	0.0183712
19088	Prkar2b	2722.07	1.30047	0.509481	2.55254	0.0106941	0.0396481
108655	Foxp1	2487.2	1.30077	0.493258	2.63711	0.00836167	0.0326798
58186	Rad18	474.311	1.30172	0.531212	2.45047	0.0142671	0.049681
105785	Kdelr3	7484.26	1.302	0.482423	2.69888	0.00695734	0.0281892
74762	Mdga1	207.248	1.30208	0.515755	2.52462	0.0115825	0.0421437
67683	Pbdc1	1821.02	1.30275	0.424649	3.06782	0.00215626	0.0106167
14194	Fh1	3805.76	1.30303	0.442904	2.94202	0.0032608	0.0150675
66046	Ndufb5	2535.94	1.30473	0.456723	2.85673	0.00428027	0.0188667
59007	Ngly1	387.305	1.30532	0.502048	2.59998	0.00932284	0.0355413
13078	Cyp1b1	2133.38	1.3063	0.499412	2.61567	0.00890535	0.0343547
16592	Fabp5	415.282	1.30676	0.513094	2.54682	0.010871	0.0401771
20619	Snap23	654.103	1.30686	0.49937	2.61701	0.00887035	0.034277
67196	Ube2t	231.258	1.30722	0.493768	2.64744	0.0081104	0.0318872
71962	Castor1	616.578	1.30996	0.503103	2.60377	0.00922056	0.0352412
20409	Ostf1	4532.19	1.31038	0.472144	2.77537	0.00551387	0.0232215
17252	Rdh11	2430.21	1.31299	0.465718	2.81927	0.00481325	0.0207587
56506	Cib2	309.6	1.31403	0.515218	2.55043	0.0107591	0.039853
66377	Ndufc1	865.305	1.31417	0.462231	2.8431	0.0044677	0.019541
15354	Hmgb3	666.462	1.31497	0.446454	2.94536	0.00322582	0.0149562
30960	Vapa	3773.17	1.3152	0.486721	2.70216	0.006889	0.0279536
50780	Rgs3	3073.96	1.31578	0.480008	2.74116	0.00612225	0.0253297
67268	Myl12a	13377.2	1.31641	0.434226	3.03163	0.00243239	0.0117512
242409	Tmem8b	212.822	1.31748	0.503149	2.61846	0.00883269	0.0341551
16518	Kcnj2	618.846	1.31824	0.510278	2.58337	0.00978391	0.036931
69882	Ints14	1000.55	1.32028	0.438858	3.00846	0.00262578	0.0125857
13617	Ednra	177.69	1.32043	0.510522	2.58643	0.00969765	0.0366896
15528	Hspe1	2072.03	1.32167	0.436655	3.0268	0.00247158	0.011923
66443	Tnfaip8l1	416.271	1.32172	0.521223	2.53581	0.0112187	0.0410561
11546	Parp2	857.144	1.32267	0.435574	3.03662	0.00239248	0.0115924
68090	Yif1a	7078.39	1.32409	0.473604	2.79576	0.00517771	0.02202
69590	Gpx8	3849.52	1.32412	0.451898	2.93014	0.00338814	0.015538
16790	Anpep	4082.03	1.32561	0.424007	3.12639	0.00176965	0.00899072
14359	Fxr1	2826.53	1.3263	0.533136	2.48773	0.012856	0.0458845
67059	Ola1	2342.34	1.32652	0.463788	2.86019	0.00423383	0.0187121
16842	Lef1	895.291	1.32689	0.511055	2.59637	0.00942138	0.0358588
242960	Fbxl5	1459.35	1.32763	0.452716	2.9326	0.0033614	0.0154412
66313	Smurf2	2649.2	1.32846	0.532792	2.4934	0.0126526	0.0453257
11534	Adk	1441.69	1.32976	0.4279	3.10763	0.00188593	0.00951058
18626	Per1	4427.98	1.33035	0.436862	3.04525	0.00232486	0.0113223
100039864	Snhg12	901.054	1.33046	0.500224	2.65973	0.00782033	0.0309688
68263	Pdhb	2374.36	1.331	0.422324	3.1516	0.00162376	0.00836021
21340	Taf1b	499.473	1.33116	0.463595	2.87139	0.00408668	0.0181593
56473	Fads2	9560.4	1.33158	0.438	3.04013	0.00236477	0.0114818
67669	Hikeshi	699.034	1.33166	0.449542	2.96227	0.00305381	0.0142868
319710	Frmd6	4100.32	1.33179	0.473391	2.81331	0.00490344	0.021088
21844	Tiam1	323.059	1.33185	0.499937	2.66404	0.00772081	0.0306411
67266	Dipk1a	742.846	1.33218	0.45672	2.91683	0.00353607	0.0160819
21762	Psmd2	13373.2	1.33227	0.461972	2.88387	0.00392825	0.017574
70419	2810408A11Rik	327.059	1.33288	0.504658	2.64115	0.00826248	0.0323768
27999	Fam3c	1539.64	1.33339	0.440767	3.02516	0.00248504	0.0119809
56516	Rbms2	5660.8	1.33639	0.418014	3.19699	0.00138868	0.0073429
68180	Hyi	683.561	1.33641	0.490748	2.72322	0.00646491	0.0265207
66442	Spc25	1270.71	1.33664	0.487608	2.74121	0.00612139	0.0253297
67610	Rspry1	865.466	1.33714	0.516206	2.59033	0.00958851	0.0363268
67017	Fam210b	833.617	1.33777	0.454739	2.94183	0.00326276	0.0150701
170799	Rtkn2	854.253	1.33778	0.431594	3.09963	0.0019376	0.00971164
11797	Birc2	757.817	1.33838	0.500645	2.67331	0.00751069	0.029959
52874	Pum3	1380.88	1.33869	0.472045	2.83594	0.00456903	0.0199154
212898	Dse	1157.15	1.33991	0.505304	2.65169	0.00800897	0.0315942
16565	Kif21b	5360.57	1.34075	0.420128	3.19129	0.0014164	0.00746726
14083	Ptk2	2369.04	1.3421	0.51068	2.62807	0.00858713	0.0333865
66960	Mindy3	447.002	1.3422	0.500569	2.68135	0.0073326	0.0293697
16975	Lrp8	528.577	1.34234	0.473026	2.83777	0.00454299	0.0198207
55963	Slc1a4	4690.03	1.34362	0.435214	3.08725	0.00202016	0.0100488
66251	Arfgap3	5403.34	1.34366	0.431584	3.11333	0.00184988	0.00935172
13998	Fgd6	473.534	1.34389	0.521413	2.57739	0.00995484	0.0374473
735265	Mir703	514.875	1.34391	0.503893	2.66705	0.00765213	0.0304346
56447	Copz1	3658.13	1.34407	0.457836	2.93569	0.00332804	0.0153033
27418	Mkln1	1880.76	1.34445	0.484115	2.77713	0.00548415	0.0231319
73674	Wdr75	828.472	1.34466	0.496207	2.70988	0.00673075	0.0274333
240518	Peli3	179.833	1.34496	0.544517	2.47001	0.0135109	0.0476678
12747	Clk1	1068.34	1.34541	0.496773	2.7083	0.00676298	0.0275392
80976	Syt13	3689.9	1.34623	0.423182	3.18121	0.00146659	0.00767835
16574	Kif5c	622.976	1.34627	0.518447	2.59674	0.00941122	0.0358284
230598	Nrd1	6333.96	1.34658	0.454038	2.96578	0.00301912	0.0141615
56307	Metap2	4216.27	1.34687	0.45768	2.94282	0.00325234	0.0150495
21938	Tnfrsf1b	3449.76	1.34696	0.423993	3.17684	0.00148891	0.00778528
12442	Ccnb2	2878.82	1.34726	0.419264	3.21338	0.00131181	0.00701079
14030	Ewsr1	3272.55	1.34791	0.429294	3.13984	0.00169042	0.00865734
381694	B3glct	670.035	1.35007	0.467447	2.88818	0.00387477	0.017382
18700	Piga	394.052	1.35065	0.521368	2.59059	0.00958114	0.0363084
329165	Abi2	1304.1	1.35159	0.532139	2.53991	0.0110881	0.040747
54709	Eif3i	9295.96	1.35194	0.467677	2.89075	0.00384328	0.0172596
15526	Hspa9	21518.8	1.35196	0.421969	3.20394	0.00135561	0.00720511
54138	Atxn10	11009.9	1.35292	0.431366	3.13636	0.00171057	0.00874419
22137	Ttk	852.692	1.35358	0.522498	2.59059	0.00958123	0.0363084
22021	Tpst1	1254.88	1.35469	0.433061	3.12818	0.00175895	0.00896089
12793	Cnih1	4684.69	1.35473	0.445132	3.04344	0.00233888	0.0113805
76959	Chmp5	1872.05	1.35478	0.476568	2.84279	0.00447199	0.0195546
238564	Mylk4	286.955	1.35626	0.510297	2.65779	0.00786538	0.0311322
192897	Itgb4	249.132	1.35632	0.506326	2.67874	0.00738999	0.0295564
23874	Farsb	2651.4	1.35983	0.423067	3.21422	0.001308	0.00699568
78586	Srbd1	1018.3	1.36103	0.455216	2.98985	0.00279114	0.0132432
269120	Optc	127.616	1.36181	0.536213	2.53968	0.0110954	0.0407566
24113	Vax2	142.257	1.36191	0.537425	2.53414	0.0112724	0.0412068
103213	Traf3ip2	311.884	1.3631	0.462874	2.94485	0.00323112	0.0149742
72265	Tram1	2660.72	1.36377	0.44417	3.07037	0.00213792	0.0105383
73103	3110009E18Rik	101.79	1.36412	0.548949	2.48497	0.0129564	0.0462025
14924	Magi1	671.961	1.36428	0.455754	2.99346	0.0027583	0.0131215
68813	Dock5	2370.13	1.36439	0.495475	2.75371	0.00589241	0.0245331
58894	Zfp862-ps	3910.13	1.36532	0.4269	3.19821	0.00138285	0.00732175
236915	Arhgef9	443.255	1.36623	0.506983	2.69482	0.00704268	0.028454
30944	Zfp354c	649.536	1.36799	0.529954	2.58134	0.00984171	0.0370981
67561	Wdr48	1240.87	1.36804	0.481952	2.83855	0.00453196	0.01978
319934	Sbf2	2667.71	1.36928	0.513688	2.66559	0.00768523	0.0305293
106344	Rfc4	387.265	1.36941	0.45726	2.99481	0.00274619	0.013079
73205	C9orf72	785.64	1.37021	0.476084	2.87809	0.00400093	0.017841
78651	Lsm6	686.097	1.37095	0.448729	3.05518	0.00224928	0.0110252
56306	Sinhcaf	440.213	1.37096	0.524748	2.61261	0.00898549	0.0345515
11837	Rplp0	130192	1.3731	0.488468	2.81103	0.00493832	0.0211771
77110	Gpbp1l1	785.892	1.37365	0.52044	2.6394	0.00830539	0.0324985
74455	Nsun6	183.978	1.37417	0.515874	2.66378	0.00772678	0.0306574
99151	Cercam	2945.22	1.37526	0.454904	3.02318	0.0025013	0.0120487
67487	Dhx40	1601.43	1.3755	0.554289	2.48156	0.0130807	0.0464848
14238	Foxf2	649.856	1.37641	0.441531	3.11736	0.00182476	0.00923607
56357	Ivd	1706.53	1.37764	0.458749	3.00303	0.00267303	0.0127638
54353	Skap2	1362.19	1.37804	0.43145	3.19397	0.00140331	0.00741076
18951	Septin5	8773.46	1.37815	0.430635	3.20028	0.00137296	0.00728556
19047	Ppp1cc	3371.47	1.3783	0.424175	3.24936	0.00115665	0.00630655
52665	Echdc1	123.582	1.37876	0.556555	2.47731	0.0132378	0.0469011
67217	L3hypdh	232.683	1.37921	0.483619	2.85185	0.00434655	0.0191076
67804	Snx2	1898.25	1.37958	0.498833	2.76561	0.00568169	0.0238003
22779	Ikzf2	209.216	1.3825	0.531031	2.60343	0.00922962	0.0352677
269639	Zfp512	1194.67	1.38372	0.428855	3.22655	0.00125294	0.0067422
240066	Zfp870	104.159	1.38388	0.558783	2.4766	0.0132639	0.0469648
21406	Tcf12	4013.73	1.38402	0.548326	2.52409	0.0115999	0.0421977
224093	Fam43a	376.578	1.3844	0.454189	3.04807	0.00230316	0.0112357
70445	Cd248	3418.73	1.38536	0.4429	3.12794	0.00176035	0.00896527
68292	Stt3b	3787.55	1.38603	0.456851	3.03388	0.00241428	0.0116774
18750	Prkca	2328.98	1.38941	0.51091	2.71949	0.00653828	0.0267682
381038	Parl	1282.77	1.39165	0.492837	2.82376	0.00474641	0.0205362
171463	Il17rd	661.635	1.392	0.487612	2.85473	0.00430734	0.0189758
73137	Prrc1	7668.78	1.39225	0.423853	3.28475	0.00102073	0.00567648
14226	Fkbp1b	351.068	1.39301	0.483286	2.88237	0.00394695	0.0176385
226250	Afap1l2	1093.04	1.39383	0.436	3.19686	0.00138931	0.00734391
66206	1110059E24Rik	627.399	1.3942	0.514361	2.71055	0.00671718	0.0273916
72119	Tpx2	5952.92	1.39434	0.440294	3.16683	0.00154111	0.00799074
13132	Dab2	4083.19	1.39437	0.466394	2.98968	0.00279274	0.0132435
20021	Polr2c	2423.64	1.39599	0.535986	2.60454	0.00919985	0.0351946
242481	NA	1512.53	1.3963	0.536425	2.60297	0.00924188	0.0353063
211323	Nrg1	1183.93	1.39741	0.468544	2.98245	0.00285951	0.0135169
68682	Slc44a2	10333.7	1.39955	0.426859	3.27871	0.00104284	0.00578967
11867	Arpc1b	9494.8	1.40004	0.480087	2.91622	0.00354302	0.0161046
69077	Psmd11	2569.2	1.40062	0.421685	3.32149	0.000895385	0.00506502
22334	Vdac2	8945.5	1.40127	0.454233	3.0849	0.00203618	0.0101133
215031	Vgll2	249.353	1.40135	0.485468	2.8866	0.00389427	0.0174457
14870	Gstp1	7179.87	1.4019	0.480439	2.91795	0.00352338	0.0160403
68953	Chmp2a	2542.35	1.40335	0.463026	3.03083	0.00243881	0.0117718
15502	Dnaja1	1805.63	1.40346	0.491976	2.85271	0.00433481	0.0190715
16993	Lta4h	4251.56	1.40482	0.420145	3.34366	0.000826806	0.00474232
59027	Nampt	3419.5	1.4057	0.52494	2.67782	0.0074102	0.0296156
12572	Cdk7	1069.32	1.406	0.443092	3.17316	0.00150789	0.00786456
23945	Mgll	175.034	1.40656	0.532654	2.64066	0.00827436	0.0324079
57344	As3mt	120.129	1.4073	0.559734	2.51423	0.0119294	0.0431673
208727	Hdac4	920.052	1.40743	0.477287	2.94881	0.00319004	0.0148112
67865	Rgs10	490.338	1.40812	0.461499	3.05118	0.00227947	0.0111467
114255	Dok4	855.299	1.40902	0.480605	2.93176	0.00337046	0.0154742
233870	Tufm	3957.83	1.40905	0.497394	2.83287	0.00461322	0.0200761
53310	Dlg3	1063.26	1.40921	0.480925	2.9302	0.00338746	0.015538
209018	Vps8	1630.8	1.40931	0.424055	3.32341	0.000889248	0.00503377
109672	Cyb5a	970.147	1.41039	0.433044	3.25692	0.00112629	0.00616759
170758	Rac3	564.959	1.41181	0.478042	2.95332	0.00314379	0.0146254
71924	Tube1	385.817	1.4125	0.45389	3.11198	0.00185836	0.00938882
100129	Gpr153	989.745	1.41257	0.437602	3.22797	0.00124671	0.00671746
380912	Zfp395	3129.29	1.41282	0.439556	3.21419	0.00130813	0.00699568
211651	Fancd2	515.206	1.41424	0.509088	2.77798	0.00546973	0.023077
225326	Pik3c3	740.847	1.41519	0.464732	3.04517	0.00232545	0.0113223
245866	Ift52	1598.17	1.41605	0.433288	3.26816	0.00108249	0.00596863
26432	Plod2	5868.82	1.41664	0.529974	2.67304	0.00751664	0.0299755
13036	Ctsh	354.743	1.41793	0.481996	2.94179	0.00326321	0.0150701
19177	Psmb7	4842.25	1.41894	0.478292	2.96668	0.00301038	0.0141286
76709	Arpc2	7819.36	1.4196	0.417716	3.39848	0.000677615	0.00398241
13385	Dlg4	4541.08	1.42013	0.428101	3.31728	0.000908985	0.00513489
55946	Ap3m1	1491.93	1.42096	0.546358	2.60079	0.00930092	0.0354824
56438	Rbx1	4094.29	1.42098	0.46815	3.0353	0.00240296	0.0116285
11364	Acadm	2170.71	1.42157	0.434335	3.27299	0.00106416	0.00588779
20893	Bhlhe40	8702.42	1.42177	0.421998	3.36914	0.000754032	0.00438143
65111	Dap3	3496.45	1.42235	0.452173	3.14559	0.00165753	0.00852073
229877	Rap1gds1	4509.32	1.42327	0.453377	3.13925	0.00169378	0.00866403
18242	Oat	4921.28	1.42329	0.431204	3.30075	0.00096427	0.00539899
66935	Cir1	372.322	1.42369	0.546443	2.60538	0.00917714	0.0351406
66153	Fbxo36	1359.59	1.42427	0.468836	3.03788	0.00238251	0.0115475
229906	Gtf2b	630.31	1.42609	0.54741	2.60515	0.00918332	0.0351479
72634	Tdrkh	654.777	1.42619	0.502388	2.83883	0.00452789	0.0197727
68646	Nadk2	927.341	1.42988	0.455434	3.13961	0.00169173	0.00866138
19056	Ppp3cb	2629.56	1.43041	0.533876	2.67928	0.00737797	0.0295155
109093	Rars2	382.269	1.43305	0.470957	3.04284	0.00234358	0.0113958
21808	Tgfb2	3616.9	1.4334	0.510158	2.80972	0.00495839	0.0212465
56078	Car5b	1138.34	1.43353	0.448638	3.1953	0.00139686	0.00737902
56469	Pias1	1155.32	1.43421	0.487752	2.94045	0.00327734	0.0151184
235072	Septin7	3890	1.4346	0.532771	2.69271	0.00708738	0.0286013
75705	Eif4b	29287.5	1.43469	0.422187	3.39823	0.000678233	0.00398462
380921	Dgkh	101.476	1.4349	0.550914	2.60458	0.00919863	0.0351946
76846	Rps9	9261.17	1.43555	0.472488	3.03828	0.00237932	0.0115389
13383	Dlg1	2452.48	1.43567	0.515746	2.78368	0.00537456	0.0227689
19384	Ran	7120.69	1.43706	0.4339	3.31197	0.000926401	0.00521715
17118	Marcks	8202.81	1.44027	0.519928	2.77014	0.0056032	0.0235555
102093	Phkb	1062.36	1.44045	0.517094	2.78567	0.0053418	0.0226534
16438	Itpr1	722.661	1.44104	0.481912	2.99026	0.00278744	0.0132295
268566	Gphn	738.845	1.44121	0.514055	2.80361	0.00505335	0.0215804
19734	Rgs16	728.278	1.44134	0.440941	3.26878	0.00108011	0.00596035
80517	Herpud2	1333.52	1.44211	0.476723	3.02504	0.00248597	0.0119819
216767	Mrpl22	928.698	1.44227	0.479712	3.00654	0.00264243	0.0126508
104721	Ddx1	5457.99	1.44338	0.416226	3.46778	0.000524779	0.00320557
26386	Hsf4	346.935	1.44401	0.551836	2.61673	0.00887765	0.0342891
24063	Spry1	778.966	1.44464	0.433756	3.33053	0.000866795	0.00492872
26934	Racgap1	7992.43	1.44659	0.421202	3.43444	0.000593772	0.00355054
231801	Agfg2	1648.17	1.44862	0.437589	3.31046	0.00093144	0.00524194
20111	Rps6ka1	596.981	1.44876	0.48719	2.97372	0.00294215	0.0138519
74108	Parn	1470.09	1.44937	0.424449	3.41471	0.000638497	0.00378107
11737	Anp32a	4504.81	1.44965	0.41685	3.47763	0.000505861	0.00310153
20280	Scp2	2639.98	1.45072	0.421861	3.43885	0.00058418	0.00350593
19139	Prps1	1185.43	1.45073	0.436771	3.3215	0.000895355	0.00506502
108927	Lhfp	1892.36	1.45114	0.496108	2.92504	0.00344408	0.0157507
246229	Bivm	693.998	1.45146	0.536333	2.70628	0.00680425	0.0276523
20401	Sh3bp1	2014.71	1.45174	0.436679	3.32449	0.000885799	0.00502116
52033	Pbk	1113.72	1.45233	0.452082	3.21254	0.00131568	0.00702693
67451	Pkp2	1244.8	1.45287	0.458389	3.16952	0.00152689	0.00794686
66671	Ccnh	687.826	1.45293	0.459448	3.16235	0.00156503	0.00810057
58801	Pmaip1	80.6343	1.45331	0.582735	2.49394	0.0126333	0.0452762
118453	Mmp28	1061.45	1.45442	0.456661	3.18489	0.00144807	0.0076056
223255	Stk24	3208.51	1.45499	0.421623	3.45093	0.000558658	0.00337493
74682	Wdr35	1446.74	1.45626	0.48748	2.98733	0.00281427	0.0133222
15510	Hspd1	4167.33	1.45648	0.459539	3.16942	0.00152741	0.00794686
14084	Faf1	2551.53	1.45758	0.42114	3.46103	0.000538117	0.00327247
72057	Phf10	3575.83	1.45821	0.452375	3.22346	0.00126652	0.00680411
76205	Stard3nl	517.466	1.45884	0.459536	3.17459	0.00150048	0.00784082
223254	Farp1	7409.14	1.45979	0.42244	3.45562	0.00054902	0.00332647
22153	Tubb4a	91.0168	1.45983	0.559217	2.61049	0.00904135	0.0347098
66679	Rae1	1568.06	1.46082	0.452166	3.23071	0.00123484	0.00666544
17222	Anapc1	7105.78	1.462	0.465078	3.14356	0.00166904	0.00857456
11777	Ap3s1	515.24	1.4625	0.534445	2.73648	0.00621003	0.0256457
78255	Ralgps2	771.873	1.46405	0.491298	2.97997	0.00288281	0.0136114
103468	Nup107	1248.05	1.46475	0.464369	3.15429	0.00160891	0.00829152
18150	Npm3	1124.55	1.4672	0.508327	2.88633	0.00389763	0.017456
74600	Mrpl47	298.882	1.46742	0.53006	2.7684	0.00563317	0.0236392
23885	Gmcl1	508.443	1.46793	0.490797	2.99091	0.00278149	0.0132089
27401	Skp2	868.195	1.46856	0.505491	2.90521	0.00367009	0.0165769
71919	Rpap3	433.687	1.46915	0.466474	3.14949	0.00163557	0.00841574
67144	Lrrc40	805.67	1.46932	0.512855	2.86498	0.00417037	0.0184713
68995	Mcts1	455.376	1.46987	0.489283	3.00413	0.00266343	0.0127291
109624	Cald1	23388.7	1.47065	0.54984	2.6747	0.00747966	0.0298642
26399	Map2k6	391.304	1.47313	0.456406	3.22766	0.00124806	0.00672253
16164	Il13ra1	1838.01	1.47345	0.520802	2.82919	0.00466659	0.0202547
15220	Foxq1	382.196	1.47505	0.476233	3.09734	0.00195269	0.00976938
20014	Rpn2	15573	1.47786	0.42532	3.47469	0.000511435	0.00313104
70396	Asnsd1	1775.53	1.47863	0.438	3.37587	0.000735816	0.00428163
21847	Klf10	1448.13	1.482	0.484506	3.0588	0.00222228	0.0109059
18746	Pkm	216599	1.4832	0.492864	3.00935	0.00261808	0.0125598
264895	Acsf2	1652.33	1.48429	0.429495	3.45589	0.000548486	0.00332569
107508	Eprs	11754.9	1.48667	0.475521	3.1264	0.00176962	0.00899072
433759	Hdac1	1862.79	1.48759	0.448772	3.3148	0.000917103	0.0051701
57376	Smarce1	2700.06	1.48816	0.419555	3.54699	0.000389664	0.00247203
70612	Tmem230	987.681	1.48828	0.439346	3.38749	0.00070535	0.00412196
59126	Nek6	3483.75	1.48929	0.432258	3.44538	0.000570267	0.00343371
66977	Nuf2	1330.73	1.48974	0.455186	3.27282	0.00106481	0.00588779
66381	Rnf113a2	78.1993	1.49101	0.593659	2.51157	0.0120197	0.0434462
234594	Cnot1	6316.37	1.49109	0.539395	2.76438	0.0057031	0.0238717
52679	E2f7	1560.06	1.49111	0.503353	2.96236	0.0030529	0.0142868
100504174	NA	1481.06	1.49263	0.47955	3.11257	0.00185466	0.00937302
68713	Ifitm1	477.411	1.49339	0.449082	3.32544	0.000882804	0.00500763
56436	Adrm1	3155.4	1.49348	0.470571	3.17376	0.00150477	0.00785584
23850	Pappa2	183.169	1.49378	0.538107	2.776	0.00550327	0.0231887
12826	Col4a1	10418.7	1.49847	0.415603	3.60555	0.000311498	0.00203987
20187	Ryk	8309.52	1.49944	0.431939	3.47142	0.000517718	0.00316715
15452	Hprt	887.398	1.50053	0.462455	3.24471	0.00117571	0.00639414
18453	P4hb	56724.4	1.50058	0.452656	3.31504	0.00091629	0.00516867
11465	Actg1	78484.1	1.50174	0.450112	3.33636	0.000848825	0.00485338
54122	Uevld	769.162	1.50288	0.507561	2.96098	0.00306657	0.0143351
68423	Ankrd13d	413.025	1.50683	0.509973	2.95472	0.00312949	0.0145877
72931	Swi5	4117.65	1.508	0.42691	3.53236	0.000411861	0.00259186
14314	Fstl1	47390.4	1.50845	0.46209	3.2644	0.00109696	0.00603106
26572	Cops3	2565.68	1.50857	0.432774	3.4858	0.00049066	0.00302072
69923	Agk	398.624	1.50869	0.465359	3.24199	0.00118698	0.00645265
76299	Erp44	3075.29	1.50967	0.433745	3.48055	0.000500378	0.00307479
16956	Lpl	684.334	1.51142	0.548321	2.75644	0.00584336	0.0243659
14085	Fah	3040.14	1.51347	0.470271	3.21829	0.00128957	0.00690765
26417	Mapk3	9530.84	1.51383	0.470073	3.22042	0.00128002	0.00686323
81898	Sf3b1	7272.7	1.51385	0.539559	2.80573	0.00502032	0.021456
73729	Zfp383	177.674	1.5143	0.548246	2.76209	0.00574332	0.0240157
17035	Lxn	770.183	1.51574	0.450892	3.36164	0.000774812	0.00448633
16416	Itgb3	1783.73	1.51651	0.428917	3.53567	0.000406738	0.00256551
60365	Rbm8a	2771.69	1.51693	0.47321	3.20562	0.0013477	0.00716768
16159	Il12a	117.418	1.51762	0.539041	2.81541	0.00487153	0.0209727
14428	Galr2	133.126	1.51776	0.550429	2.75741	0.0058262	0.0243005
269113	Nup54	526.045	1.51783	0.503851	3.01246	0.00259142	0.0124428
52633	Nit2	666.687	1.51884	0.459439	3.30586	0.000946858	0.00531779
17535	Mre11a	847.86	1.51944	0.472328	3.21691	0.00129578	0.00693501
171567	Nme7	747.648	1.51963	0.435426	3.48998	0.000483066	0.00298177
12925	Crip1	3836.99	1.52011	0.445948	3.4087	0.000652722	0.00385539
67946	Spata6	1534.15	1.52199	0.513078	2.9664	0.00301305	0.0141371
22218	Sumo1	1674.14	1.52437	0.46073	3.3086	0.00093765	0.00527328
23992	Prkra	1092.98	1.52454	0.433137	3.51976	0.000431945	0.00270516
213081	Wdr19	623.029	1.52555	0.514578	2.96467	0.00303012	0.0142022
93699	Pcdhgb1	123.733	1.5265	0.53319	2.86296	0.00419701	0.018564
72569	Bbs5	152.639	1.52894	0.600588	2.54573	0.0109049	0.0402792
55936	Ctps2	2117.35	1.52933	0.429913	3.5573	0.000374685	0.00238713
235505	Cd109	2117.29	1.5303	0.478536	3.19789	0.00138438	0.00732724
59029	Psmd14	2146.56	1.53038	0.426658	3.5869	0.000334638	0.00217581
17999	Nedd4	25728.1	1.53099	0.559487	2.73642	0.0062111	0.0256457
67933	Hcfc2	1032.87	1.53119	0.509581	3.00481	0.00265748	0.012708
212503	Paox	600.256	1.53155	0.520975	2.93979	0.00328438	0.0151381
230249	Ecpas	3496.39	1.53199	0.541161	2.83093	0.00464124	0.0201713
108912	Cdca2	1419.07	1.53277	0.437059	3.50701	0.000453178	0.00282164
108907	Nusap1	1390.9	1.53522	0.561762	2.73287	0.0062786	0.025879
56233	Hdac7	7731.69	1.53549	0.424492	3.61724	0.000297759	0.00196004
66603	Gemin2	254.311	1.53605	0.4952	3.10188	0.00192296	0.00964117
19326	Rab11b	1615.54	1.53633	0.443519	3.46396	0.000532282	0.00324178
329152	Hecw2	424.584	1.53749	0.522309	2.94364	0.0032438	0.0150142
71564	Izumo4	79.3976	1.53759	0.577263	2.66358	0.00773135	0.0306607
97165	Hmgb2	761.509	1.53776	0.480708	3.19895	0.00137928	0.00731202
66964	Golt1b	2023.51	1.53796	0.489635	3.14103	0.00168357	0.00862866
89867	Sec16b	1033.59	1.53858	0.46802	3.28742	0.0010111	0.00563053
59008	Anapc5	12879.7	1.53866	0.473435	3.25	0.00115406	0.00629453
53869	Rab11a	3321.59	1.53918	0.427493	3.60049	0.000317613	0.00207661
66753	Erlec1	1208.78	1.53937	0.500047	3.07846	0.00208077	0.0103005
212439	AA986860	281.659	1.53969	0.475661	3.23694	0.00120817	0.00655707
18970	Polb	818.811	1.53999	0.443158	3.47504	0.000510782	0.00312938
68026	Pclaf	1486.95	1.54339	0.432241	3.57068	0.000356061	0.00229155
260315	Nav3	990.757	1.54393	0.569076	2.71305	0.00666662	0.0272259
76485	Glt8d1	1033.83	1.54407	0.447167	3.45301	0.000554374	0.00335151
93730	Lztfl1	317.156	1.54421	0.559248	2.76123	0.00575841	0.0240644
52683	Ncaph2	12906.1	1.5445	0.495197	3.11896	0.00181491	0.00919191
11307	Abcg1	122.426	1.54456	0.548277	2.81711	0.00484574	0.020878
80879	Slc16a3	5527.91	1.54554	0.515263	2.99953	0.00270401	0.0129005
54381	Cpq	2957.54	1.54682	0.421726	3.66782	0.000244626	0.00165314
66214	Rgcc	229.18	1.54753	0.500451	3.09226	0.00198637	0.00991522
66681	Pgm2	1701.09	1.54754	0.455826	3.39503	0.000686218	0.00402721
74747	Ddit4	7618.93	1.54846	0.431189	3.59113	0.000329249	0.00214416
98366	Smap1	1204.79	1.54922	0.479436	3.23133	0.00123214	0.00666076
71819	Kif23	1886.35	1.55026	0.489052	3.16993	0.00152475	0.00793989
213575	Dync2li1	1109.4	1.55041	0.455586	3.40312	0.000666204	0.00392095
20492	Slbp	613.596	1.55174	0.490664	3.16253	0.00156407	0.00809851
70021	Nt5dc2	16252.1	1.5519	0.461532	3.36251	0.000772378	0.00447381
68655	Fndc1	14293.9	1.55203	0.438674	3.538	0.000403177	0.002545
16664	Krt14	196.061	1.55259	0.52233	2.97244	0.00295445	0.0139018
67155	Smarca2	664.433	1.55559	0.499537	3.11407	0.00184524	0.00933115
16195	Il6st	6305.52	1.55612	0.443176	3.51129	0.000445941	0.00278079
22750	Zfp9	1239.64	1.55802	0.548176	2.84218	0.00448058	0.0195869
68215	Fam98b	1389.32	1.55979	0.426749	3.65504	0.000257144	0.00172302
110821	Pcca	1102.5	1.55982	0.444029	3.51288	0.000443277	0.00276628
78658	Ncapd3	954.372	1.56103	0.526556	2.9646	0.00303078	0.0142022
20603	Sms	808.22	1.56126	0.482391	3.23651	0.00121	0.00656482
20729	Spin1	1341.36	1.5624	0.473914	3.2968	0.000977937	0.00546831
109270	Prr5	1368.02	1.5624	0.448018	3.48736	0.000487816	0.00300546
18597	Pdha1	3752.69	1.56261	0.461054	3.3892	0.000700964	0.00409913
60525	Acss2	1880.48	1.56271	0.469154	3.33091	0.00086563	0.00492397
67738	Ppid	1034.6	1.56276	0.479901	3.25643	0.00112822	0.00617612
13730	Emp1	13200.5	1.56363	0.426177	3.66896	0.000243543	0.00164664
18569	Pdcd4	793.661	1.56364	0.494765	3.16037	0.00157568	0.00813813
67381	Med4	726.284	1.56538	0.446138	3.50872	0.000450262	0.00280561
30945	Rnf19a	2033.72	1.56629	0.513454	3.0505	0.00228458	0.0111607
68117	Apool	568.468	1.56754	0.521849	3.00382	0.00266609	0.0127381
70349	Copb1	4689.54	1.56821	0.558739	2.80669	0.00500527	0.0214028
114606	Tle6	909.672	1.57	0.485927	3.23094	0.00123382	0.00666544
74194	Rnd3	3880.12	1.57039	0.543243	2.89076	0.00384308	0.0172596
107581	Col16a1	2012.9	1.57071	0.424974	3.69602	0.000219009	0.00150237
192170	Eif4a3	4307.26	1.57103	0.479424	3.27691	0.0010495	0.0058227
101185	Pot1a	470.268	1.57145	0.515705	3.0472	0.00230986	0.0112618
80744	Cwc22	416.087	1.57224	0.559498	2.81009	0.00495274	0.0212279
331004	Slc9a9	1325.97	1.57243	0.436466	3.60264	0.000314999	0.00206033
18104	Nqo1	554.759	1.57294	0.445429	3.5313	0.000413529	0.00260037
71704	Arhgef3	537.353	1.57302	0.457833	3.4358	0.000590812	0.00354057
75860	Tex26	71.5684	1.57451	0.614421	2.56258	0.0103897	0.0387814
218035	Vps41	2063.54	1.57642	0.501632	3.14257	0.00167469	0.00859822
210297	Lrch2	842.48	1.57695	0.590729	2.6695	0.00759637	0.0302606
13731	Emp2	13159.7	1.57893	0.442113	3.57133	0.000355169	0.0022885
217371	Rab40b	233.016	1.57912	0.490622	3.2186	0.00128818	0.00690246
18452	P4ha2	12608	1.57927	0.475551	3.32092	0.00089722	0.00507017
215449	Rap1b	637.783	1.57931	0.527518	2.99384	0.00275487	0.0131158
50875	Tmod3	1546.75	1.57931	0.5103	3.09486	0.00196903	0.00984216
192656	Ripk2	1248.72	1.57988	0.464776	3.39924	0.000675741	0.00397282
229905	Kyat3	251.33	1.58278	0.480893	3.29134	0.00099711	0.00556204
68498	Tspan11	163.145	1.58503	0.55989	2.83097	0.00464068	0.0201713
16439	Itpr2	1177.51	1.58542	0.472223	3.35736	0.000786896	0.0045435
67542	Cog6	1047.47	1.58571	0.445918	3.55607	0.000376448	0.00239743
19340	Rab3d	2160.74	1.58574	0.443622	3.57453	0.00035086	0.00226428
12794	Cnih2	522.158	1.58588	0.470841	3.36818	0.000756659	0.00439049
217738	Ism2	112.623	1.58804	0.577163	2.75147	0.00593293	0.0246768
12390	Cav2	1377.86	1.5883	0.531261	2.98967	0.0027928	0.0132435
22038	Plscr1	703.688	1.58873	0.445969	3.56241	0.000367462	0.00235112
83395	Sp6	629.756	1.58873	0.470275	3.3783	0.000729364	0.00424709
68151	Wls	24151.5	1.58937	0.440289	3.60983	0.000306401	0.0020121
244962	Snx14	700.204	1.58962	0.521065	3.05071	0.002283	0.0111572
15481	Hspa8	48766.3	1.58995	0.417004	3.8128	0.0001374	0.0009957
18458	Pabpc1	54620.2	1.59003	0.427269	3.72138	0.000198133	0.00137407
67009	Ttc23	855.054	1.59055	0.454308	3.50105	0.000463436	0.00287246
67052	Ndc80	558.878	1.59135	0.561331	2.83497	0.00458301	0.0199657
19186	Psme1	2979.66	1.59284	0.488455	3.26097	0.00111031	0.0060963
16780	Lamb3	624.631	1.59372	0.487991	3.26589	0.00109121	0.00600551
100040929	Gm10362	2658.32	1.59611	0.477851	3.34019	0.000837217	0.00480035
66440	Cdc26	694.951	1.59645	0.448152	3.56229	0.000367641	0.00235136
66354	Snw1	5958.58	1.59669	0.416376	3.83473	0.000125702	0.000919428
67010	Rbm7	839.347	1.59713	0.535153	2.98443	0.00284106	0.0134452
56351	Ptges3	836.794	1.59761	0.561917	2.84314	0.0044671	0.019541
13614	Edn1	461.074	1.60016	0.576586	2.77524	0.00551611	0.023225
67955	Sugt1	2464.51	1.60321	0.432538	3.7065	0.00021014	0.00144757
76233	Dnttip1	1452.89	1.60356	0.485883	3.30031	0.000965797	0.00540571
208659	Fam20a	6937.74	1.60522	0.430803	3.72611	0.000194459	0.00135201
52377	Rcn3	25018.1	1.60539	0.476517	3.369	0.00075442	0.00438211
211798	Mfsd9	140.453	1.60739	0.522114	3.07861	0.00207967	0.0102982
71712	Dram1	963.406	1.60793	0.460952	3.48829	0.000486118	0.00299624
14260	Fmn1	636.679	1.61003	0.520142	3.09537	0.00196567	0.00982837
240725	Sulf1	5480.02	1.61033	0.467276	3.44621	0.000568501	0.00342558
109113	Uhrf2	2579.08	1.61133	0.494424	3.25902	0.001118	0.00612999
19299	Abcd3	1320.65	1.61269	0.492701	3.27316	0.00106353	0.00588779
69878	Snrpf	133.716	1.61328	0.563351	2.86373	0.0041869	0.0185296
69713	Pin4	116.413	1.61383	0.554558	2.91012	0.00361285	0.0163633
13170	Dbp	2353.82	1.61723	0.468154	3.45449	0.000551335	0.00333681
16785	Rpsa	117713	1.61804	0.489695	3.30419	0.000952524	0.00534597
76561	Snx7	1990.45	1.62011	0.457179	3.54371	0.000394532	0.00250098
226414	Dars	2934.89	1.62023	0.478298	3.38748	0.000705369	0.00412196
218977	Dlgap5	1906.43	1.62054	0.451209	3.59156	0.000328708	0.00214148
13480	Dpm1	957.069	1.62139	0.436852	3.71153	0.000206009	0.00142352
50797	Copb2	15075.1	1.62153	0.417274	3.88601	0.000101906	0.00076721
76380	Cep112	87.6402	1.62292	0.575907	2.81803	0.00483194	0.0208295
12343	Capza2	1447.04	1.62394	0.51582	3.14827	0.00164238	0.00844771
16193	Il6	91.0693	1.62409	0.641138	2.53314	0.0113046	0.0412789
76267	Fads1	11783.3	1.62424	0.419919	3.86799	0.000109735	0.000819404
14453	Gas2	1391.27	1.62648	0.513607	3.16679	0.00154131	0.00799074
68177	Ebpl	692.603	1.62736	0.485022	3.35523	0.000792976	0.00456739
231086	Hadhb	1805.2	1.62804	0.47181	3.45063	0.000559274	0.0033774
15529	Sdc2	30471.4	1.62821	0.474406	3.4321	0.000598931	0.00357633
78825	Desi2	1886.74	1.62937	0.513387	3.17376	0.00150479	0.00785584
218581	Depdc1b	268.876	1.62981	0.474659	3.43364	0.000595526	0.00355974
381306	BC055324	504.432	1.62983	0.469053	3.47472	0.000511389	0.00313104
56050	Cyp39a1	725.505	1.62997	0.466248	3.49594	0.000472397	0.00292024
93692	Glrx	2040.97	1.63014	0.433532	3.76014	0.000169815	0.00119994
20963	Syk	461.778	1.63035	0.459553	3.54768	0.000388642	0.0024665
66714	4921524J17Rik	737.552	1.63163	0.47164	3.45947	0.000541232	0.00328655
107515	Lgr4	725.697	1.63188	0.497314	3.28138	0.00103299	0.00574079
103268	Cep57l1	436.859	1.632	0.525869	3.10344	0.00191284	0.00960509
26564	Ror2	280.742	1.63444	0.473978	3.44834	0.000564047	0.00340124
22771	Zic1	970.782	1.63457	0.46811	3.49185	0.000479682	0.002962
15251	Hif1a	12583.6	1.63571	0.567627	2.88167	0.00395575	0.0176682
227545	Proser2	375.031	1.63591	0.505089	3.23886	0.0012001	0.00652162
74256	Cyld	1612.1	1.63634	0.51511	3.17668	0.00148971	0.00778699
76438	Rftn1	571.748	1.63703	0.507971	3.22269	0.00126991	0.00681788
329506	Ctdspl2	478.558	1.63804	0.569328	2.87715	0.00401286	0.0178845
67923	Eloc	1428.41	1.63836	0.506853	3.23242	0.00122747	0.00664634
110446	Acat1	4617.46	1.64001	0.423166	3.87558	0.000106372	0.000796456
52662	Ldlrad4	1065.75	1.6401	0.458711	3.57546	0.000349611	0.00225888
74754	Dhcr24	8467.34	1.6407	0.462437	3.54793	0.000388266	0.00246601
17389	Mmp16	119.989	1.64107	0.548518	2.99183	0.00277311	0.0131767
29811	Ndrg2	2360	1.64185	0.493843	3.32464	0.000885314	0.00502014
17748	Mt1	1506.51	1.64396	0.526316	3.12353	0.00178697	0.00906432
17749	Polr2k	186.255	1.64474	0.540822	3.04119	0.00235648	0.0114484
71169	Nbas	2667.53	1.64731	0.424988	3.87614	0.000106127	0.00079535
67180	Yipf5	2723.79	1.64773	0.510537	3.22744	0.00124903	0.00672556
12306	Anxa2	48655.1	1.64836	0.462448	3.56441	0.000364671	0.002336
68581	Tmed10	6554.52	1.64843	0.433286	3.80448	0.000142104	0.00102302
216864	Mgl2	348.237	1.64868	0.543464	3.03366	0.00241609	0.0116827
664994	Isoc2a	333.883	1.65035	0.523898	3.15013	0.00163197	0.00839983
27053	Asns	14668.2	1.65085	0.444384	3.71491	0.000203278	0.00140727
105445	Dock9	702.066	1.6517	0.536374	3.07938	0.00207431	0.0102747
67150	Rnf141	114.437	1.65212	0.598756	2.75925	0.00579344	0.0241761
67054	Paics	4813.8	1.65376	0.423225	3.90752	9.32e-05	0.000708501
72084	Pigx	704.673	1.65385	0.448599	3.68669	0.000227186	0.00155264
68801	Elovl5	3329.08	1.65389	0.480401	3.44274	0.000575858	0.00345925
66070	Cwc15	2084.97	1.65457	0.450804	3.67027	0.000242293	0.00164089
66272	Cox16	370.099	1.65512	0.461006	3.59024	0.000330378	0.00215066
73490	Mipol1	114.011	1.65628	0.574585	2.88256	0.00394459	0.0176375
20054	Rps15	42789.9	1.657	0.478479	3.46307	0.000534058	0.00325139
20657	Sod3	10638.1	1.65782	0.519332	3.19222	0.00141184	0.00744829
73668	Ttc21b	750.653	1.65807	0.531336	3.12058	0.00180497	0.00914435
27057	Ncoa4	1342.33	1.65964	0.52938	3.13507	0.00171814	0.00878017
69010	Anapc13	1005.7	1.66059	0.458782	3.61955	0.000295111	0.0019465
109785	Pgm3	1002.45	1.66115	0.433957	3.82791	0.000129236	0.000943181
16765	Stmn1	5169.36	1.6612	0.462301	3.59332	0.000326492	0.00212874
67287	Parp6	909.861	1.66225	0.438543	3.79039	0.000150414	0.00107299
319845	Bbs9	385.436	1.66288	0.469332	3.54308	0.000395489	0.0025044
16764	Aff3	49.4719	1.66416	0.675056	2.46521	0.0136932	0.0481328
56496	Tspan6	1583.44	1.66459	0.464235	3.58566	0.000336225	0.0021844
11819	Nr2f2	999.038	1.66579	0.50456	3.30148	0.000961755	0.00538858
52850	Sgsm1	176.546	1.66901	0.545302	3.06071	0.00220812	0.0108455
16803	Lbp	51.1668	1.66928	0.648678	2.57335	0.0100718	0.0378182
208177	Phldb2	6267.56	1.6703	0.53207	3.13925	0.00169383	0.00866403
67378	Bbs2	849.48	1.67032	0.441434	3.78384	0.000154426	0.00110066
15064	Mr1	1666.16	1.67349	0.488898	3.42298	0.000619391	0.00368632
16848	Lfng	870.712	1.67765	0.468311	3.58235	0.000340519	0.00220794
16007	Ccn1	28121.9	1.67847	0.420463	3.99197	6.55e-05	0.000518234
71910	Plpp5	1249.25	1.67922	0.435599	3.85497	0.000115743	0.000858034
22630	Ywhaq	5181.4	1.68047	0.417015	4.02975	5.58e-05	0.000448699
14538	Gcnt2	751.177	1.68193	0.511925	3.2855	0.00101803	0.00566722
208158	Map6d1	57.0072	1.68287	0.674165	2.49623	0.0125522	0.0450839
22791	Dnajc2	462.396	1.68287	0.535807	3.14081	0.00168479	0.00863119
27103	Eif2ak4	751.311	1.68344	0.505498	3.33026	0.000867639	0.00493181
53322	Nucb2	811.79	1.68354	0.480739	3.50198	0.000461811	0.00286563
21401	Tcea3	890.616	1.68418	0.465418	3.61863	0.000296162	0.00195265
70122	Mllt3	1222.09	1.68504	0.521969	3.22824	0.00124553	0.00671547
77125	Il33	3067.57	1.68519	0.459063	3.67094	0.000241659	0.00163929
56150	Mad2l1	1400.87	1.68604	0.484615	3.47913	0.000503038	0.00308681
170829	Tram2	339.806	1.68618	0.471467	3.57646	0.000348279	0.00225292
19035	Ppib	5806.23	1.68643	0.455201	3.7048	0.000211558	0.00145612
23948	Mmp17	77.3394	1.68684	0.596656	2.82716	0.00469623	0.0203619
70361	Lman1	6356.45	1.68818	0.522412	3.23152	0.00123135	0.00665871
67252	Cap2	92.6998	1.6892	0.585062	2.88721	0.00388673	0.0174167
20613	Snai1	5298.14	1.6895	0.464751	3.63529	0.00027767	0.0018449
229663	Csde1	6967.48	1.68984	0.492304	3.43251	0.000598028	0.0035734
105148	Iars	5803.32	1.69022	0.423598	3.99015	6.6e-05	0.000521711
234582	Ccdc102a	3242.56	1.69202	0.463662	3.64926	0.000262999	0.00175582
641340	Nrbf2	1190.08	1.69348	0.434369	3.89872	9.67e-05	0.000732393
15442	Hpse	334.083	1.69413	0.461694	3.66937	0.000243148	0.00164533
11690	Alox5ap	460.189	1.69426	0.497647	3.40454	0.000662744	0.00390338
53331	Stx7	1327.92	1.69427	0.506304	3.34635	0.000818837	0.00469988
98386	Lbr	939.495	1.695	0.492227	3.44352	0.00057419	0.00345227
103406	Zfr2	596.491	1.69732	0.458767	3.69974	0.000215825	0.00148239
74137	Nuak2	820.546	1.69809	0.443289	3.83067	0.000127797	0.000933169
19057	Ppp3cc	550.269	1.6982	0.444204	3.82302	0.000131828	0.000959945
67530	Uqcrb	2528.14	1.69891	0.44578	3.81109	0.000138354	0.0010004
67398	Srpr	7959.65	1.70054	0.425274	3.9987	6.37e-05	0.000504451
78134	Lpar4	363.234	1.7017	0.526711	3.23081	0.00123442	0.00666544
57785	Rangrf	309.578	1.70173	0.492793	3.45324	0.000553894	0.00334983
18194	Nsdhl	4531.97	1.70279	0.423273	4.02291	5.75e-05	0.000460586
11600	Angpt1	1345.07	1.70468	0.551324	3.09197	0.00198836	0.00992068
72401	Slc43a1	343.332	1.70527	0.471376	3.61765	0.000297291	0.00195774
93734	Mpv17l	119.249	1.70638	0.589236	2.89593	0.0037804	0.0170004
107250	Kazald1	219.91	1.70681	0.560908	3.04295	0.00234275	0.0113951
24010	Ik	4638.39	1.70729	0.424288	4.02391	5.72e-05	0.000458876
14118	Fbn1	17591.8	1.70855	0.43689	3.91071	9.2e-05	0.000700848
21825	Thbs1	28874.6	1.71006	0.517512	3.30438	0.000951861	0.00534407
19159	Cyth3	2261.67	1.71222	0.431447	3.96855	7.23e-05	0.000565354
56486	Gabarap	3579.22	1.7126	0.441783	3.87657	0.00010594	0.000795308
14009	Etv1	204.425	1.71306	0.542262	3.15909	0.00158262	0.00817139
320365	Fry	45.4754	1.7138	0.690043	2.48361	0.013006	0.0463091
223864	Rapgef3	683.642	1.7141	0.468896	3.65561	0.00025657	0.00172058
74080	Nmnat3	285.95	1.71522	0.51874	3.3065	0.000944681	0.00530737
67776	Vwa5a	2023.69	1.71531	0.525184	3.26612	0.00109034	0.00600269
16870	Lhx2	71.8436	1.71559	0.616862	2.78116	0.00541651	0.0229053
58223	Mmp19	1371.22	1.71573	0.441455	3.88653	0.000101687	0.00076626
218952	Fermt2	5615.66	1.71635	0.525031	3.26905	0.0010791	0.0059568
105522	Ankrd28	1254.6	1.71662	0.553306	3.10247	0.0019191	0.00962876
77721	Mrps5	1052.12	1.7173	0.456372	3.76293	0.000167932	0.00118867
192169	Ufsp2	1760.15	1.7181	0.44334	3.87535	0.000106469	0.000796825
319655	Podxl2	1048.56	1.71829	0.466776	3.6812	0.000232142	0.00158388
20641	Snrpd1	1227.89	1.71856	0.450104	3.81813	0.000134466	0.000977018
26427	Creb3l1	20946.6	1.71976	0.426687	4.03048	5.57e-05	0.000447752
67846	Tmem39a	1978.41	1.72048	0.421952	4.07743	4.55e-05	0.000373601
110596	Arhgef28	351.796	1.72105	0.488258	3.52487	0.000423684	0.00266117
75605	Kdm5b	4281.51	1.72454	0.451606	3.81869	0.000134163	0.000975243
22319	Vamp3	1484.12	1.72505	0.458685	3.76085	0.000169335	0.00119757
235441	Usp3	1777.13	1.72606	0.422946	4.08105	4.48e-05	0.000368752
432442	Akap7	464.1	1.72811	0.501819	3.4437	0.000573818	0.0034513
231997	Fkbp14	1504.02	1.72902	0.471671	3.66573	0.000246634	0.00166428
71684	Rbm43	206.83	1.72965	0.507456	3.40848	0.000653258	0.00385645
625249	Gpx4	14246.3	1.73016	0.511749	3.38088	0.000722533	0.0042103
12238	Commd3	3226.58	1.7321	0.448713	3.86015	0.000113318	0.000842034
67554	Slc25a30	771.849	1.73316	0.522616	3.31632	0.000912118	0.00515082
12340	Capza1	1906.05	1.73638	0.537029	3.2333	0.00122368	0.00663028
69694	Tatdn1	347.751	1.73881	0.476267	3.65092	0.000261302	0.0017486
12464	Cct4	9453.88	1.74101	0.442308	3.93619	8.28e-05	0.000635478
18538	Pcna	1565.01	1.74153	0.450341	3.86713	0.000110122	0.000821546
20775	Sqle	5433.26	1.7417	0.429747	4.05283	5.06e-05	0.000411257
218343	Ttc37	767.998	1.74594	0.569883	3.06369	0.00218627	0.0107484
68312	Gstm7	358	1.74636	0.508977	3.43112	0.000601088	0.00358647
107476	Acaca	3681.7	1.74772	0.420389	4.15739	3.22e-05	0.000273234
100502796	NA	220.737	1.74817	0.568133	3.07704	0.00209065	0.0103432
66155	Ufc1	801.26	1.74886	0.476659	3.66901	0.000243494	0.00164664
12337	Capn5	1426.54	1.74893	0.449	3.89517	9.81e-05	0.00074287
18647	Cdk14	3003.36	1.74942	0.530755	3.2961	0.000980356	0.00547973
230157	Tmeff1	1306.78	1.75279	0.51425	3.40843	0.000653369	0.00385645
237775	Zfp867	188.507	1.75366	0.593685	2.95385	0.00313837	0.0146043
104112	Acly	9442.94	1.75658	0.424117	4.14175	3.45e-05	0.000291211
18113	Nnmt	672.807	1.7589	0.462668	3.80164	0.00014374	0.00103344
66495	Ndufb3	1165.14	1.75947	0.483285	3.64064	0.000271959	0.00181123
58909	Fam13a	128.703	1.76294	0.583565	3.02098	0.00251955	0.0121189
13390	Dlx1	102.976	1.76357	0.553694	3.18509	0.0014471	0.00760292
434128	Pnmal2	513.054	1.76595	0.459976	3.83923	0.00012342	0.000906368
16452	Jak2	1425.06	1.76726	0.53344	3.31295	0.000923171	0.00520074
76983	Scfd1	581.192	1.76778	0.559275	3.16083	0.00157319	0.00812833
57441	Gmnn	249.919	1.76902	0.490149	3.60915	0.000307202	0.00201495
107589	Mylk	2367.49	1.77016	0.475305	3.72427	0.000195884	0.00135985
76894	Mettl15	192.448	1.7706	0.575869	3.07467	0.00210739	0.0104073
110611	Hdlbp	46763.2	1.77228	0.426308	4.15727	3.22e-05	0.000273234
209692	Dhtkd1	78.5945	1.77323	0.610244	2.90578	0.00366344	0.016565
56428	Mtch2	4006.07	1.77445	0.436995	4.06058	4.9e-05	0.000399427
23794	Adamts5	2592.18	1.77525	0.511407	3.4713	0.000517937	0.00316731
230752	Eva1b	1266.09	1.77958	0.512888	3.46972	0.00052101	0.00318374
75751	Ipo4	6790.54	1.7796	0.43573	4.08418	4.42e-05	0.000364367
66661	Srp72	8251.95	1.77993	0.476947	3.73192	0.000190023	0.00132621
21809	Tgfb3	11479.5	1.78063	0.433031	4.11203	3.92e-05	0.000327334
69608	Sec24d	6246.84	1.781	0.512605	3.4744	0.00051199	0.00313327
244745	Dpy19l1	2368.97	1.78136	0.499416	3.56688	0.000361253	0.00231771
12409	Cbr2	11863.5	1.78157	0.521809	3.41423	0.00063963	0.00378486
72085	Osgepl1	302.884	1.7874	0.564286	3.16754	0.00153734	0.00798021
229709	Ahcyl1	8082.16	1.78749	0.47113	3.79404	0.000148216	0.00105914
16517	Kcnj16	41.8253	1.7877	0.691879	2.58383	0.00977109	0.0368996
68404	Nrn1	459.549	1.78808	0.462892	3.86283	0.000112079	0.000834256
18245	Oaz1	13961.6	1.78907	0.51092	3.50167	0.000462351	0.0028679
73072	Prr36	63.6552	1.7901	0.620459	2.88512	0.00391266	0.0175138
15450	Lipc	41.8684	1.7917	0.695893	2.57468	0.0100334	0.0376911
69185	Dtwd1	494.925	1.79228	0.462717	3.87339	0.000107333	0.000802559
76294	Asb5	5627.74	1.79328	0.502674	3.56748	0.000360431	0.00231514
69957	Cdc16	3507.75	1.79513	0.44525	4.03174	5.54e-05	0.000445574
238123	Cog5	440.126	1.79713	0.566372	3.17306	0.00150843	0.00786485
21665	Tdg	1039.45	1.79778	0.473283	3.79852	0.00014556	0.00104288
56419	Diaph3	979.715	1.79929	0.579861	3.10296	0.00191594	0.00961772
66105	Ube2d3	7224.17	1.80062	0.426852	4.21838	2.46e-05	0.000214284
71706	Slc46a3	96.0222	1.80081	0.565509	3.18441	0.00145049	0.00761347
14178	Fgf7	951.279	1.80183	0.495871	3.63367	0.000279416	0.00185563
12847	Copa	17109.4	1.80184	0.428454	4.20545	2.61e-05	0.000225117
29812	Ndrg3	5983.92	1.8026	0.420107	4.29082	1.78e-05	0.00015846
18795	Plcb1	543.13	1.80416	0.535533	3.3689	0.000754682	0.00438211
215303	Camk1g	1526.43	1.8043	0.429017	4.20565	2.6e-05	0.000225034
338351	Akap17b	314.991	1.80463	0.531377	3.39615	0.000683415	0.0040122
83962	Btbd1	2011.45	1.80515	0.443678	4.0686	4.73e-05	0.000386884
73389	Hbp1	2976.9	1.8081	0.473789	3.81626	0.000135491	0.000983208
99889	Arfip1	3100.09	1.81085	0.465017	3.89415	9.85e-05	0.00074564
224022	Slc7a4	82.2181	1.81132	0.641559	2.82331	0.00475301	0.0205485
19663	Rbpms	450.55	1.8164	0.458167	3.96449	7.36e-05	0.000573712
207175	Cetn4	152.45	1.81643	0.516348	3.51783	0.000435087	0.0027224
71409	Fmnl2	1048.8	1.81651	0.556999	3.26124	0.00110926	0.00609261
13497	Drp2	1066.02	1.8229	0.433306	4.20695	2.59e-05	0.000223984
13649	Egfr	1909.85	1.82345	0.440046	4.14378	3.42e-05	0.000289015
14368	Fzd6	780.547	1.82378	0.473409	3.85243	0.00011695	0.000865417
382018	Unc13a	556.69	1.82386	0.485179	3.75914	0.000170496	0.00120423
71927	Itfg1	3496.14	1.82418	0.505052	3.61188	0.000303991	0.00199721
67148	Ramac	387.117	1.82475	0.515512	3.53969	0.000400592	0.00253159
270685	Mthfd1l	4353.05	1.82584	0.455612	4.00743	6.14e-05	0.000488744
19225	Ptgs2	1625.91	1.82714	0.490574	3.72449	0.000195712	0.00135957
69150	Snx4	2288.8	1.82787	0.444775	4.10966	3.96e-05	0.00033054
216867	Slc16a11	279.113	1.82828	0.503843	3.62867	0.000284882	0.00188812
70186	Fam162a	5638.51	1.83069	0.426028	4.2971	1.73e-05	0.000154285
12362	Casp1	129.481	1.83205	0.556989	3.28921	0.0010047	0.00560058
231507	Plac8	169.252	1.83513	0.64538	2.84349	0.0044623	0.019533
236539	Phgdh	11856.3	1.83768	0.513864	3.5762	0.00034862	0.00225425
64075	Smoc1	60.8182	1.84143	0.642277	2.86703	0.00414346	0.018372
59010	Sqor	1473.33	1.84147	0.45327	4.06264	4.85e-05	0.000396309
66259	Camk2n1	77.2021	1.84173	0.585794	3.14398	0.00166665	0.00856497
100101484	Trac	328.326	1.84215	0.574225	3.20807	0.00133631	0.00713014
20391	Sgca	2890.11	1.84303	0.469748	3.92344	8.73e-05	0.00066729
66687	Tbc1d15	1501.21	1.84312	0.541299	3.405	0.000661644	0.00389829
320452	P4ha3	814.846	1.84473	0.434085	4.2497	2.14e-05	0.000188399
54445	Unc93b1	688.036	1.84596	0.464272	3.97604	7.01e-05	0.000549686
52206	Anapc4	2193.45	1.85006	0.481787	3.83999	0.000123038	0.000904775
68077	Nop53	6544.82	1.85124	0.475483	3.89338	9.89e-05	0.000747677
433273	Gm5523	56.0355	1.85712	0.661125	2.80903	0.00496912	0.0212786
20257	Stmn2	1838.02	1.85846	0.476575	3.89961	9.63e-05	0.000730367
77951	Cyp20a1	646.767	1.8615	0.484321	3.84354	0.000121274	0.000893001
72599	Pdia5	2198.27	1.86299	0.452881	4.11363	3.89e-05	0.000325234
76365	Tbx18	1224.93	1.86351	0.522245	3.56827	0.000359349	0.00231
94187	Zfp423	54.2634	1.8649	0.64574	2.88801	0.00387689	0.0173821
15926	Idh1	3304.13	1.86676	0.482093	3.87219	0.00010786	0.000806134
16987	Lss	1472.82	1.86757	0.463891	4.02588	5.68e-05	0.000455603
94227	Pi15	1293.85	1.86987	0.557919	3.3515	0.000803759	0.00462302
140742	Sesn1	1525.69	1.86989	0.444207	4.20951	2.56e-05	0.00022193
14366	Fzd4	255.571	1.87234	0.516535	3.62481	0.000289179	0.00191275
16010	Igfbp4	944.854	1.87393	0.519291	3.60864	0.000307807	0.00201811
67282	Washc3	1374.34	1.87722	0.427057	4.3957	1.1e-05	0.00010293
218699	Pxk	1602.44	1.87859	0.43078	4.36091	1.3e-05	0.0001189
72750	Fam117b	1467.95	1.88552	0.488228	3.86197	0.000112474	0.000836817
192657	Ell2	1171.29	1.88677	0.54695	3.44963	0.000561355	0.00338873
12167	Bmpr1b	44.6194	1.88923	0.725888	2.60265	0.00925057	0.0353313
22143	Tuba1b	5005.5	1.89176	0.462756	4.08802	4.35e-05	0.000358925
102442	Dennd4a	989.055	1.89214	0.551325	3.43199	0.000599171	0.00357633
17287	Mep1a	38.6976	1.89325	0.773113	2.44887	0.0143305	0.0498807
319581	Xkr5	151.697	1.89399	0.56788	3.33519	0.00085241	0.0048688
227095	Hibch	379.229	1.89458	0.480555	3.94248	8.06e-05	0.000620188
12934	Dpysl2	1003	1.89492	0.471759	4.01671	5.9e-05	0.00047081
20250	Scd2	48518	1.89506	0.46473	4.07777	4.55e-05	0.000373246
230587	Glis1	64.0525	1.89511	0.671912	2.82047	0.00479536	0.0207147
23965	Tenm3	4172.92	1.89542	0.475478	3.98634	6.71e-05	0.000529138
11988	Slc7a2	3491.77	1.89772	0.460066	4.12488	3.71e-05	0.000311786
245688	Rbbp7	5322.35	1.89977	0.425139	4.4686	7.87e-06	7.58e-05
13627	Eef1a1	269470	1.90114	0.443062	4.29091	1.78e-05	0.00015846
227835	Gtdc1	570.452	1.90475	0.495505	3.84406	0.000121017	0.000891507
13167	Dbi	3536.23	1.90648	0.460426	4.14068	3.46e-05	0.000292411
107022	Gramd3	738.277	1.90717	0.438639	4.34792	1.37e-05	0.000125322
17319	Mif	52131.8	1.9115	0.492565	3.8807	0.000104156	0.000783073
66397	Sar1b	522.795	1.91364	0.535282	3.57501	0.000350208	0.00226166
68612	Ube2c	5104.45	1.91465	0.444046	4.31183	1.62e-05	0.000145225
16579	Kifap3	4506.24	1.91642	0.511935	3.74348	0.000181489	0.00127531
16835	Ldlr	7934.55	1.9208	0.429495	4.47224	7.74e-06	7.47e-05
69875	Ndufa11	3594.15	1.92554	0.483326	3.98392	6.78e-05	0.000533791
13822	Epb41l2	6653.74	1.92691	0.510267	3.77627	0.000159195	0.00113073
23888	Gpc6	1582.77	1.93118	0.439366	4.39538	1.11e-05	0.000103004
51797	Ctps	2735.86	1.93205	0.427845	4.51577	6.31e-06	6.2e-05
75600	Calml4	196.085	1.93444	0.554426	3.48909	0.000484676	0.00298947
595136	Ndufs5	1377.48	1.9371	0.479212	4.04227	5.29e-05	0.00042812
320398	Lrig3	1507.5	1.93802	0.449491	4.31158	1.62e-05	0.000145309
330938	Dixdc1	490.765	1.94027	0.508424	3.81625	0.000135497	0.000983208
56349	Net1	3825.46	1.94058	0.48769	3.97912	6.92e-05	0.000543388
245884	Fam71f2	47.5177	1.94109	0.713466	2.72064	0.0065155	0.0266866
76969	Chst1	2706.02	1.94192	0.460119	4.22047	2.44e-05	0.00021253
22608	Ybx1	26103.9	1.94483	0.426117	4.56408	5.02e-06	5.05e-05
18019	Nfatc2	111.994	1.94509	0.549768	3.53801	0.000403152	0.002545
66521	Rwdd1	1383.98	1.94512	0.436303	4.45819	8.27e-06	7.91e-05
75812	Tasp1	228.626	1.94566	0.500385	3.88833	0.000100938	0.000761313
19128	Pros1	1421.82	1.9462	0.475332	4.0944	4.23e-05	0.00035094
399603	Lratd2	86.1254	1.94712	0.710281	2.74134	0.00611899	0.0253297
225028	Map4k3	757.978	1.94962	0.526323	3.70423	0.000212034	0.00145878
13479	Dpep1	125.912	1.94969	0.639258	3.04993	0.00228894	0.011173
66859	Slc16a9	33.741	1.9509	0.76799	2.54027	0.0110767	0.0407176
68203	Diras2	354.718	1.95096	0.459017	4.2503	2.13e-05	0.000187998
13008	Csrp2	11108.9	1.95224	0.464523	4.20267	2.64e-05	0.000227548
105171	Arrdc3	679.661	1.95234	0.473091	4.12677	3.68e-05	0.000309395
66059	Krtcap2	4480.47	1.95273	0.491011	3.97696	6.98e-05	0.000547819
230596	Prpf38a	594.677	1.95281	0.446214	4.37641	1.21e-05	0.000111752
171543	Bmf	1439.18	1.95315	0.425273	4.59269	4.38e-06	4.47e-05
53605	Nap1l1	6241.18	1.95391	0.483979	4.03717	5.41e-05	0.000436668
327799	Usp44	46.5841	1.95479	0.672351	2.9074	0.00364452	0.0164885
20220	Sap18	5827.43	1.95549	0.477519	4.0951	4.22e-05	0.00035041
236900	Pdk3	2651.13	1.95849	0.435927	4.49271	7.03e-06	6.85e-05
54160	Copg2	2384.57	1.95982	0.444385	4.4102	1.03e-05	9.7e-05
104111	Adcy3	377.002	1.95989	0.460166	4.25909	2.05e-05	0.000181433
17938	Naca	12337.6	1.96026	0.4258	4.60371	4.15e-06	4.27e-05
14707	Gng5	2693.06	1.96134	0.468103	4.18998	2.79e-05	0.000238774
243219	2900026A02Rik	3419.71	1.96289	0.432034	4.54337	5.54e-06	5.51e-05
17300	Foxc1	939.875	1.96447	0.443346	4.43102	9.38e-06	8.89e-05
18858	Pmp22	4973.86	1.96586	0.423577	4.6411	3.47e-06	3.62e-05
16997	Ltbp2	1590.3	1.96735	0.462832	4.25068	2.13e-05	0.000187778
27411	Slc14a2	67.2246	1.96756	0.666488	2.95213	0.00315593	0.0146694
67427	Rps20	17621.5	1.96978	0.456367	4.31622	1.59e-05	0.000142915
18414	Osmr	1827.12	1.97165	0.473071	4.16777	3.08e-05	0.000261902
58994	Smpd3	119.442	1.97166	0.538475	3.66156	0.00025068	0.00168727
210573	Tmem151b	41.4691	1.97326	0.697423	2.82935	0.00466423	0.0202547
67883	Uxs1	865.424	1.97377	0.479689	4.11468	3.88e-05	0.000324077
229317	Eif2a	1651.31	1.97387	0.517767	3.81227	0.000137695	0.000996982
69736	Nup37	668.75	1.97529	0.449237	4.39698	1.1e-05	0.000102477
18082	Nipsnap1	333.686	1.97711	0.510066	3.87619	0.000106106	0.00079535
98496	Pid1	412.038	1.97793	0.503672	3.92701	8.6e-05	0.000658362
76131	Depdc1a	386.801	1.97985	0.544623	3.63527	0.000277689	0.0018449
17912	Myo1b	2735.84	1.9804	0.549098	3.60664	0.000310192	0.00203212
100861793	NA	540.478	1.98082	0.460333	4.30302	1.68e-05	0.000150632
94185	Tnfrsf21	588.278	1.98256	0.441306	4.49248	7.04e-06	6.85e-05
17313	Mgp	7511.02	1.98297	0.452238	4.38478	1.16e-05	0.00010772
24052	Sgcd	204.596	1.98323	0.500497	3.96253	7.42e-05	0.000577898
77583	Notum	88.653	1.98455	0.639427	3.10364	0.00191153	0.00960338
24075	Taf10	3156.36	1.98584	0.481902	4.12083	3.78e-05	0.000316678
66541	Immp1l	198.5	1.98733	0.519846	3.82292	0.000131883	0.000959945
22166	Txn1	5914.03	1.98768	0.435273	4.56651	4.96e-06	5e-05
21781	Tfdp1	1336.59	1.98777	0.482294	4.12149	3.76e-05	0.000315933
23792	Adam23	381.343	1.98985	0.455688	4.3667	1.26e-05	0.000116377
260305	Nphp4	450.124	1.99131	0.459648	4.33225	1.48e-05	0.000133473
13121	Cyp51	8253.52	1.99521	0.416633	4.78889	1.68e-06	1.84e-05
218476	Gcnt4	334.143	1.99566	0.567247	3.51815	0.000434563	0.00272015
70097	Sash1	904.67	1.99993	0.52129	3.8365	0.000124803	0.000914683
18295	Ogn	11607.9	2.00183	0.563913	3.54989	0.000385386	0.00244867
235293	Sc5d	846.945	2.00276	0.510834	3.92058	8.83e-05	0.00067494
16651	Sspn	3078.51	2.00282	0.424969	4.71287	2.44e-06	2.6e-05
66748	Erich2	25.6119	2.00386	0.803298	2.49455	0.0126119	0.0452191
66942	Ddx18	969.782	2.00478	0.435856	4.59964	4.23e-06	4.35e-05
70676	Gulp1	864.308	2.0054	0.537976	3.72768	0.000193249	0.00134417
56431	Dstn	12922.5	2.00856	0.419645	4.78632	1.7e-06	1.86e-05
18451	P4ha1	18832.5	2.00986	0.416606	4.82436	1.4e-06	1.57e-05
20491	Sla	252.586	2.01147	0.477142	4.21565	2.49e-05	0.000216427
100039239	Gm2115	1097.66	2.01164	0.428294	4.69687	2.64e-06	2.8e-05
67695	Ost4	2447.4	2.01235	0.456452	4.40868	1.04e-05	9.75e-05
16560	Kif1a	809.522	2.01586	0.439683	4.5848	4.54e-06	4.62e-05
212943	Tent5a	1513.78	2.01602	0.500774	4.02582	5.68e-05	0.000455603
78560	Adgra2	4064.69	2.02222	0.418098	4.83672	1.32e-06	1.48e-05
58207	Slc43a3	940.36	2.02302	0.440182	4.59588	4.31e-06	4.41e-05
72386	2610035D17Rik	84.6405	2.02505	0.573038	3.53388	0.000409508	0.00258001
52906	Ahi1	762.642	2.02648	0.552821	3.66571	0.000246657	0.00166428
14114	Fbln1	8047.64	2.02708	0.455065	4.45449	8.41e-06	8.03e-05
77116	Mtmr2	1433.36	2.02847	0.509151	3.98403	6.78e-05	0.000533791
102626	Mapkapk3	68.1365	2.02917	0.608024	3.33733	0.000845889	0.00483827
11624	Ahrr	79.5878	2.03	0.614663	3.30263	0.00095784	0.0053703
233806	Tmem159	359.919	2.03382	0.513885	3.95774	7.57e-05	0.000587642
56526	Septin6	1754.57	2.03765	0.423093	4.81608	1.46e-06	1.63e-05
277360	Prex1	61.1186	2.03778	0.663248	3.07243	0.00212322	0.0104729
22341	Vegfc	474.621	2.03941	0.460083	4.43271	9.31e-06	8.83e-05
230775	Adgrb2	53.3271	2.04005	0.698909	2.91891	0.00351262	0.0159974
78403	2900041M22Rik	58.2121	2.04057	0.742595	2.74789	0.00599793	0.0249219
18601	Padi3	311.358	2.04219	0.55763	3.66226	0.000249999	0.0016838
53330	Vamp4	397.204	2.04296	0.510307	4.0034	6.24e-05	0.000496194
226861	Hhat	486.393	2.04465	0.458873	4.45581	8.36e-06	7.99e-05
50768	Dlc1	3271.5	2.04801	0.452036	4.53063	5.88e-06	5.81e-05
11658	Alcam	726.265	2.04964	0.505599	4.05388	5.04e-05	0.000409622
66061	Tctex1d2	268.065	2.0514	0.507354	4.04334	5.27e-05	0.00042668
20346	Sema3a	1500.98	2.0541	0.511357	4.01696	5.9e-05	0.000470552
320705	Bend6	470.81	2.05423	0.535628	3.83517	0.000125476	0.000918186
53945	Slc40a1	695.613	2.05467	0.54753	3.75262	0.000174995	0.00123336
20692	Sparc	123046	2.05803	0.415764	4.95	7.42e-07	8.73e-06
215653	Rassf2	636.55	2.05929	0.468091	4.39935	1.09e-05	0.00010154
12835	Col6a3	28311.9	2.062	0.413913	4.98173	6.3e-07	7.49e-06
68732	Carmil1	1006.76	2.06305	0.50874	4.05523	5.01e-05	0.000407473
241452	Dhrs9	616.235	2.06401	0.488414	4.22593	2.38e-05	0.000207878
26456	Sema4g	691.139	2.06448	0.452639	4.56099	5.09e-06	5.12e-05
18126	Nos2	4029.84	2.06463	0.579255	3.56428	0.000364857	0.00233628
448987	Fbxl7	1019.46	2.06799	0.438437	4.71673	2.4e-06	2.56e-05
22088	Tsg101	1974.73	2.0684	0.42696	4.84447	1.27e-06	1.43e-05
18787	Serpine1	18319.2	2.06989	0.422955	4.89387	9.89e-07	1.13e-05
17436	Me1	3941.32	2.07223	0.448611	4.61922	3.85e-06	3.98e-05
83554	Fstl3	1159.81	2.07369	0.469642	4.41547	1.01e-05	9.49e-05
386463	Cdsn	3322.4	2.0752	0.439602	4.72062	2.35e-06	2.52e-05
235459	Gtf2a2	898.248	2.07628	0.461061	4.50326	6.69e-06	6.55e-05
18301	Fxyd5	1093.45	2.07698	0.481375	4.31468	1.6e-05	0.00014353
12453	Ccni	15784.9	2.0779	0.419351	4.95504	7.23e-07	8.53e-06
71994	Cnn3	30737.7	2.07809	0.445013	4.66972	3.02e-06	3.17e-05
15394	Hoxa1	173.451	2.07976	0.509512	4.08187	4.47e-05	0.000367634
74551	Pck2	15608.7	2.08011	0.489992	4.2452	2.18e-05	0.000191812
30963	Hacd1	1087.25	2.08059	0.428671	4.85358	1.21e-06	1.37e-05
73914	Irak3	95.1664	2.08409	0.559082	3.72771	0.000193231	0.00134417
56338	Txnip	14868.4	2.08447	0.42427	4.91308	8.97e-07	1.04e-05
50766	Crim1	552.483	2.08532	0.520312	4.00782	6.13e-05	0.000488169
20524	Slc25a17	4448.28	2.08578	0.419405	4.97319	6.59e-07	7.81e-06
26874	Abcd2	333.901	2.08854	0.568434	3.6742	0.0002386	0.00162122
16891	Lipg	619.943	2.08868	0.440992	4.73633	2.18e-06	2.35e-05
68895	Rasl11a	83.7681	2.0916	0.638027	3.27823	0.00104462	0.00579756
140709	Col26a1	43.0186	2.09174	0.752321	2.78038	0.00542951	0.0229308
235386	Hykk	31.3214	2.09315	0.781154	2.67956	0.00737188	0.0294983
21402	Skp1	2754.63	2.09711	0.441031	4.75502	1.98e-06	2.15e-05
12177	Bnip3l	4593.82	2.09717	0.477953	4.38781	1.14e-05	0.00010635
66357	Ostc	4343.17	2.09802	0.418408	5.01429	5.32e-07	6.39e-06
333670	Gm867	87.5194	2.09823	0.582013	3.60512	0.000312005	0.00204237
23924	Katna1	783.333	2.10979	0.438939	4.80658	1.54e-06	1.7e-05
70533	Btf3l4	874.436	2.11056	0.535083	3.94436	8e-05	0.000616209
242050	Igsf10	548.821	2.12006	0.543678	3.89948	9.64e-05	0.000730437
117606	Boc	863.163	2.1231	0.438847	4.8379	1.31e-06	1.48e-05
12946	Cr1l	880.226	2.12517	0.436005	4.87418	1.09e-06	1.24e-05
12609	Cebpd	4446.2	2.12658	0.550675	3.86176	0.000112573	0.000837173
269295	Rtn4rl2	132.745	2.12925	0.56492	3.76912	0.000163822	0.00116258
14456	Gas6	392.772	2.13422	0.542273	3.9357	8.3e-05	0.000636482
80795	Selenok	1501.36	2.13577	0.445282	4.79644	1.62e-06	1.78e-05
13196	Asap1	5516.53	2.13936	0.508812	4.20462	2.62e-05	0.000225713
12417	Cbx3	1699.81	2.14487	0.50699	4.2306	2.33e-05	0.000204148
66101	Ppih	381.026	2.14765	0.467279	4.59606	4.31e-06	4.41e-05
74205	Acsl3	6960.33	2.15054	0.479065	4.48904	7.15e-06	6.95e-05
13682	Eif4a2	5671.77	2.15084	0.464449	4.63095	3.64e-06	3.79e-05
12819	Col15a1	48.3982	2.15865	0.666502	3.23877	0.00120045	0.00652162
212627	Prpsap2	369.932	2.16005	0.502222	4.30099	1.7e-05	0.000151687
67844	Rab32	640.135	2.16077	0.43955	4.91587	8.84e-07	1.03e-05
54354	Rassf5	1744.66	2.16647	0.423213	5.11911	3.07e-07	3.83e-06
66775	Hacd4	847.863	2.16721	0.442629	4.89623	9.77e-07	1.12e-05
14871	Gstt1	481.597	2.16752	0.551401	3.93093	8.46e-05	0.00064856
93762	Smarca5	1477.9	2.16792	0.549822	3.94295	8.05e-05	0.000619267
192188	Stab2	61.341	2.16847	0.650506	3.33352	0.00085755	0.00489306
381045	Ccdc58	633.324	2.17006	0.443134	4.89708	9.73e-07	1.12e-05
213391	Rassf4	187.825	2.17079	0.501753	4.3264	1.52e-05	0.000136765
68240	Rpa3	284.895	2.17472	0.509832	4.26556	1.99e-05	0.000176354
19735	Rgs2	207.988	2.17574	0.507881	4.28396	1.84e-05	0.000163073
51812	Mcrs1	1757.85	2.17575	0.464226	4.68683	2.77e-06	2.93e-05
71679	Atp5h	4884.48	2.17592	0.495017	4.39566	1.1e-05	0.00010293
22329	Vcam1	4292.72	2.1789	0.433182	5.02999	4.91e-07	5.93e-06
19206	Ptch1	660.569	2.17902	0.505337	4.31201	1.62e-05	0.000145182
56458	Foxo1	3317.55	2.18284	0.456935	4.77712	1.78e-06	1.94e-05
213827	Arcn1	5942.26	2.18488	0.5152	4.24084	2.23e-05	0.000195264
12111	Bgn	129177	2.18545	0.420791	5.19367	2.06e-07	2.66e-06
78408	Fam131a	75.272	2.18752	0.596422	3.66774	0.000244706	0.00165314
232078	Thnsl2	27.7793	2.18938	0.801763	2.73071	0.00631984	0.0260229
12709	Ckb	3931.62	2.19002	0.479382	4.56843	4.91e-06	4.96e-05
14633	Gli2	44.0381	2.19247	0.705002	3.10988	0.0018716	0.00944259
381853	Gipr	26.7275	2.19324	0.868194	2.52621	0.0115301	0.0419624
50876	Tmod2	45.6073	2.19431	0.68846	3.18727	0.00143622	0.00755238
94213	Ddx50	1788.94	2.19449	0.540499	4.06011	4.91e-05	0.00039964
73174	Tbkbp1	64.2063	2.19563	0.667242	3.29061	0.000999708	0.00557464
66177	Ubl5	3121.96	2.19627	0.45206	4.85837	1.18e-06	1.34e-05
269523	Vcp	9104.71	2.1974	0.415323	5.29081	1.22e-07	1.64e-06
75553	Zc3h14	3243.42	2.19782	0.46928	4.68339	2.82e-06	2.98e-05
333088	Kcp	74.7277	2.1996	0.595747	3.69216	0.000222354	0.00152279
18143	Npas2	26.5461	2.19983	0.85488	2.57327	0.0100744	0.0378191
15199	Hebp1	966.333	2.20068	0.506091	4.34838	1.37e-05	0.000125126
76854	Gper1	1057.75	2.20113	0.467052	4.71282	2.44e-06	2.6e-05
230757	5730409E04Rik	51.9637	2.20371	0.690975	3.18928	0.00142628	0.00750792
18477	Prdx1	6220.85	2.20445	0.436889	5.04579	4.52e-07	5.48e-06
100039076	Gm2035	44.5073	2.21101	0.748826	2.95264	0.00315072	0.0146535
67389	C1qtnf12	241.345	2.21104	0.500064	4.42151	9.8e-06	9.26e-05
20528	Slc2a4	69.2483	2.21391	0.739504	2.99377	0.00275551	0.0131158
67896	Ccdc80	19780	2.21658	0.429385	5.16222	2.44e-07	3.12e-06
22186	Uba52	32289.4	2.21927	0.503219	4.41015	1.03e-05	9.7e-05
226849	Ppp2r5a	706.954	2.21988	0.536136	4.14052	3.47e-05	0.000292473
268697	Ccnb1	2727.37	2.22001	0.430966	5.15125	2.59e-07	3.29e-06
16002	Igf2	11715.7	2.22205	0.432527	5.13737	2.79e-07	3.52e-06
208715	Hmgcs1	5476.19	2.22437	0.479327	4.64062	3.47e-06	3.62e-05
102371	Myzap	158.901	2.2319	0.512395	4.35581	1.33e-05	0.000121429
14863	Gstm2	2632.85	2.23205	0.4898	4.55707	5.19e-06	5.21e-05
23897	Hax1	5874.81	2.23208	0.494236	4.51623	6.3e-06	6.19e-05
68458	Ppp1r14a	113.444	2.23754	0.57242	3.90891	9.27e-05	0.00070511
50933	Uchl3	166.129	2.23793	0.51865	4.31491	1.6e-05	0.00014353
19179	Psmc1	4941.6	2.23833	0.440633	5.0798	3.78e-07	4.67e-06
67160	Eef1g	17943.3	2.23833	0.488613	4.58099	4.63e-06	4.69e-05
106869	Tnfaip8	769.589	2.23838	0.490329	4.56506	4.99e-06	5.03e-05
11622	Ahr	1973.37	2.24251	0.542506	4.1336	3.57e-05	0.000300644
237847	Rtn4rl1	34.3704	2.24403	0.739177	3.03585	0.00239857	0.0116168
668225	Fignl2	35.7392	2.24536	0.741739	3.02715	0.00246871	0.0119127
21399	Tcea1	1266.95	2.24662	0.493225	4.55496	5.24e-06	5.25e-05
19899	Rpl18	30519.5	2.25022	0.49083	4.58452	4.55e-06	4.63e-05
116847	Prelp	1536.66	2.25569	0.483847	4.66199	3.13e-06	3.29e-05
235180	Fez1	224.851	2.25689	0.499029	4.52256	6.11e-06	6.01e-05
70536	Qpct	220.461	2.25734	0.588192	3.83776	0.000124162	0.000911408
70757	Hacd2	927.465	2.25825	0.432194	5.22509	1.74e-07	2.28e-06
94043	Tm2d1	278.823	2.25924	0.569423	3.9676	7.26e-05	0.000567349
319554	Idi1	1046.16	2.26091	0.575171	3.93084	8.46e-05	0.00064856
18521	Pcbp2	17914.7	2.26193	0.414317	5.45941	4.78e-08	6.85e-07
209027	Pycr1	2565.57	2.26238	0.427935	5.28674	1.25e-07	1.67e-06
100039052	Gm2022	36.6372	2.2632	0.763778	2.96316	0.00304499	0.0142625
21881	Tkt	14820.9	2.26425	0.468594	4.83201	1.35e-06	1.52e-05
67089	Psmc6	1691.16	2.26465	0.521678	4.34108	1.42e-05	0.000128572
100072	Camta1	306.261	2.26813	0.471092	4.81462	1.47e-06	1.64e-05
269701	Wdr66	144.212	2.26861	0.517112	4.38708	1.15e-05	0.000106651
546134	Gramd2	38.937	2.27062	0.716032	3.17112	0.00151851	0.00791242
194126	Mtmr11	373.936	2.27811	0.463092	4.91935	8.68e-07	1.01e-05
235534	Pxylp1	1714.64	2.27813	0.430504	5.29177	1.21e-07	1.63e-06
14702	Gng2	2246.74	2.28255	0.474015	4.81537	1.47e-06	1.63e-05
433904	Ociad2	134.457	2.28342	0.527914	4.32537	1.52e-05	0.000137333
21752	Tert	113.403	2.28633	0.587948	3.88866	0.000100798	0.00076061
14231	Fkbp7	1934.21	2.28712	0.465886	4.90918	9.15e-07	1.06e-05
56426	Pdcd10	478.567	2.28948	0.523581	4.37273	1.23e-05	0.000113458
18779	Pla2r1	147.969	2.29083	0.54302	4.21869	2.46e-05	0.000214098
23967	Osr1	470.982	2.29288	0.448956	5.10713	3.27e-07	4.07e-06
193385	Ripor2	83.0764	2.29409	0.584113	3.92747	8.58e-05	0.000657409
11499	Adam5	26.1388	2.29635	0.8175	2.80899	0.00496975	0.0212786
243369	Sspo	143.395	2.29654	0.525509	4.37013	1.24e-05	0.000114692
67306	Zc2hc1a	1511.08	2.29719	0.494428	4.64616	3.38e-06	3.53e-05
56505	Ruvbl1	1230.71	2.29731	0.467814	4.91074	9.07e-07	1.05e-05
99031	Osbpl6	292	2.30606	0.50242	4.58991	4.43e-06	4.52e-05
19268	Ptprf	1958.84	2.30897	0.43427	5.31689	1.06e-07	1.44e-06
74117	Actr3	5944.24	2.31223	0.448992	5.14983	2.61e-07	3.31e-06
12831	Col5a1	57139.7	2.32137	0.415105	5.59225	2.24e-08	3.41e-07
20563	Slit2	1058.76	2.32681	0.475306	4.8954	9.81e-07	1.13e-05
54403	Slc4a4	56.1746	2.32717	0.647475	3.59422	0.000325369	0.00212225
56363	Tmeff2	727.285	2.33125	0.448087	5.20267	1.96e-07	2.54e-06
224008	Spidr	1105	2.33187	0.530479	4.39578	1.1e-05	0.00010293
328561	Apol10b	222.251	2.33339	0.49799	4.68561	2.79e-06	2.95e-05
218630	Ccno	179.587	2.33404	0.530648	4.39847	1.09e-05	0.000101893
22063	Trpc1	170.03	2.33659	0.607818	3.84422	0.000120935	0.000891299
16372	Irx2	189.539	2.33662	0.4969	4.70239	2.57e-06	2.73e-05
15382	Hnrnpa1	11267.3	2.33689	0.419472	5.57104	2.53e-08	3.8e-07
13681	Eif4a1	15355.9	2.33725	0.421973	5.53886	3.04e-08	4.51e-07
11431	Acp1	646.003	2.3381	0.456734	5.11917	3.07e-07	3.83e-06
54519	Apbb1ip	1619.65	2.34244	0.446123	5.25067	1.52e-07	2e-06
64095	Gpr35	396.206	2.3451	0.479722	4.88844	1.02e-06	1.16e-05
22351	Vill	88.5746	2.3516	0.649959	3.61808	0.0002968	0.00195608
223648	Ccdc166	90.2429	2.35276	0.593599	3.96355	7.38e-05	0.00057569
29817	Igfbp7	10783.4	2.35403	0.41739	5.63988	1.7e-08	2.65e-07
72938	Hspb11	545.357	2.35661	0.448133	5.25874	1.45e-07	1.92e-06
20350	Sema3f	974.535	2.35866	0.480994	4.90371	9.4e-07	1.08e-05
66128	Mrps36	1131.09	2.3725	0.479305	4.94988	7.43e-07	8.73e-06
108030	Lin7a	31.7428	2.37361	0.794337	2.98817	0.00280654	0.0132933
67204	Eif2s2	3967.22	2.37377	0.484183	4.90264	9.46e-07	1.09e-05
13392	Dlx2	294.791	2.37699	0.468825	5.0701	3.98e-07	4.88e-06
18742	Pitx3	171.772	2.37793	0.528409	4.50016	6.79e-06	6.63e-05
623230	Tmem200b	22.9204	2.38411	0.845554	2.81959	0.00480856	0.0207542
19935	Mrpl23	1440.58	2.38884	0.50206	4.75808	1.95e-06	2.12e-05
15357	Hmgcr	5087.87	2.38922	0.433908	5.50627	3.67e-08	5.38e-07
68316	Apoo	332.86	2.3893	0.464875	5.13965	2.75e-07	3.48e-06
66234	Msmo1	4287.77	2.38936	0.418084	5.71501	1.1e-08	1.77e-07
76826	Nubpl	328.136	2.3931	0.489866	4.88521	1.03e-06	1.18e-05
232748	Tcaf2	498.546	2.3972	0.522429	4.58857	4.46e-06	4.55e-05
20643	Snrpe	786.579	2.41096	0.461702	5.22189	1.77e-07	2.32e-06
17904	Myl6	19801.2	2.41109	0.494664	4.8742	1.09e-06	1.24e-05
66736	Emc2	1402.93	2.41235	0.48792	4.94415	7.65e-07	8.96e-06
238871	Pde4d	1083.58	2.41595	0.477039	5.06447	4.1e-07	5.01e-06
11747	Anxa5	9318.34	2.41757	0.418359	5.77868	7.53e-09	1.24e-07
218138	Gmds	1439.74	2.41763	0.446105	5.41942	5.98e-08	8.47e-07
70551	Tmtc4	606.397	2.42054	0.526338	4.59883	4.25e-06	4.36e-05
229474	Fhdc1	252.888	2.42119	0.495192	4.8894	1.01e-06	1.16e-05
66212	Sec61b	2479.79	2.42244	0.458574	5.28255	1.27e-07	1.71e-06
12527	Cd9	7507.46	2.42245	0.424033	5.71288	1.11e-08	1.79e-07
68952	Tlcd3b	30.0454	2.42474	0.781256	3.10364	0.00191153	0.00960338
70316	Ndufab1	1356.19	2.42528	0.433305	5.59716	2.18e-08	3.32e-07
228026	Pdk1	4132.6	2.42567	0.426568	5.68648	1.3e-08	2.07e-07
105005	Lratd1	45.1241	2.42705	0.766136	3.16791	0.00153539	0.0079726
100637	N4bp2l1	99.132	2.42982	0.577632	4.20652	2.59e-05	0.000224289
103172	Chchd10	217.265	2.43705	0.522459	4.66457	3.09e-06	3.25e-05
76938	Rbm17	1555.69	2.43903	0.425386	5.73368	9.83e-09	1.59e-07
68194	Ndufb4	1736.05	2.44037	0.461494	5.28798	1.24e-07	1.66e-06
232441	Rerg	828.136	2.44147	0.479308	5.09374	3.51e-07	4.35e-06
170768	Pfkfb3	1435.97	2.44156	0.442239	5.5209	3.37e-08	4.96e-07
22403	Ccn5	681.033	2.44231	0.607462	4.02051	5.81e-05	0.000464633
77891	Ube2s	1568.19	2.44845	0.482954	5.06975	3.98e-07	4.89e-06
20024	Sub1	2286.61	2.4487	0.446023	5.49008	4.02e-08	5.86e-07
18133	Ccn3	3356.54	2.45093	0.550149	4.45503	8.39e-06	8.01e-05
26374	Cop1	1132.63	2.45122	0.482699	5.07815	3.81e-07	4.7e-06
404634	Macroh2a2	708.223	2.45249	0.453351	5.40968	6.31e-08	8.91e-07
56794	Hacl1	408.893	2.45564	0.471015	5.2135	1.85e-07	2.42e-06
12314	Calm2	12517.3	2.46001	0.42011	5.85565	4.75e-09	8.11e-08
66576	Uqcrh	3730.57	2.4601	0.487659	5.04473	4.54e-07	5.51e-06
67733	Itgb3bp	135.506	2.46032	0.560192	4.39193	1.12e-05	0.000104475
68011	Snrpg	1120.66	2.46452	0.505638	4.87407	1.09e-06	1.24e-05
69634	Clybl	2450.04	2.46574	0.464581	5.30746	1.11e-07	1.51e-06
66970	Ssbp2	2544.7	2.46852	0.420123	5.87571	4.21e-09	7.26e-08
19664	Rbpj	5643.42	2.47405	0.489705	5.05212	4.37e-07	5.31e-06
56332	Amotl2	12712.2	2.47455	0.41467	5.96752	2.41e-09	4.3e-08
223433	Otulinl	47.2931	2.4764	0.676724	3.6594	0.000252805	0.00169741
73094	Sgip1	70.1615	2.4793	0.635579	3.90086	9.59e-05	0.000726956
18196	Nsg1	6420.57	2.48373	0.46175	5.37896	7.49e-08	1.04e-06
15903	Id3	3519.27	2.48483	0.448723	5.53756	3.07e-08	4.53e-07
18783	Pla2g4a	831.331	2.48614	0.579169	4.29259	1.77e-05	0.000157372
228139	P2rx3	98.9831	2.48851	0.57178	4.35222	1.35e-05	0.000123163
237831	Slc13a5	45.011	2.48853	0.686307	3.62597	0.000287874	0.00190641
73284	Ddit4l	386.769	2.49096	0.482543	5.16216	2.44e-07	3.12e-06
66197	Cks2	1108	2.49256	0.439356	5.67322	1.4e-08	2.22e-07
244864	Layn	2411.2	2.49281	0.434084	5.74269	9.32e-09	1.51e-07
69019	Spcs1	3923.28	2.49442	0.422269	5.90719	3.48e-09	6.09e-08
12228	Btg3	1320.78	2.49462	0.429155	5.81288	6.14e-09	1.04e-07
56318	Acpp	607.663	2.50285	0.457205	5.47423	4.39e-08	6.36e-07
68045	Rtraf	6356.34	2.5043	0.430446	5.81791	5.96e-09	1.01e-07
73230	Bmper	883.766	2.50511	0.437475	5.7263	1.03e-08	1.66e-07
14245	Lpin1	1500.55	2.50686	0.448606	5.58811	2.3e-08	3.48e-07
18553	Pcsk6	297.529	2.50778	0.470804	5.32659	1e-07	1.37e-06
12832	Col5a2	36902.4	2.51203	0.438074	5.73426	9.79e-09	1.58e-07
11950	Atp5pb	5081.8	2.51406	0.423666	5.93408	2.96e-09	5.21e-08
66475	Rps23	12769.2	2.51452	0.552336	4.55252	5.3e-06	5.3e-05
56410	Cbln3	50.3865	2.51621	0.716429	3.51216	0.00044448	0.00277273
11694	Alx3	44.9752	2.5163	0.7326	3.43475	0.000593097	0.0035478
19242	Ptn	385.367	2.51869	0.514593	4.89453	9.85e-07	1.13e-05
94214	Spock2	589.601	2.5235	0.44983	5.60989	2.02e-08	3.11e-07
70572	Ipo5	10678.1	2.52533	0.435926	5.79303	6.91e-09	1.15e-07
67106	Zbtb8os	211.389	2.52557	0.503093	5.02009	5.16e-07	6.21e-06
98388	Chst10	13.5839	2.52619	1.02742	2.45878	0.013941	0.0488314
12864	Cox6c	1428.22	2.52808	0.481411	5.25139	1.51e-07	1.99e-06
57814	Kcne4	27.0033	2.53366	0.804797	3.1482	0.00164281	0.00844771
18074	Nid2	22569.1	2.53887	0.43856	5.7891	7.08e-09	1.18e-07
14620	Gjb3	222.058	2.54088	0.629807	4.03438	5.47e-05	0.000441462
667742	Piezo2	2594.61	2.54532	0.508416	5.00637	5.55e-07	6.65e-06
17988	Ndrg1	34891.4	2.54583	0.467631	5.4441	5.21e-08	7.42e-07
20630	Snrpc	2662.68	2.54641	0.500041	5.09241	3.54e-07	4.37e-06
80334	Kcnip4	35.0505	2.54987	0.742964	3.43202	0.000599106	0.00357633
217410	Trib2	892.746	2.55086	0.467455	5.45691	4.84e-08	6.94e-07
14569	Gdi2	16299.1	2.55775	0.455735	5.61237	2e-08	3.07e-07
22441	Xlr	337.395	2.55849	0.588037	4.3509	1.36e-05	0.000123839
63955	Cables1	421.629	2.5669	0.486572	5.27548	1.32e-07	1.77e-06
19921	Rpl19	28326.6	2.57005	0.509194	5.04729	4.48e-07	5.44e-06
66278	Smim20	257.962	2.58085	0.528042	4.88758	1.02e-06	1.17e-05
14725	Lrp2	37.0813	2.58717	0.734745	3.52118	0.000429636	0.00269444
11803	Aplp1	1090.99	2.58811	0.48131	5.37722	7.56e-08	1.05e-06
170459	Stard4	761.217	2.59193	0.477398	5.42928	5.66e-08	8.04e-07
231070	Insig1	1681.86	2.60303	0.443801	5.8653	4.48e-09	7.71e-08
99543	Olfml3	8662.18	2.60336	0.459217	5.66913	1.44e-08	2.27e-07
17921	Myo7a	38.767	2.60343	0.732394	3.55469	0.000378428	0.00240911
16511	Kcnh2	874.96	2.60893	0.451213	5.78204	7.38e-09	1.22e-07
16533	Kcnmb1	16.585	2.61002	0.952105	2.74132	0.0061193	0.0253297
20104	Rps6	27822.4	2.61107	0.501582	5.20566	1.93e-07	2.51e-06
11949	Atp5c1	11854.3	2.61274	0.465897	5.60798	2.05e-08	3.14e-07
107869	Cth	630.686	2.61603	0.516284	5.06704	4.04e-07	4.95e-06
71702	Cdc5l	2007.46	2.61993	0.47285	5.54073	3.01e-08	4.46e-07
14137	Fdft1	9042	2.6223	0.479329	5.47076	4.48e-08	6.47e-07
18127	Nos3	69.2928	2.62637	0.663149	3.96046	7.48e-05	0.000582378
50530	Mfap5	287.564	2.6273	0.499071	5.26438	1.41e-07	1.87e-06
75180	Tmem269	27.4115	2.62784	0.808518	3.2502	0.00115326	0.00629223
67270	Mrpl42	2010.52	2.63004	0.453245	5.80269	6.53e-09	1.1e-07
67792	Rgs8	85.7934	2.6312	0.601485	4.3745	1.22e-05	0.000112672
407800	Ecm2	206.777	2.63135	0.571481	4.60443	4.14e-06	4.26e-05
241226	Itga8	20.157	2.63328	0.894514	2.94381	0.00324194	0.0150098
214112	Nipal4	14.9981	2.63651	1.01656	2.59356	0.00949869	0.0360529
15331	Hmgn2	2209.45	2.63682	0.436615	6.03923	1.55e-09	2.83e-08
98488	Gtf3c3	688.946	2.64121	0.5379	4.91023	9.1e-07	1.05e-05
68054	Serpina12	58.9103	2.64124	0.664091	3.97723	6.97e-05	0.000547461
67557	Larp6	91.5605	2.64856	0.68522	3.86527	0.000110969	0.000827485
66449	Pam16	537.168	2.64873	0.449456	5.8932	3.79e-09	6.59e-08
11812	Apoc1	27.4267	2.65278	0.812028	3.26686	0.00108748	0.00598894
20655	Sod1	5513.38	2.65752	0.47391	5.60766	2.05e-08	3.14e-07
68303	Fam114a1	9289.45	2.66193	0.469749	5.66671	1.46e-08	2.29e-07
20341	Selenbp1	630.707	2.66219	0.54614	4.87455	1.09e-06	1.24e-05
19166	Psma2	3638.79	2.66378	0.430755	6.18399	6.25e-10	1.2e-08
668212	Efr3b	19.8132	2.66989	0.908075	2.94017	0.00328036	0.0151239
66246	Osgep	1557.64	2.67003	0.507737	5.25869	1.45e-07	1.92e-06
236899	Pcyt1b	612.817	2.67064	0.462444	5.77506	7.69e-09	1.27e-07
246196	Zfp277	810.101	2.67209	0.499106	5.35376	8.61e-08	1.19e-06
72391	Cdkn3	375.1	2.67518	0.492659	5.43008	5.63e-08	8.01e-07
67041	Oxct1	5023.91	2.67588	0.520123	5.14471	2.68e-07	3.4e-06
380712	Tlcd2	256.809	2.67738	0.483432	5.53828	3.05e-08	4.52e-07
12160	Bmp5	24.1805	2.67852	0.899687	2.97717	0.00290927	0.0137206
57423	Atp5j2	2116.81	2.68176	0.477874	5.61185	2e-08	3.08e-07
269152	Kif26b	1250.14	2.68177	0.432613	6.19901	5.68e-10	1.1e-08
23972	Papss2	186.867	2.68435	0.521392	5.14842	2.63e-07	3.34e-06
23912	Rhof	175.88	2.68482	0.515448	5.20872	1.9e-07	2.47e-06
18595	Pdgfra	1020.46	2.6855	0.472796	5.68004	1.35e-08	2.14e-07
100715	Tent2	501.887	2.68651	0.554337	4.84635	1.26e-06	1.42e-05
100040617	Wincr1	30.8844	2.6875	0.852382	3.15292	0.00161644	0.0083251
14457	Gas7	52.7751	2.69192	0.884504	3.04342	0.00233906	0.0113805
53412	Ppp1r3c	188.954	2.6925	0.549051	4.90391	9.39e-07	1.08e-05
18166	Npy1r	58.1527	2.69984	0.653223	4.13311	3.58e-05	0.000301139
12291	Cacna1g	81.8999	2.70021	0.591397	4.56581	4.98e-06	5.02e-05
18406	Orm2	40.3561	2.70453	0.72549	3.72786	0.00019311	0.00134417
12825	Col3a1	183741	2.70984	0.422771	6.40972	1.46e-10	3.02e-09
12319	Car8	82.2385	2.71248	0.611114	4.43859	9.06e-06	8.61e-05
53791	Tlr5	53.5735	2.71315	0.68176	3.97962	6.9e-05	0.0005425
19662	Rbp4	61.5532	2.71372	0.731619	3.7092	0.000207918	0.00143407
266690	Cyb5r4	523.005	2.71637	0.496725	5.46855	4.54e-08	6.54e-07
100705	Acacb	128.291	2.71822	0.599933	4.53088	5.87e-06	5.8e-05
22194	Ube2e1	308.735	2.71946	0.5276	5.1544	2.54e-07	3.24e-06
27047	Omd	133.748	2.72076	0.607788	4.47649	7.59e-06	7.33e-05
14057	Sfxn1	2304.4	2.723	0.45431	5.99369	2.05e-09	3.68e-08
20044	Rps14	22828.5	2.72479	0.455057	5.98781	2.13e-09	3.81e-08
56448	Cyp2d22	419.453	2.72852	0.463819	5.88273	4.04e-09	6.99e-08
71911	Bdh1	49.1287	2.73069	0.675224	4.04413	5.25e-05	0.000425583
68836	Mrpl52	2414.39	2.73193	0.441504	6.18777	6.1e-10	1.18e-08
14183	Fgfr2	73.2779	2.73593	0.608914	4.49313	7.02e-06	6.84e-05
71877	Efhc1	91.9091	2.73678	0.572284	4.78221	1.73e-06	1.9e-05
15387	Hnrnpk	10114.6	2.73925	0.446994	6.12815	8.89e-10	1.68e-08
244416	Ppp1r3b	241.776	2.75063	0.570698	4.81977	1.44e-06	1.6e-05
21819	Tg	1319.47	2.75072	0.46361	5.93326	2.97e-09	5.23e-08
65086	Lpar3	392.783	2.75854	0.457503	6.02956	1.64e-09	3e-08
11634	Aire	38.0117	2.76443	0.781444	3.53759	0.000403798	0.00254794
227696	Phyhd1	568.194	2.76554	0.449428	6.15346	7.58e-10	1.45e-08
72293	Nkd2	784.238	2.76716	0.446624	6.19573	5.8e-10	1.12e-08
56847	Aldh1a3	71.1428	2.76794	0.612308	4.52051	6.17e-06	6.07e-05
435653	Fcrlb	34.3852	2.76842	0.763724	3.6249	0.000289076	0.00191275
434215	Lrrc32	821.633	2.77376	0.441069	6.28874	3.2e-10	6.42e-09
54003	Nell2	40.1921	2.7757	0.775249	3.5804	0.000343068	0.00222249
16876	Lhx9	116.401	2.77819	0.575941	4.82374	1.41e-06	1.57e-05
11647	Alpl	45.9193	2.77982	0.704214	3.94741	7.9e-05	0.00060927
19942	Rpl27	10169.3	2.7861	0.492655	5.65528	1.56e-08	2.44e-07
76917	Flywch2	21.8311	2.78632	0.943894	2.95194	0.00315786	0.0146727
76257	Slc38a3	29.343	2.78983	0.794635	3.51083	0.00044671	0.00278453
320782	Tmem154	14.3357	2.79201	1.0901	2.56124	0.0104299	0.0388789
243538	Cfap100	26.8083	2.79408	0.997421	2.80131	0.00508961	0.0217127
77619	Prelid2	424.343	2.79635	0.501733	5.57337	2.5e-08	3.76e-07
209558	Enpp3	998.79	2.80122	0.446651	6.2716	3.57e-10	7.14e-09
27528	Nrep	3551.34	2.8048	0.468041	5.99263	2.06e-09	3.7e-08
12350	Car3	1852.19	2.80574	0.476223	5.89165	3.82e-09	6.64e-08
15902	Id2	399.653	2.80653	0.521895	5.37758	7.55e-08	1.05e-06
19652	Rbm3	5262.27	2.81445	0.422365	6.66355	2.67e-11	6.15e-10
434198	B130024G19Rik	11.0898	2.8171	1.11472	2.52718	0.0114983	0.0418744
12353	Car6	204.933	2.82528	0.499907	5.65162	1.59e-08	2.49e-07
16174	Il18rap	139.417	2.8263	0.543069	5.20431	1.95e-07	2.53e-06
20917	Suclg2	478.754	2.82703	0.488388	5.7885	7.1e-09	1.18e-07
240776	Kcnt2	16.449	2.83652	0.977133	2.9029	0.0036973	0.0166814
54217	Rpl36	11934.5	2.8385	0.508961	5.57705	2.45e-08	3.69e-07
70717	Medag	1154.35	2.83917	0.507131	5.5985	2.16e-08	3.31e-07
13809	Enpep	24.9629	2.83918	0.865555	3.28018	0.00103741	0.00576336
76915	Mnd1	90.8073	2.84197	0.590129	4.81585	1.47e-06	1.63e-05
333182	Cox6b2	23.9494	2.84204	0.868526	3.27226	0.00106691	0.00589741
101544	Zfp575	91.6495	2.84247	0.588755	4.82794	1.38e-06	1.55e-05
17294	Mest	2413	2.84438	0.481194	5.91108	3.4e-09	5.95e-08
12452	Ccng2	2427.48	2.85647	0.481176	5.93644	2.91e-09	5.14e-08
26446	Psmb3	4342.85	2.85966	0.470373	6.07955	1.21e-09	2.24e-08
66205	Cd302	285.309	2.86137	0.488083	5.86246	4.56e-09	7.83e-08
72281	Sh2d4a	108.488	2.86599	0.559238	5.1248	2.98e-07	3.73e-06
319707	C430002N11Rik	38.7166	2.87344	0.743753	3.86344	0.000111803	0.000832955
67097	Rps10	24036.8	2.88281	0.472053	6.10696	1.02e-09	1.9e-08
231440	Parm1	103.027	2.88426	0.591181	4.87881	1.07e-06	1.21e-05
56748	Nfu1	1354.01	2.88602	0.46022	6.27096	3.59e-10	7.16e-09
12484	Cd24a	927.252	2.88725	0.476883	6.05442	1.41e-09	2.58e-08
68349	Ndufs3	2926	2.89156	0.473645	6.1049	1.03e-09	1.93e-08
72433	Rab38	326.554	2.89183	0.4694	6.1607	7.24e-10	1.39e-08
11421	Ace	49.2827	2.89217	0.722876	4.00092	6.31e-05	0.000500447
11932	Atp1b2	198.539	2.89648	0.503198	5.75614	8.61e-09	1.41e-07
68010	Bambi	128.23	2.89867	0.540609	5.36187	8.24e-08	1.14e-06
70784	Rasl12	247.648	2.90404	0.498502	5.82553	5.69e-09	9.63e-08
666048	Trabd2b	610.135	2.90888	0.471136	6.17419	6.65e-10	1.28e-08
18606	Enpp2	3095.78	2.91083	0.518709	5.61168	2e-08	3.08e-07
207495	Baiap2l2	53.9937	2.9144	0.709741	4.10628	4.02e-05	0.000335234
83675	Bicc1	1398.41	2.91456	0.510779	5.7061	1.16e-08	1.85e-07
56188	Fxyd1	44.8582	2.91487	0.784659	3.71482	0.000203349	0.00140727
74185	Gbe1	1106.19	2.91514	0.502385	5.80261	6.53e-09	1.1e-07
18596	Pdgfrb	12623.4	2.91715	0.421822	6.9156	4.66e-12	1.17e-10
241327	Olfml2a	157.196	2.92122	0.519221	5.62615	1.84e-08	2.85e-07
67942	Atp5g2	8664.3	2.92227	0.512881	5.69775	1.21e-08	1.94e-07
19988	Rpl6	20512.2	2.92359	0.452892	6.45539	1.08e-10	2.3e-09
14066	F3	1006.83	2.9266	0.481782	6.07453	1.24e-09	2.3e-08
100861595	NA	484.804	2.92902	0.586632	4.99294	5.95e-07	7.1e-06
239188	Enox1	244.531	2.92926	0.497053	5.89326	3.79e-09	6.59e-08
329540	Nol4l	230.372	2.93051	0.523982	5.59278	2.23e-08	3.4e-07
21810	Tgfbi	581.115	2.9307	0.46194	6.34433	2.23e-10	4.54e-09
18481	Pak3	586.545	2.94004	0.529473	5.55276	2.81e-08	4.18e-07
233332	Adamts17	318.482	2.94243	0.493177	5.96627	2.43e-09	4.33e-08
320840	Negr1	12.7817	2.96125	1.12855	2.62395	0.00869155	0.0337367
12512	Cd63	22737.2	2.97266	0.527134	5.63929	1.71e-08	2.65e-07
59050	Nsa2	3434.18	2.97291	0.452009	6.57711	4.8e-11	1.07e-09
12411	Cbs	70.1977	2.97473	0.711163	4.18291	2.88e-05	0.000245683
66254	Dimt1	209.196	2.98229	0.563943	5.28829	1.23e-07	1.66e-06
16819	Lcn2	85.7956	2.98691	0.675632	4.42092	9.83e-06	9.28e-05
68135	Eif3h	23164.1	2.99296	0.449198	6.6629	2.68e-11	6.17e-10
74953	4930483K19Rik	62.6632	2.99381	0.681889	4.39046	1.13e-05	0.000105121
20408	Sh3gl3	127.945	2.99439	0.55399	5.40514	6.48e-08	9.11e-07
66871	Cpne8	1149.77	2.99704	0.456096	6.57107	5e-11	1.11e-09
100039794	Gm2427	16.7278	3.00565	0.981367	3.06271	0.00219341	0.0107803
13041	Ctsw	105.843	3.01248	0.57139	5.2722	1.35e-07	1.8e-06
18162	Npr3	486.023	3.01364	0.569312	5.29348	1.2e-07	1.62e-06
72560	Naalad2	195.773	3.01924	0.543294	5.55729	2.74e-08	4.09e-07
72701	Zfp618	10.3514	3.02167	1.13378	2.66513	0.00769596	0.0305646
114774	Pawr	134.802	3.02309	0.630044	4.79823	1.6e-06	1.76e-05
20732	Spint1	57.8938	3.02814	0.672427	4.5033	6.69e-06	6.55e-05
54670	Atp8b1	61.5884	3.02937	0.781299	3.87735	0.0001056	0.000793202
56295	Higd1a	2947.63	3.03203	0.50577	5.99489	2.04e-09	3.66e-08
245607	Gprasp2	27.8723	3.05605	0.824562	3.70627	0.000210336	0.00144831
16948	Lox	18664.4	3.05983	0.519934	5.88503	3.98e-09	6.91e-08
229949	Ak5	211.716	3.06816	0.495468	6.19244	5.92e-10	1.14e-08
18027	Nfia	113.9	3.06952	0.566853	5.41502	6.13e-08	8.67e-07
216725	Adamts2	2787.1	3.07064	0.443239	6.92773	4.28e-12	1.08e-10
64817	Svep1	1668.63	3.07581	0.431645	7.12578	1.03e-12	2.81e-11
330812	Rnf150	1909.53	3.07784	0.484034	6.35872	2.03e-10	4.15e-09
108121	U2af1	1305.34	3.08415	0.457687	6.73855	1.6e-11	3.78e-10
27207	Rps11	17931.9	3.0968	0.515776	6.00415	1.92e-09	3.47e-08
331474	Rtl5	250.31	3.10646	0.483958	6.41885	1.37e-10	2.87e-09
73173	Pcdh18	1281	3.10786	0.487796	6.37123	1.88e-10	3.85e-09
239463	Fam83a	28.6155	3.10872	0.818019	3.8003	0.000144518	0.00103723
16922	Phyh	172.096	3.11016	0.511191	6.08415	1.17e-09	2.17e-08
216551	Lgalsl	162.685	3.11429	0.527713	5.90149	3.6e-09	6.29e-08
18213	Ntrk3	18.7166	3.11452	0.936082	3.32719	0.000877273	0.00498141
22092	Rsph1	14.4699	3.12523	1.0216	3.05916	0.00221955	0.0108957
66118	Sarnp	367.153	3.12541	0.471811	6.62429	3.49e-11	7.93e-10
27425	Atp5l	2768.88	3.12564	0.519749	6.01375	1.81e-09	3.28e-08
192734	Lrrc75b	643.706	3.12788	0.443062	7.05969	1.67e-12	4.44e-11
14537	Gcnt1	72.5285	3.12983	0.618393	5.06123	4.17e-07	5.08e-06
22294	Uxt	250.733	3.13745	0.511111	6.13848	8.33e-10	1.58e-08
252837	Ackr4	92.7561	3.14132	0.58413	5.37777	7.54e-08	1.05e-06
16647	Kpna2	3128.5	3.14216	0.450998	6.96713	3.23e-12	8.34e-11
15421	Hoxc12	81.2539	3.14492	0.66528	4.72721	2.28e-06	2.44e-05
14588	Gfra4	303.501	3.14675	0.506198	6.21644	5.09e-10	9.95e-09
77739	Adamtsl1	224.221	3.15754	0.491955	6.41834	1.38e-10	2.87e-09
17144	Magea8	28.7131	3.15909	0.848533	3.72301	0.000196863	0.00136584
16149	Cd74	809.706	3.16315	0.479765	6.59312	4.31e-11	9.64e-10
66142	Cox7b	1996.02	3.1645	0.459113	6.89264	5.48e-12	1.36e-10
66489	Rpl35	20092.1	3.16689	0.507338	6.24217	4.32e-10	8.51e-09
22772	Zic2	19.3635	3.16828	0.929307	3.4093	0.000651307	0.00384842
73181	Nfatc4	1602.29	3.17241	0.455623	6.96281	3.34e-12	8.57e-11
233549	Mogat2	862.546	3.18875	0.473946	6.72808	1.72e-11	4.05e-10
15001	H2-Oa	7.01783	3.19473	1.2988	2.45976	0.0139028	0.0487128
210741	Kcnk12	154.415	3.19567	0.591565	5.40205	6.59e-08	9.24e-07
12020	Nkx3-2	11.5309	3.20071	1.10512	2.89625	0.00377647	0.0169888
71733	Susd2	127.242	3.20323	0.554087	5.7811	7.42e-09	1.23e-07
74199	Vit	11.6336	3.20722	1.10773	2.8953	0.00378796	0.0170298
214384	Myocd	11.588	3.21332	1.10013	2.92084	0.00349085	0.0159203
71950	Nanog	23.2638	3.21445	0.897257	3.58253	0.000340287	0.00220731
20312	Cx3cl1	2046.07	3.22062	0.474112	6.79295	1.1e-11	2.63e-10
239606	Slc2a13	275.941	3.23585	0.561757	5.76023	8.4e-09	1.38e-07
19896	Rpl10a	32124.2	3.23646	0.473776	6.83119	8.42e-12	2.04e-10
11482	Acvrl1	97.0148	3.24589	0.589299	5.50805	3.63e-08	5.33e-07
19941	Rpl26	1725.16	3.24816	0.449068	7.23311	4.72e-13	1.32e-11
21838	Thy1	10.09	3.24978	1.16708	2.78454	0.00536036	0.0227146
18762	Prkcz	39.384	3.25266	0.793821	4.09747	4.18e-05	0.000347023
233335	Synm	360.812	3.25904	0.493463	6.60443	3.99e-11	8.99e-10
218490	Btf3	11298.6	3.26816	0.466278	7.00904	2.4e-12	6.28e-11
545260	Arsi	25.8462	3.26954	0.859111	3.80573	0.000141386	0.00101875
18148	Npm1	8864.6	3.26974	0.444474	7.35642	1.89e-13	5.41e-12
18655	Pgk1	72566.5	3.28201	0.507775	6.46351	1.02e-10	2.19e-09
11489	Adam12	633.484	3.29135	0.507067	6.49096	8.53e-11	1.84e-09
66290	Atp6v1g1	1479.04	3.29284	0.458863	7.17608	7.17e-13	1.98e-11
72049	Tnfrsf13c	12.1892	3.29466	1.08853	3.02671	0.00247235	0.0119232
110954	Rpl10	23364.5	3.29771	0.490691	6.72054	1.81e-11	4.25e-10
17314	Mgmt	8.68325	3.30442	1.24898	2.64569	0.00815251	0.0320069
14677	Gnai1	57.1442	3.31101	0.698006	4.74353	2.1e-06	2.27e-05
67448	Plxdc2	61.4049	3.31509	0.670858	4.94157	7.75e-07	9.06e-06
381413	Gpr176	889.993	3.32382	0.438188	7.58537	3.32e-14	1.03e-12
17082	Il1rl1	144.765	3.32522	0.587793	5.65713	1.54e-08	2.42e-07
69038	Tmem258	1827.92	3.33116	0.464895	7.1654	7.76e-13	2.13e-11
27176	Rpl7a	9633.31	3.33256	0.452658	7.36222	1.81e-13	5.2e-12
210719	Mkx	177.152	3.33468	0.520943	6.40123	1.54e-10	3.19e-09
319991	Kif6	13.2292	3.33777	1.08176	3.0855	0.00203211	0.0100991
380694	Ccnjl	17.0357	3.33864	0.978538	3.41187	0.000645195	0.00381504
209378	Itih5	27.419	3.33949	0.834781	4.00044	6.32e-05	0.000501237
66643	Lix1	187.393	3.34358	0.54652	6.11795	9.48e-10	1.78e-08
18575	Pde1c	24.4621	3.34549	0.960319	3.48373	0.000494478	0.00304081
56360	Acot9	1535.76	3.34725	0.429976	7.78473	6.99e-15	2.28e-13
93689	Lmod1	1966.06	3.35538	0.478412	7.01358	2.32e-12	6.08e-11
16669	Krt19	174.805	3.35866	0.649625	5.17016	2.34e-07	3e-06
67749	Mgarp	743.7	3.35885	0.442749	7.58635	3.29e-14	1.02e-12
12380	Cast	2416.83	3.36391	0.50299	6.68783	2.27e-11	5.25e-10
23829	C1ql1	26.5005	3.36934	0.903592	3.72882	0.000192375	0.00134149
78892	Crispld2	29.3203	3.37051	0.886272	3.80302	0.000142943	0.00102816
12161	Bmp6	34.5854	3.37265	0.778581	4.33178	1.48e-05	0.000133684
76293	Mfap4	159.679	3.37515	0.526262	6.41343	1.42e-10	2.96e-09
54427	Dnmt3l	6.22505	3.37594	1.3519	2.49718	0.0125184	0.044992
212539	Gm266	23.6339	3.378	0.887102	3.80791	0.000140149	0.00101116
13723	Emb	1032.81	3.37967	0.450315	7.50511	6.14e-14	1.87e-12
66414	Ndufa12	517.503	3.39118	0.489964	6.92128	4.48e-12	1.13e-10
14584	Gfpt2	48.3108	3.40049	0.741611	4.58527	4.53e-06	4.62e-05
217262	Abca9	159.917	3.40528	0.563051	6.04791	1.47e-09	2.68e-08
14865	Gstm4	12.1459	3.41001	1.15414	2.95459	0.0031308	0.014589
68910	Zfp467	361.861	3.41353	0.529985	6.44081	1.19e-10	2.51e-09
19951	Rpl32	25312.3	3.41423	0.488739	6.98578	2.83e-12	7.36e-11
65079	Rtn4r	81.6763	3.41683	0.605032	5.64736	1.63e-08	2.55e-07
100042480	Nhsl2	177.247	3.41706	0.533627	6.40347	1.52e-10	3.14e-09
67713	Dnajc19	243.178	3.42374	0.493129	6.94289	3.84e-12	9.8e-11
27226	Pla2g7	362.065	3.42754	0.48297	7.0968	1.28e-12	3.44e-11
66873	Tril	157.694	3.43386	0.561271	6.11801	9.48e-10	1.78e-08
19273	Ptpru	54.3052	3.43477	0.680014	5.05103	4.39e-07	5.34e-06
77018	Col25a1	60.0067	3.43595	0.6995	4.912	9.02e-07	1.04e-05
26561	Mmp23	294.711	3.43911	0.498094	6.90454	5.04e-12	1.26e-10
76808	Rpl18a	47824.3	3.4394	0.498773	6.89572	5.36e-12	1.34e-10
277154	Nynrin	1610.08	3.44467	0.446592	7.71323	1.23e-14	3.91e-13
14113	Fbl	2094.17	3.44698	0.48446	7.11509	1.12e-12	3.03e-11
26442	Psma5	2134.21	3.44858	0.489379	7.04684	1.83e-12	4.84e-11
15485	Hsd17b1	63.9489	3.45033	0.664998	5.18848	2.12e-07	2.73e-06
236920	Stard8	23.2216	3.45287	0.896002	3.85364	0.000116374	0.000861935
50915	Grb14	1140.08	3.45382	0.432028	7.99443	1.3e-15	4.54e-14
170441	Slc2a10	88.6764	3.46885	0.5987	5.79396	6.87e-09	1.15e-07
21345	Tagln	18683.2	3.47395	0.417296	8.32491	8.44e-17	3.32e-15
230099	Car9	1957.49	3.47629	0.483932	7.18342	6.8e-13	1.88e-11
104303	Arl1	2213.29	3.48844	0.448566	7.77688	7.43e-15	2.42e-13
75750	Slc10a6	77.9938	3.50374	0.621777	5.63504	1.75e-08	2.71e-07
67441	Isoc2b	23.956	3.50482	0.953142	3.67712	0.000235879	0.00160472
50765	Tfr2	171.744	3.50566	0.5313	6.59826	4.16e-11	9.36e-10
23887	Ggt5	163.957	3.50665	0.526854	6.65582	2.82e-11	6.46e-10
12816	Col12a1	41799.4	3.50974	0.494609	7.09598	1.28e-12	3.45e-11
12833	Col6a1	33685	3.51011	0.437624	8.02083	1.05e-15	3.7e-14
20116	Rps8	17886.5	3.52006	0.477489	7.37201	1.68e-13	4.87e-12
69837	Pcgf1	214.835	3.5267	0.51599	6.83482	8.21e-12	2e-10
237858	Trarg1	38.7798	3.52725	0.756861	4.66037	3.16e-06	3.31e-05
26451	Rpl27a	23448.1	3.52759	0.499835	7.0575	1.7e-12	4.5e-11
12176	Bnip3	6349.83	3.53358	0.44869	7.87532	3.4e-15	1.13e-13
50527	Ero1a	8211.87	3.54348	0.440251	8.04877	8.36e-16	2.96e-14
12834	Col6a2	30536.3	3.54921	0.460959	7.69962	1.36e-14	4.33e-13
14109	Fau	12174.1	3.55483	0.472607	7.52175	5.4e-14	1.65e-12
110842	Etfa	1648.19	3.55937	0.45506	7.82176	5.21e-15	1.72e-13
12389	Cav1	19630.1	3.56468	0.45823	7.77925	7.3e-15	2.38e-13
243385	Gprin3	273.035	3.57263	0.52259	6.8364	8.12e-12	1.98e-10
353242	Mrpl21	413.061	3.57365	0.494188	7.23137	4.78e-13	1.33e-11
16498	Kcnab2	654.301	3.57435	0.554473	6.4464	1.15e-10	2.43e-09
627626	Ptchd4	19.207	3.57652	0.95581	3.74188	0.000182652	0.00128253
21939	Cd40	23.6883	3.57985	0.91448	3.91463	9.05e-05	0.000690841
64074	Smoc2	602.717	3.58612	0.517637	6.92786	4.27e-12	1.08e-10
239337	Adamts12	901.216	3.58643	0.543765	6.59556	4.24e-11	9.51e-10
12797	Cnn1	2786.26	3.60287	0.434391	8.29407	1.09e-16	4.25e-15
17130	Smad6	648.731	3.60621	0.450682	8.00168	1.23e-15	4.3e-14
98932	Myl9	6774.87	3.6103	0.448014	8.05846	7.73e-16	2.76e-14
243548	Prickle2	79.0334	3.61155	0.617182	5.85167	4.87e-09	8.3e-08
666806	Gm8300	143.803	3.61889	0.588007	6.15451	7.53e-10	1.44e-08
209590	Il23r	6.5357	3.61941	1.34433	2.69235	0.00709494	0.0286128
17984	Ndn	116.821	3.62774	0.567195	6.39593	1.6e-10	3.29e-09
225362	Reep2	164.033	3.62775	0.583575	6.21643	5.09e-10	9.95e-09
17992	Ndufa4	2577.87	3.64045	0.424452	8.57683	9.75e-18	4.23e-16
23876	Fbln5	2224.32	3.64695	0.426957	8.54174	1.32e-17	5.59e-16
19228	Pth1r	92.5632	3.64883	0.593777	6.14512	7.99e-10	1.52e-08
66373	Lsm5	101.294	3.65237	0.602067	6.06639	1.31e-09	2.42e-08
16516	Kcnj15	50.1086	3.65415	0.766698	4.76608	1.88e-06	2.05e-05
237553	Trhde	72.2828	3.65589	0.641062	5.70286	1.18e-08	1.89e-07
225187	Ankrd29	26.3188	3.65607	0.866099	4.22131	2.43e-05	0.000211852
20315	Cxcl12	3813.12	3.66335	0.419432	8.73409	2.46e-18	1.13e-16
13032	Ctsc	33.078	3.67445	0.827587	4.43995	9e-06	8.56e-05
58218	Trem3	4.39086	3.67749	1.4849	2.47659	0.0132643	0.0469648
26897	Acot1	424.909	3.67794	0.464806	7.91286	2.52e-15	8.53e-14
12552	Cdh11	2198.13	3.68154	0.564977	6.51626	7.21e-11	1.56e-09
12503	Cd247	10.9471	3.69932	1.19239	3.10244	0.00191931	0.00962876
11550	Adra1d	687.743	3.7191	0.53947	6.89399	5.42e-12	1.35e-10
252838	Tox	18.031	3.72346	0.996061	3.73818	0.000185354	0.00129803
19989	Rpl7	29200.7	3.72481	0.452869	8.22492	1.95e-16	7.42e-15
110196	Fdps	14063.7	3.72686	0.485592	7.67488	1.66e-14	5.21e-13
76633	Lrmda	278.62	3.73284	0.584134	6.39038	1.65e-10	3.41e-09
319195	Rpl17	8496.29	3.74412	0.475092	7.88082	3.25e-15	1.09e-13
68219	Nudt21	1205.16	3.7546	0.505351	7.42968	1.09e-13	3.24e-12
19152	Prtn3	75.9354	3.75469	0.631148	5.94899	2.7e-09	4.79e-08
791275	Gm9885	4.43651	3.77263	1.47349	2.56033	0.0104572	0.0389365
435965	Lrp3	4.45933	3.7796	1.47302	2.56589	0.0102913	0.0384841
13610	S1pr3	1057.4	3.78928	0.433874	8.73361	2.47e-18	1.13e-16
11891	Rab27a	40.8289	3.79363	0.761784	4.97993	6.36e-07	7.55e-06
51801	Ramp1	45.6741	3.79647	0.808699	4.69454	2.67e-06	2.83e-05
381760	Ssbp1	404.155	3.80292	0.482788	7.87701	3.35e-15	1.12e-13
22337	Vdr	5452.72	3.80532	0.424719	8.95962	3.26e-19	1.64e-17
665270	Plb1	55.2796	3.81197	0.689682	5.52714	3.25e-08	4.8e-07
223780	Adm2	455.497	3.81266	0.584002	6.52851	6.64e-11	1.44e-09
94190	Ophn1	158.129	3.81817	0.589293	6.47923	9.22e-11	1.98e-09
12796	Camp	129.953	3.81911	0.616421	6.19562	5.81e-10	1.12e-08
57373	Akip1	106.104	3.83165	0.584434	6.55618	5.52e-11	1.22e-09
12159	Bmp4	2569.02	3.83715	0.462491	8.2967	1.07e-16	4.16e-15
21371	Tbca	1553.12	3.84121	0.463788	8.28225	1.21e-16	4.65e-15
54140	Avpr1a	10.5069	3.84539	1.20417	3.1934	0.0014061	0.0074231
20088	Rps24	23462.1	3.84559	0.453564	8.47861	2.28e-17	9.35e-16
233752	Insc	574.955	3.85553	0.483083	7.98109	1.45e-15	5.03e-14
58178	Sorcs1	196.606	3.86044	0.597589	6.46003	1.05e-10	2.23e-09
19220	Ptgfr	465.41	3.8665	0.47156	8.19938	2.42e-16	9.05e-15
16170	Il16	98.478	3.87434	0.599671	6.46077	1.04e-10	2.23e-09
12040	Bckdhb	117.794	3.87759	0.601504	6.44649	1.14e-10	2.43e-09
11835	Ar	19.9017	3.88894	1.01483	3.83211	0.000127047	0.000928853
20148	Dhrs3	1493.67	3.89399	0.501644	7.76246	8.33e-15	2.7e-13
217214	Nags	4.78274	3.8959	1.46431	2.66057	0.00780086	0.0308992
16531	Kcnma1	74.8809	3.90103	0.674438	5.78411	7.29e-09	1.21e-07
21859	Timp3	10339.6	3.90272	0.49038	7.95857	1.74e-15	5.99e-14
17703	Msx3	20.3	3.90411	1.02715	3.80093	0.000144152	0.00103595
19791	Rn18s	2027.62	3.92816	0.531332	7.39304	1.44e-13	4.21e-12
75556	Cfap161	120.475	3.92869	0.581141	6.76031	1.38e-11	3.27e-10
20068	Rps17	9676.51	3.93767	0.4178	9.42478	4.31e-21	2.47e-19
11468	Actg2	20231.9	3.94173	0.421661	9.34808	8.92e-21	5.01e-19
30878	Apln	2819.82	3.94809	0.495573	7.96673	1.63e-15	5.64e-14
14735	Gpc4	5.03769	3.95615	1.46167	2.70659	0.00679772	0.0276446
16181	Il1rn	1747.83	3.9568	0.447895	8.83422	1.01e-18	4.82e-17
230971	Megf6	31.8651	3.98486	0.839307	4.7478	2.06e-06	2.22e-05
103988	Gck	23.0219	3.99609	0.946191	4.22335	2.41e-05	0.000210055
380686	Cnrip1	54.338	3.99865	0.715566	5.5881	2.3e-08	3.48e-07
17390	Mmp2	11551.7	4.00293	0.489544	8.17686	2.91e-16	1.08e-14
17286	Meox2	5.08333	4.0061	1.45515	2.75304	0.0059044	0.0245705
23918	Impdh2	3930.33	4.00918	0.477028	8.4045	4.3e-17	1.73e-15
224792	Adgrf5	106.849	4.0095	0.611324	6.55872	5.43e-11	1.2e-09
55990	Fmo2	42.3113	4.01113	0.762256	5.26219	1.42e-07	1.89e-06
12142	Prdm1	76.9009	4.01561	0.674603	5.95255	2.64e-09	4.69e-08
68659	Gask1b	772.901	4.01934	0.526428	7.63512	2.26e-14	7.07e-13
69126	Rbis	540.149	4.02278	0.483075	8.32744	8.26e-17	3.26e-15
23959	Nt5e	809.359	4.038	0.55703	7.24915	4.19e-13	1.17e-11
12931	Crlf1	11386.6	4.06307	0.526164	7.72205	1.14e-14	3.66e-13
11567	Avil	790.341	4.07704	0.463018	8.80536	1.3e-18	6.17e-17
13885	Esd	5766.27	4.08386	0.445601	9.16484	4.96e-20	2.65e-18
15078	H3f3a	2300.47	4.08462	0.494635	8.25785	1.48e-16	5.67e-15
20055	Rps16	28597.8	4.09036	0.517394	7.90569	2.66e-15	8.96e-14
12824	Col2a1	44.5638	4.09086	0.753878	5.42642	5.75e-08	8.16e-07
27367	Rpl3	30560.7	4.10413	0.472107	8.69322	3.52e-18	1.59e-16
20512	Slc1a3	2233.06	4.10442	0.457073	8.97978	2.71e-19	1.37e-17
170677	Cdhr1	372.815	4.11415	0.627025	6.56139	5.33e-11	1.18e-09
68436	Rpl34	4775.32	4.12218	0.485699	8.48709	2.12e-17	8.71e-16
21761	Morf4l1	6353.1	4.12391	0.417898	9.86823	5.72e-23	3.84e-21
319909	Ism1	41.1427	4.13387	0.868061	4.76219	1.92e-06	2.08e-05
14622	Gjb5	382.124	4.13654	1.28716	3.21369	0.0013104	0.00700557
56277	Tmem45a	2135.28	4.13715	0.46008	8.99225	2.42e-19	1.24e-17
12859	Cox5b	4832.43	4.14195	0.471166	8.79086	1.48e-18	6.98e-17
237504	Rassf9	99.7751	4.14312	1.34662	3.07668	0.00209322	0.0103528
52443	Mrpl48	385.993	4.14487	0.504522	8.21543	2.11e-16	8.01e-15
268449	Rpl23a	12564.5	4.14832	0.415348	9.98756	1.73e-23	1.22e-21
20616	Snap91	27.4661	4.15591	0.907508	4.57947	4.66e-06	4.72e-05
270151	Nlrx1	582.105	4.15839	0.514692	8.07938	6.51e-16	2.34e-14
94109	Csmd1	45.7635	4.16983	0.773624	5.39	7.05e-08	9.83e-07
100126226	Krt83	5.68452	4.1807	1.442	2.89924	0.00374072	0.0168404
100503630	Gm12002	5.68452	4.1807	1.442	2.89924	0.00374072	0.0168404
17105	Lyz2	25.7272	4.1807	0.91832	4.55255	5.3e-06	5.3e-05
268860	Abat	13.0714	4.1853	1.15961	3.60924	0.00030709	0.00201495
30926	Glrx3	3708.94	4.18565	0.42025	9.95992	2.28e-23	1.58e-21
107747	Aldh1l1	537.81	4.18776	0.489461	8.55588	1.17e-17	5e-16
22160	Twist1	5.75299	4.19628	1.44088	2.9123	0.00358777	0.0162811
353237	Pcdhac2	5.75299	4.19628	1.44088	2.9123	0.00358777	0.0162811
207777	Tspoap1	141.181	4.2005	0.559489	7.50776	6.01e-14	1.84e-12
68735	Mrps18c	268.977	4.20087	0.507106	8.28401	1.19e-16	4.59e-15
76487	Ppp1r3g	5.70734	4.20105	1.43915	2.91911	0.00351031	0.0159928
214547	She	5.73016	4.20623	1.43878	2.92348	0.00346147	0.015817
11958	Atp5k	587.802	4.21336	0.524466	8.03362	9.46e-16	3.34e-14
13819	Epas1	136.123	4.22221	0.637185	6.62635	3.44e-11	7.83e-10
72789	Veph1	96.7821	4.22371	0.63017	6.70249	2.05e-11	4.76e-10
18548	Pcsk1	13.7867	4.22517	1.1705	3.60972	0.000306525	0.0020121
65019	Rpl23	11711.7	4.22546	0.41981	10.0652	7.87e-24	5.76e-22
385643	Kng2	70.7869	4.22825	0.761423	5.55309	2.81e-08	4.18e-07
17001	Ltc4s	128.467	4.2517	0.575413	7.38895	1.48e-13	4.33e-12
12843	Col1a2	126110	4.25819	0.413716	10.2926	7.61e-25	5.91e-23
28080	Atp5o	8172.86	4.28574	0.504646	8.49256	2.02e-17	8.38e-16
20085	Rps19	11804.7	4.29047	0.530748	8.08381	6.28e-16	2.27e-14
74318	Hopx	478.969	4.29573	0.471498	9.11081	8.18e-20	4.3e-18
73246	Rassf6	14.2053	4.30364	1.14925	3.74473	0.000180586	0.0012695
237175	Adgrg2	104.42	4.30646	0.671743	6.41087	1.45e-10	3.01e-09
19167	Psma3	1899.98	4.32062	0.445638	9.69535	3.16e-22	1.98e-20
81879	Tfcp2l1	14.3651	4.32624	1.14373	3.78257	0.00015522	0.00110583
14165	Fgf10	735.687	4.33549	0.466725	9.28918	1.55e-20	8.64e-19
68169	Ndnf	99.4185	4.34684	1.31769	3.29884	0.000970864	0.00543222
14186	Fgfr4	782.8	4.35663	0.448494	9.71389	2.63e-22	1.66e-20
78294	Rps27a	3498.74	4.3595	0.436934	9.97749	1.91e-23	1.34e-21
66695	Aspn	248.69	4.36559	0.591116	7.38534	1.52e-13	4.44e-12
78896	Ecrg4	23.9983	4.36702	0.991037	4.40652	1.05e-05	9.84e-05
19263	Ptprb	6.37699	4.38076	1.42426	3.07581	0.00209934	0.0103769
69908	Rab3b	138.853	4.38216	0.637832	6.8704	6.4e-12	1.59e-10
16772	Lama1	857.56	4.38695	0.475729	9.22153	2.93e-20	1.58e-18
215378	Brinp3	1397.45	4.39855	0.437236	10.0599	8.31e-24	6.05e-22
57808	Rpl35a	6297.01	4.40145	0.523092	8.4143	3.95e-17	1.6e-15
383787	Ankrd63	6.63194	4.43808	1.42018	3.12502	0.00177794	0.0090269
19943	Rpl28	23025.6	4.44641	0.506377	8.78082	1.62e-18	7.61e-17
22646	Zfp105	33.4612	4.46492	0.90815	4.9165	8.81e-07	1.02e-05
207596	Thsd4	79.0687	4.47929	0.668265	6.70286	2.04e-11	4.76e-10
16425	Itih2	72.7574	4.48911	0.672643	6.67385	2.49e-11	5.75e-10
11898	Ass1	2046.43	4.50086	0.480666	9.36381	7.69e-21	4.33e-19
100503670	Rpl5	15564.7	4.52981	0.449755	10.0717	7.37e-24	5.41e-22
52150	Kcnk6	7.02382	4.53492	1.41144	3.21298	0.00131365	0.00701836
270106	Rpl13	6473.57	4.55244	0.492263	9.24797	2.29e-20	1.25e-18
433855	AI506816	608.923	4.55923	0.492056	9.26568	1.94e-20	1.06e-18
269959	Adamtsl3	521.785	4.57104	0.467538	9.77681	1.42e-22	9.13e-21
72258	Kcnk10	21.677	4.5785	1.02999	4.44519	8.78e-06	8.36e-05
12842	Col1a1	240736	4.58158	0.414487	11.0536	2.11e-28	2.13e-26
75617	Rps25	9924.54	4.58417	0.454609	10.0838	6.52e-24	4.83e-22
70045	2610528A11Rik	652.362	4.58654	0.60441	7.58846	3.24e-14	1.01e-12
100689	Spon2	6201.35	4.59411	0.457239	10.0475	9.42e-24	6.8e-22
100125263	Trbc2	7.27876	4.60208	1.40491	3.27571	0.00105397	0.00584552
11754	Aoc3	243.89	4.63776	0.516073	8.98664	2.55e-19	1.29e-17
16775	Lama4	4813.34	4.65324	0.421221	11.047	2.27e-28	2.26e-26
56612	Pfdn5	5221.02	4.67898	0.487106	9.60568	7.57e-22	4.61e-20
67891	Rpl4	31232.9	4.68007	0.414769	11.2836	1.58e-29	1.77e-27
67255	Zfp422	77.9484	4.68091	0.673351	6.95167	3.61e-12	9.22e-11
13386	Dlk1	30.6886	4.6929	0.94413	4.97061	6.67e-07	7.9e-06
20319	Sfrp2	2989.91	4.74669	0.423253	11.2148	3.45e-29	3.66e-27
15446	Hpgd	152.765	4.75366	0.624936	7.60664	2.81e-14	8.78e-13
207911	Mchr1	192.999	4.78889	0.55422	8.64076	5.58e-18	2.49e-16
21943	Tnfsf11	8.22618	4.80164	1.38738	3.46093	0.000538318	0.00327248
50781	Dkk3	665.603	4.82121	0.479613	10.0523	8.97e-24	6.5e-22
72693	Zcchc12	22.0841	4.84669	1.05217	4.60636	4.1e-06	4.22e-05
23966	Tenm4	209.745	4.85068	0.53951	8.9909	2.45e-19	1.25e-17
14913	Guca1a	182.554	4.87238	0.606304	8.0362	9.27e-16	3.28e-14
71816	Rnf180	8.56101	4.87293	1.38034	3.53024	0.000415186	0.00260978
71951	Gpc2	20.3844	4.87456	1.07365	4.54016	5.62e-06	5.58e-05
20335	Sec61g	1574.7	4.87756	0.445106	10.9582	6.07e-28	5.77e-26
19188	Psme2	1762.62	4.88497	0.462252	10.5678	4.2e-26	3.57e-24
68028	Rpl22l1	601.747	4.89262	0.558744	8.75646	2.01e-18	9.39e-17
14613	Gja5	194.665	4.89601	0.57212	8.55765	1.15e-17	4.93e-16
51795	Srpx	20.6508	4.89928	1.06884	4.58373	4.57e-06	4.64e-05
22070	Tpt1	32159.2	4.90593	0.422865	11.6016	4.04e-31	5.12e-29
67025	Rpl11	13835.3	4.91031	0.492433	9.97152	2.03e-23	1.42e-21
17240	Mdfi	128.045	4.9138	0.659674	7.44883	9.42e-14	2.83e-12
73121	Rflna	63.5813	4.92118	0.799897	6.15227	7.64e-10	1.46e-08
56532	Ripk3	335.921	4.93449	1.1791	4.18496	2.85e-05	0.000243725
76459	Car12	778.365	4.97945	0.48531	10.2603	1.06e-24	8.17e-23
213436	Rtl3	487.585	5.04026	0.487464	10.3398	4.66e-25	3.68e-23
100503521	NA	10.3417	5.04344	1.37994	3.65482	0.000257361	0.00172377
433938	Mn1	177.962	5.06899	0.583488	8.6874	3.71e-18	1.67e-16
53420	Syt5	9.82043	5.09187	1.3612	3.74071	0.0001835	0.00128724
267019	Rps15a	7088.23	5.09586	0.451809	11.2788	1.67e-29	1.86e-27
13602	Sparcl1	55.9002	5.12513	0.79033	6.48479	8.89e-11	1.92e-09
109700	Itga1	161.041	5.15646	0.583773	8.83299	1.02e-18	4.86e-17
16341	Eif3e	5592.45	5.16408	0.459087	11.2486	2.35e-29	2.55e-27
66412	Arrdc4	259.964	5.18614	0.538392	9.63264	5.82e-22	3.57e-20
15162	Hck	123.46	5.18831	0.620857	8.3567	6.45e-17	2.56e-15
20538	Slc6a2	272.948	5.19728	0.64508	8.05681	7.83e-16	2.79e-14
20091	Rps3a1	12243.8	5.19767	0.479284	10.8447	2.11e-27	1.94e-25
213945	Col28a1	63.4302	5.20937	0.759457	6.85934	6.92e-12	1.7e-10
18605	Enpp1	3265.15	5.21683	0.447854	11.6485	2.34e-31	3.02e-29
59310	Myl10	10.8706	5.22881	1.35195	3.86759	0.000109914	0.000820367
53623	Gria3	19.2454	5.23072	1.13766	4.59777	4.27e-06	4.38e-05
19946	Rpl30	8112.12	5.24343	0.428552	12.2352	2.02e-34	3.45e-32
14829	Grpr	10.8363	5.24416	1.34824	3.88963	0.000100396	0.000758617
66107	Wfdc21	18.5287	5.25693	1.15266	4.56068	5.1e-06	5.12e-05
20102	Rps4x	15156.8	5.26446	0.45292	11.6234	3.13e-31	4.03e-29
68052	Rps13	6929.44	5.28109	0.480529	10.9902	4.26e-28	4.08e-26
12867	Cox7c	1809.13	5.30385	0.459342	11.5466	7.68e-31	9.4e-29
19981	Rpl37a	13789.5	5.31744	0.522304	10.1807	2.42e-24	1.83e-22
73649	Cybrd1	11.4831	5.33123	1.3412	3.97497	7.04e-05	0.000551904
207742	Rnf43	62.3912	5.38501	0.787465	6.83842	8.01e-12	1.96e-10
83691	Crispld1	12.0387	5.41337	1.33324	4.06032	4.9e-05	0.000399625
27370	Rps26	23497.8	5.4308	0.482547	11.2544	2.2e-29	2.4e-27
93735	Wnt16	47.9106	5.46868	0.876582	6.23863	4.41e-10	8.69e-09
17203	Mc5r	31.5024	5.48477	1.02993	5.3254	1.01e-07	1.38e-06
21824	Thbd	909.369	5.48855	0.461248	11.8993	1.19e-32	1.65e-30
20115	Rps7	13594.7	5.4933	0.453335	12.1175	8.53e-34	1.35e-31
67186	Rplp2	14007.7	5.51508	0.485404	11.3618	6.48e-30	7.5e-28
16000	Igf1	2233.13	5.53666	0.519113	10.6656	1.47e-26	1.28e-24
73748	Gadl1	13.0317	5.53965	1.32202	4.1903	2.79e-05	0.000238558
69784	1500009L16Rik	14.4206	5.55462	1.33725	4.15377	3.27e-05	0.000277312
19659	Rbp1	2550.8	5.55495	0.521188	10.6583	1.6e-26	1.38e-24
16658	Mafb	13.4008	5.56877	1.32133	4.21451	2.5e-05	0.000217407
73736	Fcf1	823.499	5.57228	0.460239	12.1074	9.66e-34	1.5e-31
218772	Rarb	241.114	5.57432	0.593306	9.39535	5.7e-21	3.25e-19
67888	Tmem100	164.426	5.62134	0.606299	9.27157	1.83e-20	1.01e-18
20042	Rps12	8964.19	5.63448	0.492083	11.4503	2.34e-30	2.79e-28
170757	Adgrl4	13.9792	5.64792	1.31292	4.30181	1.69e-05	0.000151207
11676	Aldoc	281.54	5.6488	0.551685	10.2392	1.32e-24	1.01e-22
100041724	Gm15217	14.5347	5.68971	1.31196	4.3368	1.45e-05	0.00013089
51788	H2az1	1810.34	5.76314	0.478168	12.0525	1.88e-33	2.76e-31
67281	Rpl37	10196.9	5.78473	0.473405	12.2194	2.45e-34	4.11e-32
22359	Vldlr	1291.88	5.83041	0.506745	11.5056	1.24e-30	1.5e-28
20084	Rps18	6826.06	5.83472	0.452473	12.8952	4.79e-38	1.11e-35
223732	Rtl6	15.9425	5.83656	1.29897	4.49324	7.01e-06	6.84e-05
269261	Rpl12	20974.7	5.89227	0.481652	12.2335	2.06e-34	3.49e-32
100502984	NA	16.4752	5.89316	1.29356	4.55578	5.22e-06	5.24e-05
18383	Tnfrsf11b	221.33	5.91482	0.624893	9.46533	2.93e-21	1.69e-19
20256	Clec11a	44.8678	5.94138	0.953522	6.23098	4.64e-10	9.11e-09
66277	Klf15	101.308	5.99738	0.740898	8.09475	5.74e-16	2.08e-14
68588	Cthrc1	789.948	6.03852	0.482979	12.5027	7.22e-36	1.4e-33
22445	Xlr3a	47.734	6.12134	0.963399	6.3539	2.1e-10	4.27e-09
329278	Tnn	236.217	6.1435	0.588881	10.4325	1.76e-25	1.41e-23
100861531	Rn45s	111461	6.14543	0.558588	11.0017	3.75e-28	3.61e-26
66425	Pcp4l1	318.931	6.16078	0.554856	11.1034	1.21e-28	1.23e-26
620393	Alkal1	19.7093	6.16256	1.27217	4.84413	1.27e-06	1.43e-05
57294	Rps27	9588.25	6.2	0.504513	12.2891	1.04e-34	1.83e-32
239405	Rspo2	202.249	6.26275	0.633578	9.88474	4.85e-23	3.28e-21
108096	Slco1a5	367.64	6.29322	0.575504	10.9351	7.83e-28	7.4e-26
19982	Rpl36a	5127.84	6.33181	0.448647	14.1131	3.15e-45	1.26e-42
67405	Nts	1176.16	6.37402	0.503729	12.6537	1.07e-36	2.2e-34
114641	Rpl31	10484.7	6.3994	0.424302	15.0822	2.12e-51	1.4e-48
83453	Chrdl1	195.982	6.41361	0.647191	9.90993	3.77e-23	2.58e-21
100102	Pcsk9	298.22	6.45762	0.654695	9.86356	5.99e-23	4e-21
12577	Cdkn1c	511.881	6.49484	0.520051	12.4889	8.59e-36	1.64e-33
19288	Ptx3	5073.46	6.61649	0.443911	14.905	3.06e-50	1.94e-47
20005	Rpl9	16244.8	6.70456	0.44398	15.1011	1.59e-51	1.09e-48
98221	Eif3m	1577.09	6.76265	0.515141	13.1278	2.28e-39	5.87e-37
17150	Mfap2	274.229	6.84245	0.620273	11.0314	2.7e-28	2.66e-26
22121	Rpl13a	12869.9	6.87603	0.473931	14.5085	1.07e-47	5.5e-45
170765	Ripply3	32.8324	6.87845	1.21957	5.64007	1.7e-08	2.65e-07
64103	Tnmd	59.7053	6.95002	1.01678	6.8353	8.18e-12	1.99e-10
19378	Aldh1a2	35.0773	6.95933	1.21497	5.72797	1.02e-08	1.64e-07
16832	Ldhb	944.97	6.95938	0.503465	13.823	1.85e-43	6.48e-41
76263	Gstk1	34.6587	6.96419	1.21221	5.74502	9.19e-09	1.5e-07
68193	Rpl24	15955.7	6.98818	0.441822	15.8167	2.39e-56	2.8e-53
67671	Rpl38	4910.32	7.14132	0.455983	15.6614	2.78e-55	2.86e-52
20513	Slc1a6	680.437	7.15035	0.531681	13.4486	3.14e-41	9.93e-39
11535	Adm	566.363	7.24331	0.600207	12.068	1.56e-33	2.33e-31
66477	Atp5md	1285.81	7.24827	0.505716	14.3327	1.37e-46	6.25e-44
16644	Kng1	43.6726	7.26982	1.19221	6.09776	1.08e-09	2.01e-08
18619	Penk	6330.63	7.32191	0.481798	15.1971	3.7e-52	2.65e-49
71690	Esm1	45.7728	7.34495	1.18581	6.19402	5.86e-10	1.13e-08
19736	Rgs4	821.63	7.40733	0.525708	14.0902	4.36e-45	1.71e-42
13447	Doc2b	128.142	7.46007	0.869313	8.58157	9.36e-18	4.08e-16
242553	Kank4	175.96	7.55919	0.797048	9.48397	2.45e-21	1.44e-19
54127	Rps28	16711.7	7.65467	0.520515	14.706	5.9e-49	3.47e-46
20527	Slc2a3	443.746	7.79576	0.634301	12.2903	1.02e-34	1.83e-32
66481	Rps21	4717.82	7.83354	0.503909	15.5456	1.71e-54	1.56e-51
329941	Col8a2	4153.82	7.90601	0.457136	17.2947	5.16e-67	7.72e-64
14264	Fmod	5973.5	8.03935	0.467791	17.1858	3.39e-66	4.65e-63
319480	Itga11	5880.06	8.56418	0.477145	17.9488	4.9e-72	1.15e-68
23893	Grem2	118.857	8.6034	1.11234	7.73453	1.04e-14	3.34e-13
15229	Foxd1	141.306	8.8269	1.10115	8.01609	1.09e-15	3.84e-14
57266	Cxcl14	169.021	9.05671	1.09021	8.3073	9.79e-17	3.83e-15
20090	Rps29	9099.93	9.28805	0.459912	20.1953	1.08e-90	5.91e-87
12814	Col11a1	1484.25	10.0188	0.67286	14.8899	3.83e-50	2.34e-47
12903	Crabp1	2188.5	10.7639	0.697209	15.4385	9.02e-54	7.42e-51

## Sheet: Brd9 DESeq2
GeneID	Symbol	BaseMean	log2(FC)	StdErr	Wald	p-value	p-adj
100568459	Bc1	31995.4	-9.98133	0.509238	-19.6005	1.53e-85	1.32e-81
353204	Aldoart1	38254	-11.3828	0.580746	-19.6003	1.54e-85	1.32e-81
624662	Gm6517	14997.4	-10.0311	0.534913	-18.7527	1.84e-78	1.05e-74
12577	Cdkn1c	5827.41	9.70977	0.536503	18.0983	3.29e-73	1.41e-69
667518	Gm8680	15216.4	-10.3242	0.58235	-17.7286	2.52e-70	8.68e-67
227885	Gm13498	8162.61	-10.6702	0.616853	-17.2978	4.89e-67	1.4e-63
20090	Rps29	6124.08	8.5394	0.505743	16.8849	5.82e-64	1.43e-60
100042025	Gapdh-ps15	7036.9	-9.52407	0.568053	-16.7662	4.31e-63	9.27e-60
620248	NA	19062.3	-9.29811	0.572071	-16.2534	2.11e-59	4.04e-56
100504632	Gm11478	75567.9	-8.58676	0.54645	-15.7137	1.22e-55	2.1e-52
79459	Aldoart2	12300.6	-13.2401	0.857952	-15.4322	9.95e-54	1.56e-50
625421	C230062I16Rik	35299.7	-8.03387	0.526284	-15.2653	1.3e-52	1.87e-49
239760	Ndufa11b	4541.66	-10.9849	0.735785	-14.9295	2.12e-50	2.8e-47
621697	Rpl32l	11118	-7.83928	0.532524	-14.721	4.73e-49	5.81e-46
100503192	Gm19587	2418.78	-8.79684	0.607109	-14.4897	1.41e-47	1.61e-44
669393	Gm9457	2101.09	-8.82943	0.62257	-14.1822	1.18e-45	1.27e-42
75030	4930503E24Rik	5856.57	-12.3116	0.878572	-14.0132	1.3e-44	1.31e-41
434050	Gm5576	2288.31	-9.4389	0.686277	-13.7538	4.83e-43	4.62e-40
66481	Rps21	4026.05	7.43343	0.54335	13.6807	1.32e-42	1.2e-39
66477	Atp5md	1391.71	7.19918	0.526674	13.6691	1.55e-42	1.33e-39
625409	Gm6581	2357.37	-9.8525	0.722532	-13.6361	2.44e-42	2e-39
623672	Gm6444	3125.09	-9.45881	0.696098	-13.5883	4.7e-42	3.67e-39
100043872	Rpl17-ps9	3347.52	-7.05593	0.52397	-13.4663	2.47e-41	1.85e-38
238074	Gm4928	1359.22	-8.25387	0.616037	-13.3983	6.18e-41	4.43e-38
100039731	Gm10051	9803.73	-7.8651	0.588268	-13.3699	9.06e-41	6.23e-38
246728	Oas2	1313.77	-7.80859	0.586315	-13.3181	1.82e-40	1.2e-37
667847	NA	3492.1	-8.231	0.620337	-13.2686	3.52e-40	2.24e-37
68193	Rpl24	12324.5	6.4713	0.490272	13.1994	8.84e-40	5.43e-37
14380	G6pd2	1810.58	-10.1089	0.774075	-13.0593	5.62e-39	3.34e-36
320769	Prdx6b	3040.76	-11.5405	0.892438	-12.9314	2.99e-38	1.71e-35
433297	Gm5526	12465.3	-7.08639	0.548762	-12.9134	3.78e-38	2.1e-35
100042740	Rpl31-ps9	1371.63	-6.98558	0.542064	-12.887	5.33e-38	2.86e-35
629595	Gm6988	1866.21	-7.04906	0.547927	-12.8649	7.09e-38	3.6e-35
100042547	Gm3897	1543.84	-9.32863	0.725262	-12.8624	7.32e-38	3.6e-35
100043882	NA	1457.58	-7.14682	0.555637	-12.8624	7.33e-38	3.6e-35
64833	Acot10	1287.64	-7.45438	0.581689	-12.8151	1.35e-37	6.45e-35
67671	Rpl38	3306.59	6.42699	0.502215	12.7973	1.7e-37	7.89e-35
626009	Gm6644	13923.1	-6.83271	0.53432	-12.7877	1.92e-37	8.7e-35
319192	H2ac19	2130.38	-7.65862	0.601441	-12.7338	3.84e-37	1.69e-34
433287	Gm15455	1189.29	-8.59453	0.679009	-12.6575	1.02e-36	4.37e-34
114641	Rpl31	8713.67	5.99243	0.474446	12.6304	1.44e-36	6.02e-34
100039422	Gm2225	3136.63	-6.65774	0.528707	-12.5925	2.32e-36	9.51e-34
15959	Ifit3	22072.7	-6.36131	0.50741	-12.5368	4.7e-36	1.88e-33
24110	Usp18	5287.94	-7.60137	0.60733	-12.516	6.1e-36	2.38e-33
54127	Rps28	11032.4	6.90663	0.556029	12.4213	2e-35	7.65e-33
20005	Rpl9	11521.9	6.0718	0.490009	12.3912	2.92e-35	1.09e-32
70550	5730416F02Rik	2290.11	-11.173	0.903698	-12.3636	4.11e-35	1.5e-32
620966	Gm6194	1169.17	-8.95738	0.72462	-12.3615	4.22e-35	1.51e-32
382823	Atp5c1-ps	2214.84	-11.1376	0.903963	-12.3209	6.99e-35	2.45e-32
100040416	Rpl13-ps6	7656.2	-7.23101	0.587825	-12.3013	8.91e-35	3.07e-32
627782	Gm6787	1490.51	-9.7655	0.796439	-12.2615	1.46e-34	4.92e-32
19982	Rpl36a	4400.55	5.97558	0.488349	12.2363	1.99e-34	6.58e-32
668436	Gm9169	894.858	-7.66498	0.629415	-12.1779	4.07e-34	1.32e-31
100043755	Gm10132	4492.18	-5.9724	0.491141	-12.1602	5.06e-34	1.61e-31
100043507	Gng5-ps	810.422	-7.792	0.644938	-12.0818	1.32e-33	4.12e-31
668773	Gm9349	1142.11	-8.19268	0.679051	-12.0649	1.62e-33	4.9e-31
665562	Rpl31-ps12	842.896	-7.37534	0.611316	-12.0647	1.62e-33	4.9e-31
170658	Ndufs5-ps	1569.66	-6.59575	0.547035	-12.0573	1.78e-33	5.27e-31
621381	Gm6222	1134.93	-7.7163	0.642661	-12.0068	3.27e-33	9.54e-31
23960	Oas1g	1756.5	-9.87372	0.824285	-11.9785	4.6e-33	1.32e-30
667350	Gm8587	1006.98	-8.54165	0.713656	-11.9689	5.17e-33	1.46e-30
433968	Gm5566	3286.69	-7.80169	0.652343	-11.9595	5.79e-33	1.61e-30
100039796	Tgtp2	983.909	-6.88056	0.578276	-11.8984	1.21e-32	3.26e-30
100504524	Cisd3b	1317.27	-7.47372	0.628159	-11.8978	1.22e-32	3.26e-30
99899	Ifi44	2314.06	-6.76454	0.572762	-11.8104	3.45e-32	9.13e-30
100041120	Gm3150	1079.89	-6.58909	0.558459	-11.7987	3.96e-32	1.03e-29
331392	Gm5124	742.337	-7.67181	0.651774	-11.7707	5.53e-32	1.42e-29
100041294	Supt4b	1269.53	-7.17797	0.61014	-11.7645	5.95e-32	1.51e-29
667686	Gm8762	874.887	-8.15523	0.693978	-11.7514	6.94e-32	1.73e-29
100503012	NA	971.252	-7.73134	0.659281	-11.7269	9.28e-32	2.28e-29
621961	Anp32b-ps1	3107.66	-6.60102	0.564949	-11.6843	1.53e-31	3.72e-29
384275	Gm5297	4350.69	-6.19621	0.533143	-11.622	3.18e-31	7.61e-29
19428	Rasl2-9	1370.92	-10.5772	0.915664	-11.5514	7.26e-31	1.71e-28
619973	Gm12538	895.12	-8.55399	0.74074	-11.5479	7.56e-31	1.76e-28
22121	Rpl13a	7429.38	5.95168	0.515946	11.5355	8.74e-31	2e-28
433806	Chchd2-ps	2305.47	-6.51536	0.56605	-11.5102	1.17e-30	2.65e-28
21822	Tgtp1	714.229	-8.59355	0.748988	-11.4736	1.79e-30	4e-28
621837	NA	3312.42	-5.86893	0.513875	-11.4209	3.29e-30	7.25e-28
666668	Gm8225	1083.31	-7.00966	0.614567	-11.4058	3.91e-30	8.51e-28
54123	Irf7	10891.9	-6.14107	0.541346	-11.3441	7.94e-30	1.71e-27
243302	Gm4963	705.151	-6.91568	0.609687	-11.343	8.03e-30	1.71e-27
22172	Tyms-ps	753.531	-8.96647	0.791229	-11.3323	9.08e-30	1.9e-27
434168	Gm5590	745.854	-8.33229	0.736092	-11.3196	1.05e-29	2.17e-27
241593	Pin1rt1	1399.51	-10.5066	0.928423	-11.3166	1.09e-29	2.22e-27
15267	H2ac18	2598.22	-6.4527	0.571131	-11.2981	1.34e-29	2.71e-27
665825	NA	3630.89	-5.99143	0.530817	-11.2872	1.52e-29	3.04e-27
100043172	Gm10080	10519.1	-6.01578	0.533862	-11.2684	1.88e-29	3.71e-27
667952	Gm8894	4137.36	-6.37169	0.565543	-11.2665	1.92e-29	3.75e-27
620678	Gm12174	10496.8	-5.6064	0.49819	-11.2535	2.23e-29	4.3e-27
545531	Gm5848	764.848	-7.65672	0.680648	-11.2492	2.34e-29	4.47e-27
627110	Tubb2a-ps2	3793.71	-5.63811	0.50212	-11.2286	2.95e-29	5.58e-27
71182	4933417G07Rik	1184.02	-10.358	0.92634	-11.1816	5.02e-29	9.38e-27
100043674	Rbx1-ps	3181.24	-6.62814	0.59452	-11.1487	7.26e-29	1.34e-26
434401	Gm5616	816.663	-6.14473	0.553764	-11.0963	1.31e-28	2.39e-26
100862081	NA	67068	-5.63976	0.508358	-11.0941	1.34e-28	2.43e-26
667537	Gm8692	1533.73	-6.29735	0.568527	-11.0766	1.63e-28	2.92e-26
246727	Oas3	1926.79	-6.76017	0.610418	-11.0746	1.67e-28	2.95e-26
98221	Eif3m	1242.14	6.2391	0.563687	11.0684	1.79e-28	3.13e-26
100041273	Ndufb4c	1741.72	-5.96612	0.539131	-11.0662	1.83e-28	3.18e-26
622568	Gm6334	1113.24	-10.2659	0.930855	-11.0285	2.78e-28	4.79e-26
667728	H2af-ps2	3054.58	-5.32821	0.483361	-11.0233	2.95e-28	5.03e-26
668896	Spcs2-ps	741.356	-6.02623	0.551772	-10.9216	9.09e-28	1.53e-25
100862258	Gm21596	730.208	-9.29735	0.851619	-10.9173	9.53e-28	1.59e-25
100043718	Rpl36-ps12	11461.1	-5.91936	0.542298	-10.9153	9.74e-28	1.61e-25
114676	4930519F09Rik	616.515	-8.0982	0.743388	-10.8936	1.24e-27	2.02e-25
100042023	Gm10193	502.514	-7.86702	0.724018	-10.8658	1.68e-27	2.72e-25
20307	Ccl8	603.303	-6.14306	0.566232	-10.849	2.02e-27	3.24e-25
73385	Fam177a	623.499	-6.93052	0.639642	-10.835	2.35e-27	3.74e-25
100043039	Gm4184	632.114	-6.59115	0.613819	-10.7379	6.75e-27	1.07e-24
667558	Gm8702	825.91	-9.97181	0.931354	-10.7068	9.46e-27	1.48e-24
100040682	Esd-ps	830.988	-6.20407	0.581175	-10.6751	1.33e-26	2.06e-24
23962	Oasl2	9963.61	-5.1131	0.479665	-10.6597	1.57e-26	2.41e-24
57294	Rps27	7797.64	5.76216	0.54356	10.6008	2.96e-26	4.5e-24
67252	Cap2	1769.89	6.00674	0.56712	10.5917	3.26e-26	4.91e-24
78552	E130201H02Rik	459.189	-7.31256	0.690488	-10.5904	3.3e-26	4.94e-24
100038882	Isg15	17986.7	-5.62837	0.534852	-10.5232	6.75e-26	1e-23
330256	Gm20559	827.844	-5.70726	0.544336	-10.4848	1.01e-25	1.49e-23
100504090	NA	628.383	-6.98257	0.666186	-10.4814	1.05e-25	1.53e-23
100504187	Gm13392	877.397	-6.81227	0.65046	-10.473	1.15e-25	1.66e-23
20084	Rps18	4860.24	5.21409	0.498195	10.466	1.24e-25	1.77e-23
667631	NA	555.094	-8.50065	0.812547	-10.4617	1.29e-25	1.84e-23
625631	Bloc1s2-ps	686.36	-6.0788	0.581339	-10.4566	1.37e-25	1.93e-23
666259	NA	526.465	-8.46004	0.811009	-10.4315	1.78e-25	2.49e-23
269261	Rpl12	16076	5.38184	0.516882	10.4121	2.18e-25	3.03e-23
623286	Ndufs6b	1152.91	-6.33179	0.608783	-10.4007	2.46e-25	3.39e-23
668448	NA	771.582	-9.80917	0.945452	-10.3751	3.22e-25	4.39e-23
100504640	Gm16089	1242.61	-5.55073	0.535139	-10.3725	3.31e-25	4.48e-23
219132	Phf11d	523.829	-5.83568	0.56314	-10.3628	3.66e-25	4.91e-23
[truncated: 27,051 more rows]

## Sheet: Brd9 DESeq2 downregulated
GeneID	Symbol	BaseMean	log2(FC)	StdErr	Wald	p-value	p-adj
[truncated: 1,604 more rows]

[truncated: 1 more sheets: Brd9 DESeq2 upregulated]
